# Supplementary material for: Human Contamination in Public Genome Assemblies
Source: PLoS One. 2016 Sep 9;11(9):e0162424. doi: 10.1371/journal.pone.0162424 (PMC5017631; doi:10.1371/journal.pone.0162424)
Supplement: S1 Dataset — (ZIP) [file pone.0162424.s001.zip]

Archive with 5 entries (4 files):
- Supplementary-data-LHO-sequences/
- Supplementary-data-LHO-sequences/LHO-sequences-non-mammal-vertebrates.fna
- Supplementary-data-LHO-sequences/LHO-sequences-non-primate-mammals.fna
- Supplementary-data-LHO-sequences/LHO-sequences-non-vertebrate-eukaryotes.fna
- Supplementary-data-LHO-sequences/LHO-sequences-prokaryotes.fna
