# Supplementary material for: Human Contamination in Public Genome Assemblies
Source: PLoS One. 2016 Sep 9;11(9):e0162424. doi: 10.1371/journal.pone.0162424 (PMC5017631; doi:10.1371/journal.pone.0162424)
Supplement: S2 Dataset — (ZIP) [file pone.0162424.s002.zip]

Archive with 159 entries (154 files):
- Supplementary-data-LHO-bed-files/
- Supplementary-data-LHO-bed-files/Mammals/
- Supplementary-data-LHO-bed-files/Mammals/Bison bison bison GCF_000754665.1.bed
- Supplementary-data-LHO-bed-files/Mammals/Bos taurus GCF_000003055.6.bed
- Supplementary-data-LHO-bed-files/Mammals/Bubalus bubalis GCF_000471725.1.bed
- Supplementary-data-LHO-bed-files/Mammals/Canis lupus familiaris GCF_000002285.3.bed
- Supplementary-data-LHO-bed-files/Mammals/Choloepus hoffmanni GCA_000164785.2.bed
- Supplementary-data-LHO-bed-files/Mammals/Dipodomys ordii GCF_000151885.1.bed
- Supplementary-data-LHO-bed-files/Mammals/Felis catus GCF_000181335.2.bed
- Supplementary-data-LHO-bed-files/Mammals/Odocoileus virginianus GCA_000191625.1.bed
- Supplementary-data-LHO-bed-files/Mammals/Rattus norvegicus GCF_000001895.5.bed
- Supplementary-data-LHO-bed-files/Mammals/Sus scrofa GCF_000003025.5.bed
- Supplementary-data-LHO-bed-files/Mammals/Vicugna pacos GCF_000164845.1.bed
- Supplementary-data-LHO-bed-files/Non-mammal-vertebrates/
- Supplementary-data-LHO-bed-files/Non-mammal-vertebrates/Apteryx australis mantelli GCA_001039765.1.bed
- Supplementary-data-LHO-bed-files/Non-mammal-vertebrates/Cathartes aura GCA_000699945.1.bed
- Supplementary-data-LHO-bed-files/Non-mammal-vertebrates/Chelonia mydas GCF_000344595.1.bed
- Supplementary-data-LHO-bed-files/Non-mammal-vertebrates/Chrysemys picta bellii GCF_000241765.3.bed
- Supplementary-data-LHO-bed-files/Non-mammal-vertebrates/Dicentrarchus labrax GCA_000689215.1.bed
- Supplementary-data-LHO-bed-files/Non-mammal-vertebrates/Gadus morhua GCA_000231765.1.bed
- Supplementary-data-LHO-bed-files/Non-mammal-vertebrates/Leucoraja erinacea GCA_000238235.1.bed
- Supplementary-data-LHO-bed-files/Non-mammal-vertebrates/Meleagris gallopavo GCF_000146605.2.bed
- Supplementary-data-LHO-bed-files/Non-mammal-vertebrates/Oryzias latipes GCF_000313675.1.bed
- Supplementary-data-LHO-bed-files/Non-mammal-vertebrates/Periophthalmus magnuspinnatus GCA_000787105.1.bed
- Supplementary-data-LHO-bed-files/Non-mammal-vertebrates/Pseudopleuronectes yokohamae GCA_000787555.1.bed
- Supplementary-data-LHO-bed-files/Non-mammal-vertebrates/Salmo salar GCA_000233375.4.bed
- Supplementary-data-LHO-bed-files/Non-mammal-vertebrates/Serinus canaria GCF_000534875.1.bed
- Supplementary-data-LHO-bed-files/Non-mammal-vertebrates/Taeniopygia guttata GCF_000151805.1.bed
- Supplementary-data-LHO-bed-files/Non-mammal-vertebrates/Tetraodon nigroviridis GCA_000180735.1.bed
- Supplementary-data-LHO-bed-files/Non-vertebrate-eukaryotes/
- Supplementary-data-LHO-bed-files/Non-vertebrate-eukaryotes/Adineta vaga GCA_000513175.1.bed
- Supplementary-data-LHO-bed-files/Non-vertebrate-eukaryotes/Ascogregarina taiwanensis GCA_000172235.1.bed
- Supplementary-data-LHO-bed-files/Non-vertebrate-eukaryotes/Aspergillus rambellii GCA_000986645.1.bed
- Supplementary-data-LHO-bed-files/Non-vertebrate-eukaryotes/Betula nana GCA_000327005.1.bed
- Supplementary-data-LHO-bed-files/Non-vertebrate-eukaryotes/Blumeria graminis f. sp. tritici Bgt#70 GCA_000441875.1.bed
- Supplementary-data-LHO-bed-files/Non-vertebrate-eukaryotes/Bombyx mori GCF_000151625.1.bed
- Supplementary-data-LHO-bed-files/Non-vertebrate-eukaryotes/Botrytis paeoniae GCA_001005785.1.bed
- Supplementary-data-LHO-bed-files/Non-vertebrate-eukaryotes/Brugia malayi GCF_000002995.3.bed
- Supplementary-data-LHO-bed-files/Non-vertebrate-eukaryotes/Caenorhabditis briggsae GCF_000004555.1.bed
- Supplementary-data-LHO-bed-files/Non-vertebrate-eukaryotes/Carica papaya GCA_000150535.1.bed
- Supplementary-data-LHO-bed-files/Non-vertebrate-eukaryotes/Chlamydomonas reinhardtii GCF_000002595.1.bed
- Supplementary-data-LHO-bed-files/Non-vertebrate-eukaryotes/Chondrus crispus GCA_000350225.2.bed
- Supplementary-data-LHO-bed-files/Non-vertebrate-eukaryotes/Cronartium quercuum f. sp. banksianae CqE3WM GCA_000500775.1.bed
- Supplementary-data-LHO-bed-files/Non-vertebrate-eukaryotes/Cryptosporidium muris RN66 GCA_000006515.1.bed
- Supplementary-data-LHO-bed-files/Non-vertebrate-eukaryotes/Drosophila mojavensis GCF_000005175.2.bed
- Supplementary-data-LHO-bed-files/Non-vertebrate-eukaryotes/Eimeria tenella GCA_000499545.1.bed
- Supplementary-data-LHO-bed-files/Non-vertebrate-eukaryotes/Entamoeba dispar SAW760 GCA_000209125.2.bed
- Supplementary-data-LHO-bed-files/Non-vertebrate-eukaryotes/Epichloe sylvatica GCA_001008265.1.bed
- Supplementary-data-LHO-bed-files/Non-vertebrate-eukaryotes/Epichloe uncinata GCA_001043855.1.bed
- Supplementary-data-LHO-bed-files/Non-vertebrate-eukaryotes/Eucalyptus camaldulensis GCA_000260855.1.bed
- Supplementary-data-LHO-bed-files/Non-vertebrate-eukaryotes/Heterodera glycines GCA_000150805.1.bed
- Supplementary-data-LHO-bed-files/Non-vertebrate-eukaryotes/Hevea brasiliensis GCA_000340545.1.bed
- Supplementary-data-LHO-bed-files/Non-vertebrate-eukaryotes/Hordeum pubiflorum GCA_000582825.1.bed
- Supplementary-data-LHO-bed-files/Non-vertebrate-eukaryotes/Hordeum vulgare subsp. vulgare GCA_001077415.1.bed
- Supplementary-data-LHO-bed-files/Non-vertebrate-eukaryotes/Ixodes scapularis GCF_000208615.1.bed
- Supplementary-data-LHO-bed-files/Non-vertebrate-eukaryotes/Laccaria bicolor S238N-H82 GCA_000143565.1.bed
- Supplementary-data-LHO-bed-files/Non-vertebrate-eukaryotes/Lachancea waltii NCYC 2644 GCA_000167115.1.bed
- Supplementary-data-LHO-bed-files/Non-vertebrate-eukaryotes/Leishmania mexicana MHOM_2FGT_2F2001_2FU1103 GCA_000234665.4.bed
- Supplementary-data-LHO-bed-files/Non-vertebrate-eukaryotes/Loa loa GCF_000183805.1.bed
- Supplementary-data-LHO-bed-files/Non-vertebrate-eukaryotes/Lotus japonicus GCA_000181115.1.bed
- Supplementary-data-LHO-bed-files/Non-vertebrate-eukaryotes/Malus domestica GCF_000148765.1.bed
- Supplementary-data-LHO-bed-files/Non-vertebrate-eukaryotes/Melampsora pinitorqua Mpini7 GCA_000464645.1.bed
- Supplementary-data-LHO-bed-files/Non-vertebrate-eukaryotes/Moniliophthora perniciosa FA553 GCA_000183025.1.bed
- Supplementary-data-LHO-bed-files/Non-vertebrate-eukaryotes/Nematostella vectensis GCF_000209225.1.bed
- Supplementary-data-LHO-bed-files/Non-vertebrate-eukaryotes/Paramecium tetraurelia GCA_000165425.1.bed
- Supplementary-data-LHO-bed-files/Non-vertebrate-eukaryotes/Phanerochaete chrysosporium RP-78 GCA_000167175.1.bed
- Supplementary-data-LHO-bed-files/Non-vertebrate-eukaryotes/Physarum polycephalum GCA_000413255.3.bed
- Supplementary-data-LHO-bed-files/Non-vertebrate-eukaryotes/Pinus taeda GCA_000404065.1.bed
- Supplementary-data-LHO-bed-files/Non-vertebrate-eukaryotes/Plasmodium chabaudi chabaudi GCA_000003075.2.bed
- Supplementary-data-LHO-bed-files/Non-vertebrate-eukaryotes/Plasmodium gaboni GCA_000576715.1.bed
- Supplementary-data-LHO-bed-files/Non-vertebrate-eukaryotes/Plasmodium vivax GCF_000002415.2.bed
- Supplementary-data-LHO-bed-files/Non-vertebrate-eukaryotes/Pneumocystis jirovecii GCA_000333975.2.bed
- Supplementary-data-LHO-bed-files/Non-vertebrate-eukaryotes/Podospora anserina S mat+ GCA_000226545.1.bed
- Supplementary-data-LHO-bed-files/Non-vertebrate-eukaryotes/Priapulus caudatus GCA_000485595.1.bed
- Supplementary-data-LHO-bed-files/Non-vertebrate-eukaryotes/Puccinia arachidis GCA_001013415.1.bed
- Supplementary-data-LHO-bed-files/Non-vertebrate-eukaryotes/Pyrenochaeta sp. UM 256 GCA_000359685.1.bed
- Supplementary-data-LHO-bed-files/Non-vertebrate-eukaryotes/Rhizopus microsporus GCA_000825725.1.bed
- Supplementary-data-LHO-bed-files/Non-vertebrate-eukaryotes/Saccharina japonica GCA_000978595.1.bed
- Supplementary-data-LHO-bed-files/Non-vertebrate-eukaryotes/Saccharomyces cerevisiae CBS 7960 GCA_000192455.1.bed
- Supplementary-data-LHO-bed-files/Non-vertebrate-eukaryotes/Saccharomyces mikatae IFO 1815 GCA_000166975.1.bed
- Supplementary-data-LHO-bed-files/Non-vertebrate-eukaryotes/Saccharomyces paradoxus NRRL Y-17217 GCA_000166955.1.bed
- Supplementary-data-LHO-bed-files/Non-vertebrate-eukaryotes/Sarcocystis neurona GCA_000875885.1.bed
- Supplementary-data-LHO-bed-files/Non-vertebrate-eukaryotes/Schistosoma japonicum GCA_000151775.1.bed
- Supplementary-data-LHO-bed-files/Non-vertebrate-eukaryotes/Spirometra erinaceieuropaei GCA_000951995.1.bed
- Supplementary-data-LHO-bed-files/Non-vertebrate-eukaryotes/Strongylocentrotus purpuratus GCF_000002235.4.bed
- Supplementary-data-LHO-bed-files/Non-vertebrate-eukaryotes/Thielaviopsis punctulata GCA_000968615.1.bed
- Supplementary-data-LHO-bed-files/Non-vertebrate-eukaryotes/Toxoplasma gondii COUG GCA_000338675.1.bed
- Supplementary-data-LHO-bed-files/Non-vertebrate-eukaryotes/Toxoplasma gondii FOU GCA_000224905.2.bed
- Supplementary-data-LHO-bed-files/Non-vertebrate-eukaryotes/Toxoplasma gondii GAB2-2007-GAL-DOM2 GCA_000325525.2.bed
- Supplementary-data-LHO-bed-files/Non-vertebrate-eukaryotes/Toxoplasma gondii GCA_000256725.1.bed
- Supplementary-data-LHO-bed-files/Non-vertebrate-eukaryotes/Toxoplasma gondii ME49 GCA_000006565.2.bed
- Supplementary-data-LHO-bed-files/Non-vertebrate-eukaryotes/Toxoplasma gondii TgCATBr5 GCA_000259835.1.bed
- Supplementary-data-LHO-bed-files/Non-vertebrate-eukaryotes/Toxoplasma gondii VAND GCA_000224845.2.bed
- Supplementary-data-LHO-bed-files/Non-vertebrate-eukaryotes/Trypanosoma cruzi strain Esmeraldo GCA_000327425.1.bed
- Supplementary-data-LHO-bed-files/Non-vertebrate-eukaryotes/Trypanosoma vivax Y486 GCA_000227375.1.bed
- Supplementary-data-LHO-bed-files/Non-vertebrate-eukaryotes/Wasmannia auropunctata GCF_000956235.1.bed
- Supplementary-data-LHO-bed-files/Non-vertebrate-eukaryotes/Zea mays GCF_000005005.1.bed
- Supplementary-data-LHO-bed-files/Prokaryotes/
- Supplementary-data-LHO-bed-files/Prokaryotes/Acinetobacter baumannii GCA_000695855.2.bed
- Supplementary-data-LHO-bed-files/Prokaryotes/Acinetobacter baumannii MRSN 58 GCA_000586655.1.bed
- Supplementary-data-LHO-bed-files/Prokaryotes/Acinetobacter sp. MII GCA_000761495.1.bed
- Supplementary-data-LHO-bed-files/Prokaryotes/Actinobacillus pleuropneumoniae serovar 1 str. 4074 GCA_000167095.1.bed
- Supplementary-data-LHO-bed-files/Prokaryotes/Anaerococcus lactolyticus ATCC 51172 GCA_000156575.1.bed
- Supplementary-data-LHO-bed-files/Prokaryotes/Azospirillum sp. B4 GCA_000333275.1.bed
- Supplementary-data-LHO-bed-files/Prokaryotes/Bacillus cereus Rock3-29 GCA_000161215.1.bed
- Supplementary-data-LHO-bed-files/Prokaryotes/Bacillus thuringiensis serovar huazhongensis BGSC 4BD1 GCA_000161675.1.bed
- Supplementary-data-LHO-bed-files/Prokaryotes/Bacillus thuringiensis serovar pondicheriensis BGSC 4BA1 GCA_000161655.1.bed
- Supplementary-data-LHO-bed-files/Prokaryotes/Bacillus vireti LMG 21834 GCA_000508325.1.bed
- Supplementary-data-LHO-bed-files/Prokaryotes/Bacteroides fragilis GCA_000710365.2.bed
- Supplementary-data-LHO-bed-files/Prokaryotes/Bacteroides fragilis GCA_000710375.2.bed
- Supplementary-data-LHO-bed-files/Prokaryotes/Bacteroides fragilis GCA_000724665.2.bed
- Supplementary-data-LHO-bed-files/Prokaryotes/Bacteroides fragilis GCA_000724805.1.bed
- Supplementary-data-LHO-bed-files/Prokaryotes/Bacteroides fragilis GCA_000724815.1.bed
- Supplementary-data-LHO-bed-files/Prokaryotes/Bacteroides fragilis str. 1007-1-F #3 GCA_000599265.1.bed
- Supplementary-data-LHO-bed-files/Prokaryotes/Beggiatoa sp. PS GCA_000170715.1.bed
- Supplementary-data-LHO-bed-files/Prokaryotes/Bordetella pertussis B1831 GCA_000193555.2.bed
- Supplementary-data-LHO-bed-files/Prokaryotes/Brevundimonas sp. EAKA GCA_000698025.1.bed
- Supplementary-data-LHO-bed-files/Prokaryotes/Burkholderia pseudomallei 1710a GCA_000193455.1.bed
- Supplementary-data-LHO-bed-files/Prokaryotes/candidate division TM7 single-cell isolate TM7a GCA_000170635.1.bed
- Supplementary-data-LHO-bed-files/Prokaryotes/candidate division TM7 single-cell isolate TM7b GCA_000170655.1.bed
- Supplementary-data-LHO-bed-files/Prokaryotes/Candidatus Endoriftia persephone str. Hot96_5F1+Hot96_5F2 GCA_000168735.1.bed
- Supplementary-data-LHO-bed-files/Prokaryotes/Clostridium botulinum C str. Eklund GCA_000171095.1.bed
- Supplementary-data-LHO-bed-files/Prokaryotes/Clostridium cellulovorans 743B GCA_000180115.1.bed
- Supplementary-data-LHO-bed-files/Prokaryotes/Colwellia psychrerythraea GCA_000764225.1.bed
- Supplementary-data-LHO-bed-files/Prokaryotes/Corynebacterium glucuronolyticum ATCC 51866 GCA_000159595.1.bed
- Supplementary-data-LHO-bed-files/Prokaryotes/Cytophagales bacterium B6 GCA_000333295.1.bed
- Supplementary-data-LHO-bed-files/Prokaryotes/Enterobacter cloacae str. Hanford GCA_000422225.1.bed
- Supplementary-data-LHO-bed-files/Prokaryotes/Enterococcus faecium TX1330 GCA_000159675.1.bed
- Supplementary-data-LHO-bed-files/Prokaryotes/Escherichia coli 1-176-05_5FS1_5FC2 GCA_000627905.1.bed
- Supplementary-data-LHO-bed-files/Prokaryotes/Fusobacterium nucleatum subsp. vincentii ATCC 49256 GCA_000182945.1.bed
- Supplementary-data-LHO-bed-files/Prokaryotes/gamma proteobacterium SCGC AAA001-B15 GCA_000213375.2.bed
- Supplementary-data-LHO-bed-files/Prokaryotes/Gemmata obscuriglobus UQM 2246 GCA_000171775.1.bed
- Supplementary-data-LHO-bed-files/Prokaryotes/Georgenia sp. SUBG003 GCA_000715355.1.bed
- Supplementary-data-LHO-bed-files/Prokaryotes/Kurthia massiliensis GCA_000285555.1.bed
- Supplementary-data-LHO-bed-files/Prokaryotes/Lactobacillus rossiae DSM 15814 GCA_000277855.1.bed
- Supplementary-data-LHO-bed-files/Prokaryotes/Listeria ivanovii subsp. ivanovii PAM 55 GCA_001049935.1.bed
- Supplementary-data-LHO-bed-files/Prokaryotes/Microbacterium barkeri 2011-R4 GCA_000299315.1.bed
- Supplementary-data-LHO-bed-files/Prokaryotes/Pectobacterium carotovorum subsp. brasiliense GCA_000754695.1.bed
- Supplementary-data-LHO-bed-files/Prokaryotes/Pectobacterium carotovorum subsp. carotovorum WPP14 GCA_000173155.1.bed
- Supplementary-data-LHO-bed-files/Prokaryotes/Peptoclostridium difficile QCD-23m63 GCA_000155065.1.bed
- Supplementary-data-LHO-bed-files/Prokaryotes/Proteus hauseri ZMd44 GCA_000497855.1.bed
- Supplementary-data-LHO-bed-files/Prokaryotes/Pseudomonas aeruginosa GCA_000825745.1.bed
- Supplementary-data-LHO-bed-files/Prokaryotes/Pseudomonas aeruginosa GCA_001181325.1.bed
- Supplementary-data-LHO-bed-files/Prokaryotes/Pseudomonas putida DOT-T1E GCA_000281215.1.bed
- Supplementary-data-LHO-bed-files/Prokaryotes/Pseudomonas sp. 2(2015) GCA_000955865.1.bed
- Supplementary-data-LHO-bed-files/Prokaryotes/Raoultella ornithinolytica GCA_000935285.1.bed
- Supplementary-data-LHO-bed-files/Prokaryotes/Rhizobium etli IE4771 GCA_000172775.1.bed
- Supplementary-data-LHO-bed-files/Prokaryotes/Rhodopseudomonas sp. B29 GCA_000333455.1.bed
- Supplementary-data-LHO-bed-files/Prokaryotes/Roseburia inulinivorans DSM 16841 GCA_000174195.1.bed
- Supplementary-data-LHO-bed-files/Prokaryotes/Salmonella enterica subsp. enterica serovar Typhi str. E00-7866 GCA_000180215.1.bed
- Supplementary-data-LHO-bed-files/Prokaryotes/Staphylococcus aureus GCA_001045935.1.bed
- Supplementary-data-LHO-bed-files/Prokaryotes/Staphylococcus aureus subsp. aureus GCA_000877985.1.bed
- Supplementary-data-LHO-bed-files/Prokaryotes/Staphylococcus aureus subsp. aureus GCA_000878015.1.bed
- Supplementary-data-LHO-bed-files/Prokaryotes/Staphylococcus aureus subsp. aureus ST 1413 GCA_000564875.1.bed
- Supplementary-data-LHO-bed-files/Prokaryotes/Streptococcus pneumoniae GCA_000685585.1.bed
- Supplementary-data-LHO-bed-files/Prokaryotes/Streptococcus pneumoniae GCA_001171765.1.bed
- Supplementary-data-LHO-bed-files/Prokaryotes/Streptococcus sp. GMD6S GCA_000297015.1.bed
- Supplementary-data-LHO-bed-files/Prokaryotes/Sulfolobus solfataricus 98_2F2 GCA_000175555.1.bed
- Supplementary-data-LHO-bed-files/Prokaryotes/Wolbachia endosymbiont of Culex pipiens molestus GCA_000208785.1.bed
