# Supplementary material for: Human Contamination in Public Genome Assemblies
Source: PLoS One. 2016 Sep 9;11(9):e0162424. doi: 10.1371/journal.pone.0162424 (PMC5017631; doi:10.1371/journal.pone.0162424)
Supplement: S2 Dataset — (ZIP) [file pone.0162424.s002.zip › Supplementary-data-LHO-bed-files/Mammals/Bison bison bison GCF_000754665.1.bed]

NW_011371925.1	118	280
NW_011371925.1	303	1044
NW_011371925.1	1069	1241
NW_011372759.1	0	387
NW_011373637.1	0	336
NW_011373787.1	0	557
NW_011373831.1	0	199
NW_011469738.1	240	436
