# Supplementary material for: Human Contamination in Public Genome Assemblies
Source: PLoS One. 2016 Sep 9;11(9):e0162424. doi: 10.1371/journal.pone.0162424 (PMC5017631; doi:10.1371/journal.pone.0162424)
Supplement: S2 Dataset — (ZIP) [file pone.0162424.s002.zip › Supplementary-data-LHO-bed-files/Mammals/Bos taurus GCF_000003055.6.bed]

AC_000160.1	21305466	21305852
AC_000161.1	112107550	112107750
AC_000165.1	3779105	3779256
AC_000166.1	88410380	88410575
AC_000166.1	88410758	88410944
AC_000166.1	88410968	88411223
AC_000173.1	34309221	34309376
