# Supplementary material for: Human Contamination in Public Genome Assemblies
Source: PLoS One. 2016 Sep 9;11(9):e0162424. doi: 10.1371/journal.pone.0162424 (PMC5017631; doi:10.1371/journal.pone.0162424)
Supplement: S2 Dataset — (ZIP) [file pone.0162424.s002.zip › Supplementary-data-LHO-bed-files/Mammals/Bubalus bubalis GCF_000471725.1.bed]

NW_005671359.1	2	227
NW_005671472.1	0	222
NW_005683891.1	4	171
NW_005683891.1	194	490
NW_005797076.1	72	283
NW_005797106.1	0	151
NW_005797106.1	175	412
NW_005797343.1	0	269
