# Supplementary material for: Human Contamination in Public Genome Assemblies
Source: PLoS One. 2016 Sep 9;11(9):e0162424. doi: 10.1371/journal.pone.0162424 (PMC5017631; doi:10.1371/journal.pone.0162424)
Supplement: S2 Dataset — (ZIP) [file pone.0162424.s002.zip › Supplementary-data-LHO-bed-files/Mammals/Felis catus GCF_000181335.2.bed]

NT_200459.1	210	518
NT_204423.1	0	413
NT_204423.1	435	864
NT_208140.1	8	306
NT_210039.1	16	442
NT_210742.1	0	516
NT_224320.1	0	261
NT_227500.1	192	488
NT_227500.1	516	868
NT_237415.1	171	526
NT_237946.1	4	524
NT_242793.1	321	633
NT_246004.1	47	653
NT_247956.1	0	575
NT_263035.1	208	423
NT_303468.1	150	572
NT_305917.1	436	616
NT_318877.1	5	461
NT_318877.1	490	915
NT_321892.1	167	586
NT_323725.1	190	510
NT_324249.1	57	301
NT_324249.1	321	493
NT_326372.1	204	497
NT_326613.1	0	576
NT_327350.1	16	522
NT_328397.1	0	559
NT_328397.1	580	1027
NT_328397.1	1047	1208
NT_331478.1	10	442
NT_331987.1	8	549
NT_333002.1	264	460
NT_333417.1	540	720
NT_333417.1	761	1007
NT_333417.1	1141	1448
NT_334980.1	531	724
NT_341110.1	610	803
NT_345892.1	306	563
NT_346487.1	123	530
NT_351131.1	357	640
NT_441497.1	82	444
NT_449699.1	112	509
