# Supplementary material for: Human Contamination in Public Genome Assemblies
Source: PLoS One. 2016 Sep 9;11(9):e0162424. doi: 10.1371/journal.pone.0162424 (PMC5017631; doi:10.1371/journal.pone.0162424)
Supplement: S2 Dataset — (ZIP) [file pone.0162424.s002.zip › Supplementary-data-LHO-bed-files/Mammals/Odocoileus virginianus GCA_000191625.1.bed]

AEGZ01017970.1	0	206
AEGZ01027775.1	143	524
AEGZ01065914.1	0	222
AEGZ01065914.1	248	524
AEGZ01077750.1	153	313
