# Supplementary material for: Human Contamination in Public Genome Assemblies
Source: PLoS One. 2016 Sep 9;11(9):e0162424. doi: 10.1371/journal.pone.0162424 (PMC5017631; doi:10.1371/journal.pone.0162424)
Supplement: S2 Dataset — (ZIP) [file pone.0162424.s002.zip › Supplementary-data-LHO-bed-files/Mammals/Rattus norvegicus GCF_000001895.5.bed]

NW_007906448.1	37	292
NW_007906460.1	274	443
NW_007906470.1	28358	28613
NW_007906493.1	39	294
NW_007906493.1	530	739
NW_007906496.1	38	293
NW_007906581.1	2259	2560
NW_007906587.1	1082	1251
NW_007906635.1	269	438
NW_007906641.1	2144	2437
NW_007906664.1	4617	4786
NW_007906761.1	23960	24279
NW_007906761.1	24314	24839
NW_007906761.1	24860	25034
NW_007906827.1	844	1013
NW_007906838.1	1344	1645
NW_007906916.1	263	432
NW_007907009.1	22	165
NW_007907010.1	23477	23752
NW_007907015.1	275	444
NW_007907015.1	1278	1484
NW_007907015.1	1559	1730
NW_007907015.1	1823	1970
NW_007907015.1	2772	3412
