# Supplementary material for: Human Contamination in Public Genome Assemblies
Source: PLoS One. 2016 Sep 9;11(9):e0162424. doi: 10.1371/journal.pone.0162424 (PMC5017631; doi:10.1371/journal.pone.0162424)
Supplement: S2 Dataset — (ZIP) [file pone.0162424.s002.zip › Supplementary-data-LHO-bed-files/Non-mammal-vertebrates/Apteryx australis mantelli GCA_001039765.1.bed]

LK067545.1	1	101
LK067545.1	320	420
LK111414.1	0	100
LK115794.1	0	101
LK116228.1	0	101
LK118957.1	0	101
LK123171.1	0	101
LK123194.1	0	101
LK211619.1	11	129
LK259836.1	0	138
LK262978.1	0	159
LK266699.1	31	162
LK272103.1	0	165
