# Supplementary material for: Human Contamination in Public Genome Assemblies
Source: PLoS One. 2016 Sep 9;11(9):e0162424. doi: 10.1371/journal.pone.0162424 (PMC5017631; doi:10.1371/journal.pone.0162424)
Supplement: S2 Dataset — (ZIP) [file pone.0162424.s002.zip › Supplementary-data-LHO-bed-files/Non-mammal-vertebrates/Cathartes aura GCA_000699945.1.bed]

KL291774.1	320	491
KL291870.1	0	303
JMFT01011341.1	129	319
KL294875.1	0	169
KL294875.1	572	726
JMFT01026506.1	45	353
JMFT01026719.1	0	322
JMFT01034467.1	0	277
KL299568.1	730	949
JMFT01051940.1	0	161
JMFT01053020.1	0	220
JMFT01053772.1	0	273
JMFT01078472.1	0	237
JMFT01091624.1	96	337
JMFT01094253.1	3	155
KL314860.1	205	416
KL314860.1	735	946
KL314860.1	1746	1957
JMFT01123167.1	252	450
KL322543.1	710	1117
KL327816.1	0	274
JMFT01155412.1	0	302
JMFT01161676.1	0	433
KL329697.1	961	1138
JMFT01162398.1	0	224
JMFT01178847.1	0	201
JMFT01186345.1	0	201
JMFT01186415.1	0	201
JMFT01186719.1	0	203
JMFT01187404.1	48	208
JMFT01187466.1	1	209
JMFT01187606.1	0	184
JMFT01187688.1	0	211
JMFT01187899.1	49	212
JMFT01188326.1	0	120
JMFT01188688.1	15	168
JMFT01188755.1	0	219
JMFT01189192.1	0	119
JMFT01189769.1	0	198
JMFT01190521.1	0	237
JMFT01191014.1	0	243
JMFT01191268.1	0	151
JMFT01191332.1	0	248
JMFT01191897.1	0	256
JMFT01193395.1	0	175
JMFT01193476.1	0	283
JMFT01194579.1	33	311
JMFT01194625.1	0	312
JMFT01194648.1	9	313
JMFT01195008.1	0	324
JMFT01196659.1	0	213
JMFT01196972.1	25	229
JMFT01197396.1	0	346
JMFT01197538.1	150	418
JMFT01198128.1	5	383
JMFT01198149.1	0	487
JMFT01203048.1	51	1031
