# Supplementary material for: Human Contamination in Public Genome Assemblies
Source: PLoS One. 2016 Sep 9;11(9):e0162424. doi: 10.1371/journal.pone.0162424 (PMC5017631; doi:10.1371/journal.pone.0162424)
Supplement: S2 Dataset — (ZIP) [file pone.0162424.s002.zip › Supplementary-data-LHO-bed-files/Non-mammal-vertebrates/Chelonia mydas GCF_000344595.1.bed]

NW_006571488.1	0	304
NW_006571782.1	6	303
NW_006572009.1	2	302
NW_006573165.1	0	299
NW_006573247.1	0	268
NW_006574159.1	0	108
NW_006574159.1	127	251
NW_006574590.1	0	294
NW_006575646.1	0	291
NW_006576420.1	37	190
NW_006577599.1	50	244
NW_006578316.1	161	283
NW_006578403.1	2	283
NW_006578618.1	2	283
NW_006579194.1	5	281
NW_006580057.1	0	279
NW_006581801.1	3	274
NW_006582673.1	37	272
NW_006582710.1	0	269
NW_006582861.1	18	126
NW_006582861.1	218	326
NW_006582861.1	418	526
NW_006582861.1	545	653
NW_006583751.1	0	267
NW_006583997.1	0	187
NW_006584843.1	0	266
NW_006585115.1	0	239
NW_006585805.1	66	263
NW_006587261.1	63	211
NW_006589388.1	4	254
NW_006589437.1	94	249
NW_006589447.1	0	254
NW_006590210.1	0	252
NW_006591595.1	0	172
NW_006591892.1	64	245
NW_006595231.1	0	237
NW_006595260.1	0	237
NW_006595350.1	1	239
NW_006596502.1	1	237
NW_006597861.1	0	234
NW_006598068.1	0	188
NW_006598341.1	0	233
NW_006600980.1	0	227
NW_006603178.1	0	180
NW_006604261.1	0	221
NW_006604719.1	0	174
NW_006604840.1	23	220
NW_006605573.1	0	218
NW_006605902.1	0	218
NW_006606505.1	0	216
NW_006608155.1	1	213
NW_006608183.1	0	164
NW_006609011.1	0	211
NW_006609298.1	0	211
NW_006609623.1	6	210
NW_006610606.1	90	208
NW_006612148.1	5	205
NW_006615366.1	9	200
NW_006617054.1	0	232
NW_006617054.1	256	655
NW_006618288.1	284	569
NW_006618579.1	10	282
NW_006618579.1	304	462
NW_006618579.1	666	963
NW_006621112.1	0	609
NW_006623637.1	0	616
NW_006623931.1	37	289
NW_006634097.1	0	412
NW_006634097.1	431	807
NW_006634798.1	43	521
NW_006636694.1	0	574
NW_006640516.1	0	442
NW_006650756.1	3	349
NW_006650991.1	246	392
NW_006652117.1	0	386
NW_006652230.1	63	380
NW_006652877.1	25	360
NW_006653033.1	0	375
NW_006654325.1	0	365
NW_006655206.1	115	348
NW_006655797.1	0	398
NW_006655797.1	417	591
NW_006656980.1	0	343
NW_006657333.1	48	310
NW_006658177.1	0	302
NW_006658880.1	0	170
NW_006658880.1	197	301
NW_006660121.1	0	122
NW_006660624.1	0	303
NW_006662552.1	0	113
NW_006663794.1	37	235
NW_006664566.1	63	277
NW_006665566.1	2	173
NW_006665736.1	0	248
NW_006665860.1	3	246
NW_006665923.1	138	251
NW_006667281.1	0	268
NW_006667281.1	272	426
NW_006668169.1	378	495
NW_006669991.1	68	222
NW_006670291.1	0	450
NW_006672115.1	0	455
NW_006675144.1	3	461
NW_006676806.1	208	338
NW_006678720.1	54	372
NW_006682047.1	82	251
NW_006682047.1	340	442
NW_006682047.1	574	1070
NW_006682625.1	0	230
NW_006682625.1	601	951
NW_006683884.1	48	353
NW_006685643.1	0	298
NW_006695567.1	43	334
NW_006697673.1	99	352
NW_006697867.1	45	266
NW_006698383.1	0	350
NW_006698827.1	0	324
NW_006700629.1	0	306
NW_006701000.1	0	336
NW_006702736.1	2	333
NW_006702983.1	50	285
NW_006704503.1	54	327
NW_006705419.1	48	324
NW_006706033.1	0	322
NW_006708185.1	0	216
NW_006708837.1	4	308
NW_006709899.1	0	309
NW_006710399.1	0	177
NW_006710518.1	0	304
NW_006710731.1	17	230
