# Supplementary material for: Human Contamination in Public Genome Assemblies
Source: PLoS One. 2016 Sep 9;11(9):e0162424. doi: 10.1371/journal.pone.0162424 (PMC5017631; doi:10.1371/journal.pone.0162424)
Supplement: S2 Dataset — (ZIP) [file pone.0162424.s002.zip › Supplementary-data-LHO-bed-files/Non-mammal-vertebrates/Meleagris gallopavo GCF_000146605.2.bed]

NW_011248029.1	20	486
NW_011304097.1	20	357
NW_011305069.1	21	211
NW_011305069.1	279	492
NW_011305527.1	0	204
NW_011305538.1	0	196
NW_011305737.1	103	318
NW_011305756.1	0	322
NW_011305882.1	76	312
NW_011305930.1	0	206
NW_011305962.1	93	375
NW_011306067.1	173	348
NW_011306136.1	118	265
