# Supplementary material for: Human Contamination in Public Genome Assemblies
Source: PLoS One. 2016 Sep 9;11(9):e0162424. doi: 10.1371/journal.pone.0162424 (PMC5017631; doi:10.1371/journal.pone.0162424)
Supplement: S2 Dataset — (ZIP) [file pone.0162424.s002.zip › Supplementary-data-LHO-bed-files/Non-mammal-vertebrates/Oryzias latipes GCF_000313675.1.bed]

NW_004095112.1	0	224
NW_004095112.1	249	387
NW_004095112.1	416	602
NW_004095112.1	1842	2032
