# Supplementary material for: Human Contamination in Public Genome Assemblies
Source: PLoS One. 2016 Sep 9;11(9):e0162424. doi: 10.1371/journal.pone.0162424 (PMC5017631; doi:10.1371/journal.pone.0162424)
Supplement: S2 Dataset — (ZIP) [file pone.0162424.s002.zip › Supplementary-data-LHO-bed-files/Non-mammal-vertebrates/Periophthalmus magnuspinnatus GCA_000787105.1.bed]

JACL01072375.1	25	230
JACL01073038.1	0	224
JACL01073073.1	0	109
JACL01073223.1	0	183
JACL01073527.1	121	221
JACL01073597.1	9	220
JACL01073819.1	0	219
JACL01074052.1	0	170
JACL01074145.1	47	216
JACL01074504.1	0	210
JACL01074585.1	0	214
JACL01075209.1	0	210
JACL01075655.1	73	208
