# Supplementary material for: Human Contamination in Public Genome Assemblies
Source: PLoS One. 2016 Sep 9;11(9):e0162424. doi: 10.1371/journal.pone.0162424 (PMC5017631; doi:10.1371/journal.pone.0162424)
Supplement: S2 Dataset — (ZIP) [file pone.0162424.s002.zip › Supplementary-data-LHO-bed-files/Non-mammal-vertebrates/Salmo salar GCA_000233375.4.bed]

AGKD04034996.1	0	364
AGKD04034996.1	379	545
AGKD04034996.1	4318	4841
AGKD04129566.1	0	477
AGKD04129566.1	497	655
AGKD04129566.1	887	1162
AGKD04256829.1	24	530
AGKD04256829.1	623	781
AGKD04760532.1	0	514
