# Supplementary material for: Human Contamination in Public Genome Assemblies
Source: PLoS One. 2016 Sep 9;11(9):e0162424. doi: 10.1371/journal.pone.0162424 (PMC5017631; doi:10.1371/journal.pone.0162424)
Supplement: S2 Dataset — (ZIP) [file pone.0162424.s002.zip › Supplementary-data-LHO-bed-files/Non-mammal-vertebrates/Serinus canaria GCF_000534875.1.bed]

NW_008092058.1	0	166
NW_008092235.1	0	122
NW_008094407.1	0	192
NW_008094670.1	0	143
NW_008097449.1	0	172
NW_008097700.1	0	167
NW_008097758.1	0	175
NW_008098187.1	0	143
NW_008098351.1	0	183
NW_008098768.1	0	152
NW_008099026.1	0	159
NW_008099100.1	0	147
NW_008101912.1	20	294
NW_008104447.1	31	466
NW_008108147.1	350	496
NW_008108860.1	0	100
NW_008108986.1	2	106
NW_008109053.1	0	111
NW_008109127.1	0	120
NW_008109186.1	0	111
NW_008109500.1	0	119
NW_008109545.1	0	120
NW_008109682.1	0	103
NW_008109808.1	0	112
NW_008109832.1	0	117
NW_008109836.1	0	120
NW_008109876.1	0	120
NW_008109935.1	0	106
NW_008110028.1	0	111
NW_008110074.1	0	101
NW_008110129.1	17	120
NW_008110288.1	0	109
NW_008110333.1	0	120
NW_008110396.1	0	120
NW_008110424.1	0	108
NW_008110429.1	0	108
NW_008110555.1	0	107
NW_008110594.1	0	114
NW_008110607.1	0	117
NW_008110739.1	0	117
NW_008110748.1	0	120
NW_008110751.1	0	115
NW_008110898.1	0	120
NW_008111007.1	0	120
NW_008111048.1	0	101
NW_008111075.1	0	108
NW_008111094.1	0	117
NW_008111138.1	0	115
NW_008111304.1	0	116
NW_008111333.1	0	113
NW_008111369.1	0	117
NW_008111409.1	0	120
NW_008111424.1	0	100
NW_008111429.1	0	119
NW_008111464.1	0	103
NW_008111550.1	0	115
NW_008111586.1	4	110
NW_008111697.1	0	120
NW_008111701.1	0	106
NW_008111747.1	0	119
NW_008111768.1	0	109
NW_008111840.1	0	102
NW_008111866.1	0	106
NW_008111978.1	0	120
NW_008111995.1	0	102
NW_008112077.1	0	112
NW_008112155.1	0	107
NW_008112179.1	0	120
NW_008112253.1	0	120
NW_008112278.1	0	114
NW_008112291.1	0	120
NW_008112322.1	0	120
NW_008112354.1	0	101
NW_008112358.1	0	100
NW_008112507.1	0	109
NW_008112529.1	0	118
NW_008112657.1	0	120
NW_008112715.1	0	107
NW_008112787.1	0	109
NW_008112800.1	0	104
NW_008112821.1	15	119
NW_008112920.1	0	107
NW_008112969.1	0	119
NW_008113231.1	0	101
NW_008113283.1	12	118
NW_008113309.1	0	108
NW_008113425.1	0	109
NW_008113537.1	0	103
NW_008113553.1	0	108
NW_008113593.1	0	102
NW_008113613.1	0	117
NW_008113685.1	0	109
NW_008113730.1	0	120
NW_008113839.1	8	110
NW_008113933.1	0	117
NW_008114039.1	0	109
NW_008114159.1	0	111
NW_008114177.1	0	110
NW_008114267.1	0	119
NW_008114495.1	0	118
NW_008114593.1	0	120
NW_008114672.1	0	117
NW_008114692.1	0	103
NW_008114723.1	0	117
NW_008114761.1	0	113
NW_008115196.1	0	105
NW_008115311.1	0	111
NW_008115321.1	0	114
NW_008115431.1	0	120
NW_008115516.1	0	105
NW_008115556.1	0	100
