# Supplementary material for: Human Contamination in Public Genome Assemblies
Source: PLoS One. 2016 Sep 9;11(9):e0162424. doi: 10.1371/journal.pone.0162424 (PMC5017631; doi:10.1371/journal.pone.0162424)
Supplement: S2 Dataset — (ZIP) [file pone.0162424.s002.zip › Supplementary-data-LHO-bed-files/Non-mammal-vertebrates/Tetraodon nigroviridis GCA_000180735.1.bed]

CAAE01015533.1	272	469
CAAE01016210.1	0	229
CAAE01016669.1	38	340
CAAE01016669.1	566	962
CAAE01016669.1	1130	1261
CAAE01025485.1	233	663
CAAE01025485.1	885	1019
