# Supplementary material for: Human Contamination in Public Genome Assemblies
Source: PLoS One. 2016 Sep 9;11(9):e0162424. doi: 10.1371/journal.pone.0162424 (PMC5017631; doi:10.1371/journal.pone.0162424)
Supplement: S2 Dataset — (ZIP) [file pone.0162424.s002.zip › Supplementary-data-LHO-bed-files/Non-vertebrate-eukaryotes/Betula nana GCA_000327005.1.bed]

CAOK01156604.1	0	112
CAOK01173428.1	0	115
CAOK01276275.1	0	135
CAOK01333532.1	0	148
CAOK01335076.1	0	127
CAOK01337262.1	0	149
CAOK01364869.1	0	158
