# Supplementary material for: Human Contamination in Public Genome Assemblies
Source: PLoS One. 2016 Sep 9;11(9):e0162424. doi: 10.1371/journal.pone.0162424 (PMC5017631; doi:10.1371/journal.pone.0162424)
Supplement: S2 Dataset — (ZIP) [file pone.0162424.s002.zip › Supplementary-data-LHO-bed-files/Non-vertebrate-eukaryotes/Blumeria graminis f. sp. tritici Bgt#70 GCA_000441875.1.bed]

ASJN01086577.1	0	210
ASJN01087210.1	31	166
ASJN01093017.1	21	228
