# Supplementary material for: Human Contamination in Public Genome Assemblies
Source: PLoS One. 2016 Sep 9;11(9):e0162424. doi: 10.1371/journal.pone.0162424 (PMC5017631; doi:10.1371/journal.pone.0162424)
Supplement: S2 Dataset — (ZIP) [file pone.0162424.s002.zip › Supplementary-data-LHO-bed-files/Non-vertebrate-eukaryotes/Bombyx mori GCF_000151625.1.bed]

NW_004583179.1	0	115
NW_004583348.1	67	269
NW_004583591.1	0	111
NW_004583591.1	132	323
NW_004583728.1	55	169
NW_004584927.1	285	457
