# Supplementary material for: Human Contamination in Public Genome Assemblies
Source: PLoS One. 2016 Sep 9;11(9):e0162424. doi: 10.1371/journal.pone.0162424 (PMC5017631; doi:10.1371/journal.pone.0162424)
Supplement: S2 Dataset — (ZIP) [file pone.0162424.s002.zip › Supplementary-data-LHO-bed-files/Non-vertebrate-eukaryotes/Chlamydomonas reinhardtii GCF_000002595.1.bed]

NW_001842755.1	7408	7947
NW_001842647.1	154	562
NW_001842647.1	7915	8269
NW_001842536.1	102	872
NW_001842536.1	14463	14634
NW_001842536.1	14735	14891
NW_001842536.1	14912	15401
NW_001842532.1	964	1107
NW_001842532.1	7934	8146
NW_001842532.1	15179	15325
NW_001842532.1	15505	15622
