# Supplementary material for: Human Contamination in Public Genome Assemblies
Source: PLoS One. 2016 Sep 9;11(9):e0162424. doi: 10.1371/journal.pone.0162424 (PMC5017631; doi:10.1371/journal.pone.0162424)
Supplement: S2 Dataset — (ZIP) [file pone.0162424.s002.zip › Supplementary-data-LHO-bed-files/Non-vertebrate-eukaryotes/Eucalyptus camaldulensis GCA_000260855.1.bed]

BADO01142967.1	277	464
BADO01142967.1	483	615
BADO01142967.1	837	1284
BADO01221767.1	0	358
BADO01221767.1	605	777
BADO01228826.1	39	196
