# Supplementary material for: Human Contamination in Public Genome Assemblies
Source: PLoS One. 2016 Sep 9;11(9):e0162424. doi: 10.1371/journal.pone.0162424 (PMC5017631; doi:10.1371/journal.pone.0162424)
Supplement: S2 Dataset — (ZIP) [file pone.0162424.s002.zip › Supplementary-data-LHO-bed-files/Non-vertebrate-eukaryotes/Hordeum pubiflorum GCA_000582825.1.bed]

CBMN010001662.1	0	209
CBMN010033724.1	0	229
CBMN010033851.1	0	249
CBMN010034102.1	0	200
CBMN010034104.1	0	249
CBMN010034213.1	0	235
CBMN010034226.1	0	201
CBMN010034738.1	56	200
CBMN010587281.1	83	244
CBMN010591089.1	0	134
CBMN010658094.1	0	254
CBMN010693880.1	0	211
CBMN010745323.1	55	181
CBMN010745733.1	129	238
CBMN010745966.1	0	135
CBMN010748756.1	100	209
CBMN010749011.1	0	191
CBMN010749026.1	0	211
CBMN010749035.1	0	250
