# Supplementary material for: Human Contamination in Public Genome Assemblies
Source: PLoS One. 2016 Sep 9;11(9):e0162424. doi: 10.1371/journal.pone.0162424 (PMC5017631; doi:10.1371/journal.pone.0162424)
Supplement: S2 Dataset — (ZIP) [file pone.0162424.s002.zip › Supplementary-data-LHO-bed-files/Non-vertebrate-eukaryotes/Hordeum vulgare subsp. vulgare GCA_001077415.1.bed]

CBLZ010003999.1	58	199
CBLZ010038189.1	36	166
CBLZ010038197.1	81	213
CBLZ010038208.1	126	237
CBLZ010039373.1	115	228
CBLZ011002084.1	109	253
CBLZ011002273.1	139	240
CBLZ011002866.1	111	213
CBLZ011002961.1	0	136
CBLZ011003062.1	0	121
CBLZ011003330.1	0	112
CBLZ011003347.1	0	121
CBLZ011003426.1	4	145
CBLZ011003564.1	122	223
CBLZ011003690.1	71	264
CBLZ011003750.1	83	185
CBLZ011003831.1	74	202
CBLZ011004074.1	67	205
CBLZ011004508.1	121	222
CBLZ011004593.1	67	185
CBLZ011004819.1	0	126
CBLZ011004944.1	0	101
CBLZ011004974.1	31	152
CBLZ011005012.1	113	254
CBLZ011005175.1	68	218
CBLZ011005218.1	99	208
CBLZ011005228.1	101	205
CBLZ011005372.1	119	219
CBLZ012049395.1	17	122
CBLZ012050035.1	8	168
CBLZ012050073.1	0	118
CBLZ012050138.1	38	160
CBLZ012050144.1	0	102
CBLZ012050150.1	0	115
CBLZ012157225.1	124	240
CBLZ012157826.1	0	124
CBLZ012157873.1	0	104
CBLZ012157877.1	0	139
CBLZ012157879.1	0	136
CBLZ012157920.1	2	146
CBLZ012157929.1	92	231
CBLZ012157968.1	0	122
CBLZ012157990.1	0	120
CBLZ012158055.1	0	150
CBLZ012158106.1	123	234
CBLZ012158125.1	110	217
CBLZ012158149.1	0	109
CBLZ012158243.1	20	129
CBLZ012158266.1	4	203
CBLZ012158328.1	0	122
CBLZ012158372.1	16	119
CBLZ012158478.1	17	193
CBLZ012158529.1	17	132
CBLZ012158536.1	0	124
CBLZ012158561.1	10	115
CBLZ012158576.1	0	119
CBLZ012158586.1	20	128
CBLZ012158587.1	126	226
CBLZ012158593.1	0	130
CBLZ012158602.1	135	276
CBLZ012158634.1	5	114
CBLZ012158648.1	0	112
CBLZ012158686.1	0	101
CBLZ012158719.1	7	131
CBLZ012158733.1	111	223
CBLZ012273291.1	0	129
CBLZ012273428.1	0	108
CBLZ012273446.1	0	135
CBLZ012273471.1	0	104
CBLZ012273517.1	9	142
CBLZ012273555.1	0	114
CBLZ012273569.1	0	128
CBLZ012273588.1	0	136
CBLZ012273609.1	0	123
CBLZ012273630.1	0	143
CBLZ012273639.1	0	148
