# Supplementary material for: Human Contamination in Public Genome Assemblies
Source: PLoS One. 2016 Sep 9;11(9):e0162424. doi: 10.1371/journal.pone.0162424 (PMC5017631; doi:10.1371/journal.pone.0162424)
Supplement: S2 Dataset — (ZIP) [file pone.0162424.s002.zip › Supplementary-data-LHO-bed-files/Non-vertebrate-eukaryotes/Lachancea waltii NCYC 2644 GCA_000167115.1.bed]

AADM01000705.1	93	249
AADM01000705.1	342	471
AADM01000704.1	50	755
AADM01000704.1	776	887
AADM01000547.1	152	778
AADM01000547.1	810	1100
AADM01000546.1	348	619
AADM01000546.1	643	765
AADM01000546.1	814	991
AADM01000546.1	1014	1284
AADM01000546.1	1677	1852
AADM01000534.1	52	165
AADM01000534.1	186	1000
AADM01000533.1	219	383
AADM01000533.1	549	889
AADM01000533.1	913	1053
AADM01000533.1	1184	1347
AADM01000511.1	0	194
AADM01000511.1	216	453
AADM01000511.1	571	772
AADM01000511.1	959	1236
AADM01000510.1	0	145
AADM01000510.1	235	362
AADM01000510.1	384	568
AADM01000510.1	594	810
AADM01000509.1	197	308
AADM01000509.1	660	805
AADM01000508.1	86	648
AADM01000426.1	297	656
AADM01000426.1	686	864
AADM01000425.1	785	915
AADM01000425.1	1090	1196
AADM01000425.1	1246	1416
AADM01000425.1	1548	1817
AADM01000425.1	1849	2175
AADM01000424.1	0	178
AADM01000424.1	202	338
AADM01000424.1	434	1089
AADM01000423.1	199	417
AADM01000423.1	557	674
AADM01000413.1	612	740
AADM01000412.1	30	212
AADM01000412.1	372	497
AADM01000412.1	779	899
AADM01000411.1	0	100
AADM01000411.1	121	308
AADM01000411.1	331	439
AADM01000410.1	157	355
AADM01000410.1	440	706
AADM01000410.1	732	922
AADM01000410.1	1029	1174
AADM01000409.1	31	183
AADM01000409.1	213	329
AADM01000409.1	553	708
AADM01000409.1	882	1032
AADM01000408.1	18	364
AADM01000408.1	590	843
AADM01000408.1	869	1035
AADM01000392.1	520	696
AADM01000392.1	721	907
AADM01000392.1	934	1048
AADM01000391.1	0	592
AADM01000390.1	119	219
AADM01000390.1	345	892
AADM01000389.1	0	226
AADM01000389.1	369	492
AADM01000389.1	1017	1307
AADM01000389.1	1339	1586
AADM01000389.1	1608	1983
AADM01000389.1	2703	3031
AADM01000389.1	3245	3778
AADM01000389.1	3800	4139
AADM01000388.1	302	419
AADM01000388.1	655	896
AADM01000387.1	147	453
AADM01000387.1	481	969
