# Supplementary material for: Human Contamination in Public Genome Assemblies
Source: PLoS One. 2016 Sep 9;11(9):e0162424. doi: 10.1371/journal.pone.0162424 (PMC5017631; doi:10.1371/journal.pone.0162424)
Supplement: S2 Dataset — (ZIP) [file pone.0162424.s002.zip › Supplementary-data-LHO-bed-files/Non-vertebrate-eukaryotes/Leishmania mexicana MHOM_2FGT_2F2001_2FU1103 GCA_000234665.4.bed]

CADB01000474.1	268	1097
CADB01000121.1	186	478
CADB01000104.1	29	257
CADB01000104.1	282	430
CADB01000104.1	634	889
