# Supplementary material for: Human Contamination in Public Genome Assemblies
Source: PLoS One. 2016 Sep 9;11(9):e0162424. doi: 10.1371/journal.pone.0162424 (PMC5017631; doi:10.1371/journal.pone.0162424)
Supplement: S2 Dataset — (ZIP) [file pone.0162424.s002.zip › Supplementary-data-LHO-bed-files/Non-vertebrate-eukaryotes/Lotus japonicus GCA_000181115.1.bed]

BABK01003060.1	3418	3625
BABK01005608.1	2417	2830
BABK01005717.1	2352	2463
BABK01005717.1	2484	2808
BABK01006239.1	2520	2626
BABK01009687.1	2145	2288
BABK01010321.1	7	223
BABK01010806.1	1906	2191
BABK01021714.1	77	525
BABK01021714.1	696	947
BABK01021714.1	971	1442
BABK01022229.1	603	891
BABK01022229.1	1017	1118
BABK01022229.1	1226	1617
BABK01025274.1	0	271
BABK01025274.1	487	1007
BABK01025274.1	1031	1348
BABK01025274.1	1372	1524
BABK01025510.1	0	492
BABK01025752.1	17	484
BABK01025752.1	512	934
BABK01025752.1	1301	1470
BABK01027075.1	258	450
BABK01027075.1	472	940
BABK01027075.1	1140	1418
BABK01027904.1	0	137
BABK01027904.1	898	1042
BABK01027904.1	1061	1189
BABK01027904.1	1289	1482
BABK01028329.1	1008	1468
BABK01028463.1	189	405
BABK01028463.1	781	1078
BABK01028841.1	248	419
BABK01028841.1	993	1181
BABK01028841.1	1309	1445
BABK01028957.1	476	952
BABK01028957.1	1328	1484
BABK01029400.1	564	939
BABK01029400.1	1159	1269
BABK01030080.1	0	166
BABK01030080.1	914	1230
BABK01030080.1	1326	1456
BABK01030291.1	108	297
BABK01030291.1	548	704
BABK01030291.1	729	882
BABK01030291.1	903	1018
BABK01030697.1	249	813
BABK01030697.1	1009	1449
BABK01031458.1	135	468
BABK01031458.1	932	1095
BABK01031458.1	1133	1435
BABK01031583.1	31	327
BABK01031583.1	710	836
BABK01032792.1	0	194
BABK01032792.1	237	422
BABK01032792.1	971	1377
BABK01033382.1	0	1403
BABK01035129.1	90	260
BABK01035129.1	474	922
BABK01035129.1	978	1170
BABK01035338.1	258	529
BABK01035338.1	931	1112
BABK01035338.1	1135	1310
BABK01035454.1	1218	1340
BABK01037243.1	13	376
BABK01037438.1	7	854
BABK01037438.1	1160	1342
BABK01037662.1	91	276
BABK01037662.1	567	890
BABK01037662.1	1000	1152
BABK01038701.1	255	446
BABK01038701.1	467	653
BABK01038701.1	907	1034
BABK01039295.1	226	462
BABK01039295.1	573	1172
BABK01039295.1	1202	1309
BABK01039892.1	4	258
BABK01039892.1	281	454
BABK01039892.1	892	1010
BABK01039892.1	1157	1273
BABK01039975.1	0	284
BABK01039975.1	311	559
BABK01039975.1	666	1190
BABK01040226.1	1094	1304
BABK01040368.1	0	255
BABK01040368.1	370	613
BABK01040368.1	831	1153
BABK01040368.1	1176	1303
BABK01040666.1	101	405
BABK01040791.1	208	582
BABK01040791.1	891	1043
BABK01040915.1	329	552
BABK01040915.1	605	713
BABK01041119.1	636	756
BABK01041119.1	905	1235
BABK01041157.1	636	825
BABK01041405.1	316	452
BABK01041405.1	846	1031
BABK01041406.1	0	193
BABK01042427.1	308	504
BABK01042736.1	260	416
BABK01042736.1	700	862
BABK01042737.1	0	314
BABK01042737.1	462	577
BABK01042737.1	858	980
BABK01042737.1	1014	1274
BABK01043041.1	471	765
BABK01043041.1	921	1069
BABK01043041.1	1092	1270
BABK01043042.1	4	150
BABK01043042.1	169	1254
BABK01043836.1	0	427
BABK01043836.1	1099	1261
BABK01043934.1	807	1029
BABK01044005.1	351	530
BABK01044005.1	690	877
BABK01044887.1	0	976
BABK01044887.1	1007	1201
BABK01045845.1	0	256
BABK01045845.1	280	492
BABK01045845.1	515	627
BABK01045845.1	660	1237
BABK01046025.1	182	323
BABK01046025.1	343	446
BABK01046025.1	526	725
BABK01046025.1	745	958
BABK01046025.1	1079	1235
BABK01046767.1	0	289
BABK01046767.1	390	512
BABK01046767.1	931	1113
BABK01049018.1	1	291
BABK01049018.1	314	505
BABK01049018.1	529	1198
BABK01050519.1	0	138
BABK01050519.1	161	477
BABK01050519.1	544	994
BABK01050519.1	1012	1186
BABK01051183.1	1	266
BABK01051183.1	1065	1181
BABK01051216.1	0	265
BABK01051216.1	292	458
BABK01051677.1	61	189
BABK01051677.1	212	899
BABK01051677.1	920	1027
BABK01052179.1	0	261
BABK01052179.1	289	771
BABK01052233.1	95	465
BABK01056069.1	15	171
BABK01056069.1	194	620
BABK01056069.1	791	1138
BABK01056076.1	529	811
BABK01056076.1	957	1070
BABK01057036.1	103	290
BABK01057036.1	445	725
BABK01057154.1	414	641
BABK01057271.1	62	289
BABK01057271.1	312	486
BABK01057271.1	532	914
BABK01058122.1	634	804
BABK01058122.1	923	1117
BABK01058244.1	0	363
BABK01058244.1	710	1123
BABK01058369.1	0	520
BABK01058369.1	834	1122
BABK01058813.1	8	216
BABK01058813.1	585	816
BABK01058813.1	843	1119
BABK01059345.1	496	695
BABK01059345.1	716	824
BABK01059492.1	288	693
BABK01059492.1	717	1032
BABK01060546.1	171	787
BABK01060546.1	807	987
BABK01060760.1	104	408
BABK01060760.1	914	1106
BABK01062036.1	1	291
BABK01062036.1	434	600
BABK01062764.1	88	330
BABK01062764.1	365	562
BABK01062764.1	909	1092
BABK01063555.1	316	768
BABK01063824.1	466	667
BABK01064558.1	326	644
BABK01064558.1	666	1082
BABK01064742.1	96	297
BABK01064742.1	518	962
BABK01066511.1	0	187
BABK01066511.1	207	599
BABK01066511.1	886	1034
BABK01066733.1	3	446
BABK01066733.1	465	621
BABK01066733.1	641	987
BABK01067027.1	498	954
BABK01067103.1	272	454
BABK01067666.1	113	311
BABK01067666.1	361	582
BABK01068009.1	515	659
BABK01068441.1	266	470
BABK01068441.1	847	1061
BABK01070147.1	224	553
BABK01070147.1	572	1053
BABK01070557.1	8	129
BABK01070557.1	370	556
BABK01070557.1	666	772
BABK01070818.1	83	249
BABK01070818.1	305	681
BABK01070818.1	703	875
BABK01072986.1	876	1040
BABK01073179.1	227	643
BABK01073179.1	671	965
BABK01073615.1	565	670
BABK01074472.1	200	413
BABK01074472.1	492	632
BABK01074691.1	2	399
BABK01074691.1	436	736
BABK01074691.1	770	1030
BABK01075125.1	211	526
BABK01075125.1	911	1030
BABK01075128.1	140	275
BABK01075128.1	304	713
BABK01075626.1	798	937
BABK01075724.1	162	305
BABK01075724.1	392	498
BABK01076471.1	195	403
BABK01076471.1	426	610
BABK01076840.1	200	345
BABK01077079.1	90	226
BABK01077079.1	301	478
BABK01077079.1	801	1022
BABK01077826.1	57	179
BABK01077826.1	199	1004
BABK01078823.1	455	689
BABK01078823.1	712	965
BABK01081002.1	157	271
BABK01081002.1	293	448
BABK01081002.1	476	1007
BABK01081598.1	57	400
BABK01081598.1	600	829
BABK01081598.1	851	1005
BABK01081709.1	314	432
BABK01082384.1	83	238
BABK01082445.1	1	868
BABK01083541.1	0	273
BABK01083541.1	332	747
BABK01083747.1	211	448
BABK01083853.1	346	856
BABK01084364.1	533	680
BABK01084900.1	117	444
BABK01084900.1	465	693
BABK01085329.1	109	542
BABK01085329.1	679	792
BABK01085640.1	0	137
BABK01085640.1	233	409
BABK01086342.1	35	185
BABK01086342.1	421	545
BABK01086342.1	615	787
BABK01086551.1	0	186
BABK01086551.1	208	337
BABK01086551.1	399	556
BABK01086551.1	603	719
BABK01086936.1	368	505
BABK01086936.1	527	962
BABK01087137.1	316	570
BABK01087776.1	0	541
BABK01087776.1	620	923
BABK01087884.1	45	180
BABK01087884.1	351	575
BABK01087884.1	605	787
BABK01087959.1	0	201
BABK01087959.1	228	685
BABK01088729.1	153	379
BABK01088729.1	401	856
BABK01089074.1	4	143
BABK01089230.1	3	373
BABK01089230.1	405	573
BABK01089230.1	597	764
BABK01089864.1	64	283
BABK01089864.1	306	462
BABK01089864.1	750	940
BABK01089882.1	109	647
BABK01089882.1	680	940
BABK01089952.1	31	522
BABK01089952.1	545	816
BABK01090107.1	82	230
BABK01090107.1	291	836
BABK01090116.1	432	687
BABK01090116.1	708	938
BABK01090364.1	273	540
BABK01090486.1	491	667
BABK01090869.1	186	477
BABK01090973.1	4	759
BABK01090975.1	164	311
BABK01090975.1	416	787
BABK01091339.1	244	813
BABK01091720.1	542	884
BABK01091721.1	1	189
BABK01091721.1	243	385
BABK01091966.1	0	505
BABK01091966.1	539	766
BABK01092086.1	61	330
BABK01092086.1	665	824
BABK01092574.1	84	235
BABK01092682.1	116	842
BABK01092683.1	80	266
BABK01092683.1	293	514
BABK01093392.1	318	459
BABK01093679.1	1	488
BABK01093679.1	510	831
BABK01093910.1	1	248
BABK01093910.1	325	753
BABK01093910.1	777	907
BABK01093983.1	340	780
BABK01094158.1	158	792
BABK01094395.1	140	401
BABK01094395.1	736	861
BABK01094396.1	242	630
BABK01094396.1	653	888
BABK01094965.1	226	407
BABK01095467.1	136	658
BABK01095582.1	103	587
BABK01095582.1	680	847
BABK01095586.1	344	569
BABK01095586.1	624	725
BABK01096031.1	43	498
BABK01096154.1	67	473
BABK01096154.1	522	713
BABK01096285.1	23	227
BABK01096285.1	251	595
BABK01096285.1	647	867
BABK01096860.1	29	146
BABK01096860.1	168	339
BABK01096860.1	391	551
BABK01097250.1	39	185
BABK01097346.1	0	140
BABK01097346.1	283	710
BABK01097453.1	1	524
BABK01097453.1	659	876
BABK01097789.1	5	552
BABK01097789.1	573	735
BABK01097971.1	0	604
BABK01098144.1	44	146
BABK01098144.1	166	479
BABK01098144.1	538	675
BABK01098246.1	13	174
BABK01098354.1	685	801
BABK01098813.1	254	721
BABK01099007.1	97	284
BABK01099007.1	311	493
BABK01099007.1	587	728
BABK01099164.1	1	124
BABK01099164.1	298	420
BABK01099164.1	440	684
BABK01099164.1	707	841
BABK01099355.1	13	626
BABK01099500.1	0	136
BABK01099500.1	191	432
BABK01099513.1	0	182
BABK01099513.1	204	761
BABK01099515.1	0	128
BABK01099515.1	149	325
BABK01099515.1	552	709
BABK01099516.1	205	344
BABK01099517.1	50	322
BABK01099517.1	424	620
BABK01099517.1	738	855
BABK01099574.1	5	166
BABK01100244.1	6	159
BABK01100244.1	571	845
BABK01100384.1	0	443
BABK01100384.1	462	734
BABK01100527.1	0	280
BABK01100527.1	305	433
BABK01100527.1	522	803
BABK01100555.1	0	153
BABK01100611.1	2	164
BABK01100611.1	286	550
BABK01100611.1	570	842
BABK01101025.1	0	174
BABK01101025.1	261	669
BABK01101327.1	0	369
BABK01101327.1	391	589
BABK01101339.1	0	132
BABK01101339.1	483	832
BABK01101409.1	0	363
BABK01101409.1	386	629
BABK01101410.1	51	623
BABK01101410.1	643	818
BABK01101471.1	75	361
BABK01101532.1	12	135
BABK01101532.1	293	461
BABK01101621.1	0	672
BABK01101691.1	514	705
BABK01101762.1	0	118
BABK01101762.1	140	720
BABK01102024.1	0	165
BABK01102024.1	297	487
BABK01102149.1	466	694
BABK01102150.1	132	346
BABK01102707.1	95	688
BABK01102881.1	319	451
BABK01102917.1	241	435
BABK01102917.1	635	795
BABK01102946.1	0	147
BABK01102946.1	166	419
BABK01102985.1	438	638
BABK01102990.1	103	287
BABK01103062.1	3	228
BABK01103062.1	252	384
BABK01103062.1	408	565
BABK01103118.1	36	445
BABK01103118.1	471	623
BABK01103484.1	4	329
BABK01103484.1	356	709
BABK01103660.1	6	119
BABK01103660.1	231	395
BABK01103771.1	14	233
BABK01103771.1	253	388
BABK01103771.1	408	631
BABK01103949.1	394	546
BABK01104182.1	2	286
BABK01104185.1	205	361
BABK01104185.1	455	636
BABK01104211.1	2	536
BABK01104211.1	611	786
BABK01104284.1	6	142
BABK01104284.1	163	704
BABK01104312.1	28	205
BABK01104312.1	623	776
BABK01104322.1	71	538
BABK01104439.1	0	317
BABK01104439.1	421	580
BABK01104490.1	142	779
BABK01104587.1	286	410
BABK01104801.1	2	216
BABK01104801.1	498	694
BABK01104897.1	532	646
BABK01105055.1	15	169
BABK01105055.1	241	354
BABK01105222.1	0	421
BABK01105496.1	494	629
BABK01105537.1	0	130
BABK01105537.1	160	271
BABK01105554.1	15	634
BABK01105634.1	0	632
BABK01105688.1	0	489
BABK01105688.1	515	621
BABK01105938.1	38	157
BABK01105965.1	326	529
BABK01106044.1	559	746
BABK01106077.1	0	622
BABK01106100.1	113	273
BABK01106147.1	0	620
BABK01106255.1	296	585
BABK01106257.1	142	414
BABK01106257.1	435	616
BABK01106309.1	42	218
BABK01106309.1	282	612
BABK01106369.1	0	615
BABK01106394.1	162	611
BABK01106433.1	134	387
BABK01106546.1	361	647
BABK01106607.1	0	566
BABK01106640.1	395	638
BABK01106645.1	0	207
BABK01106809.1	149	340
BABK01106856.1	0	108
BABK01106856.1	128	545
BABK01106900.1	232	386
BABK01106912.1	0	320
BABK01106912.1	346	576
BABK01106938.1	293	595
BABK01106941.1	108	598
BABK01106975.1	2	389
BABK01106975.1	473	595
BABK01107027.1	302	571
BABK01107058.1	141	297
BABK01107111.1	0	592
BABK01107129.1	0	286
BABK01107129.1	371	592
BABK01107167.1	203	373
BABK01107167.1	394	579
BABK01107222.1	116	423
BABK01107250.1	112	584
BABK01107504.1	0	418
BABK01107571.1	10	259
BABK01107571.1	281	575
BABK01107602.1	0	247
BABK01107602.1	337	576
BABK01107741.1	0	146
BABK01107742.1	0	256
BABK01107742.1	314	514
BABK01107743.1	224	365
BABK01107811.1	67	235
BABK01107811.1	257	566
BABK01107812.1	21	417
BABK01107830.1	0	301
BABK01107862.1	39	340
BABK01107862.1	407	564
BABK01107900.1	122	294
BABK01107972.1	239	538
BABK01107982.1	414	521
BABK01108040.1	224	347
BABK01108040.1	374	587
BABK01108063.1	34	202
BABK01108063.1	242	530
BABK01108076.1	0	134
BABK01108076.1	156	444
BABK01108178.1	0	351
BABK01108214.1	223	369
BABK01108214.1	396	643
BABK01108250.1	0	186
BABK01108264.1	0	148
BABK01108281.1	216	459
BABK01108391.1	82	371
BABK01108391.1	393	543
BABK01108427.1	0	478
BABK01108470.1	79	232
BABK01108470.1	289	421
BABK01108473.1	431	538
BABK01108478.1	33	516
BABK01108504.1	82	449
BABK01108558.1	315	442
BABK01108583.1	103	536
BABK01108600.1	15	500
BABK01108601.1	209	339
BABK01108601.1	417	535
BABK01108613.1	50	535
BABK01108687.1	0	120
BABK01108687.1	167	325
BABK01108687.1	357	481
BABK01108733.1	68	202
BABK01108733.1	279	498
BABK01108758.1	52	195
BABK01108758.1	220	378
BABK01108759.1	0	182
BABK01108759.1	211	507
BABK01108812.1	165	526
BABK01108824.1	38	401
BABK01108836.1	108	523
BABK01108876.1	92	335
BABK01108876.1	356	523
BABK01108933.1	0	126
BABK01108933.1	156	309
BABK01108976.1	27	212
BABK01108976.1	238	367
BABK01108987.1	294	428
BABK01108989.1	0	254
BABK01108989.1	387	517
BABK01109019.1	355	474
BABK01109024.1	65	304
BABK01109044.1	0	113
BABK01109046.1	341	514
BABK01109122.1	60	221
BABK01109145.1	367	507
BABK01109148.1	416	631
BABK01109156.1	319	537
BABK01109178.1	45	166
BABK01109185.1	0	505
BABK01109212.1	249	537
BABK01109230.1	233	450
BABK01109250.1	0	102
BABK01109256.1	403	535
BABK01109259.1	5	193
BABK01109273.1	73	242
BABK01109273.1	263	385
BABK01109274.1	186	490
BABK01109355.1	82	214
BABK01109355.1	237	605
BABK01109534.1	392	508
BABK01109693.1	350	503
BABK01109698.1	150	270
BABK01109698.1	301	536
BABK01109876.1	10	213
BABK01109876.1	341	514
BABK01109969.1	0	125
BABK01109969.1	148	481
