# Supplementary material for: Human Contamination in Public Genome Assemblies
Source: PLoS One. 2016 Sep 9;11(9):e0162424. doi: 10.1371/journal.pone.0162424 (PMC5017631; doi:10.1371/journal.pone.0162424)
Supplement: S2 Dataset — (ZIP) [file pone.0162424.s002.zip › Supplementary-data-LHO-bed-files/Non-vertebrate-eukaryotes/Melampsora pinitorqua Mpini7 GCA_000464645.1.bed]

KE730915.1	109	496
KE730915.1	597	746
KE730915.1	1189	1447
KE732001.1	3036	3939
KE734262.1	19	126
KE734262.1	406	546
KE734262.1	969	1297
KE734262.1	1469	1721
KE734262.1	2937	3085
