# Supplementary material for: Human Contamination in Public Genome Assemblies
Source: PLoS One. 2016 Sep 9;11(9):e0162424. doi: 10.1371/journal.pone.0162424 (PMC5017631; doi:10.1371/journal.pone.0162424)
Supplement: S2 Dataset — (ZIP) [file pone.0162424.s002.zip › Supplementary-data-LHO-bed-files/Non-vertebrate-eukaryotes/Nematostella vectensis GCF_000209225.1.bed]

NW_001823631.1	0	677
NW_001824549.1	61	277
NW_001824549.1	404	648
NW_001824549.1	669	997
NW_001824679.1	119	332
NW_001824679.1	962	1186
NW_001824841.1	0	144
NW_001824841.1	278	387
NW_001824841.1	502	698
NW_001824841.1	931	1147
