# Supplementary material for: Human Contamination in Public Genome Assemblies
Source: PLoS One. 2016 Sep 9;11(9):e0162424. doi: 10.1371/journal.pone.0162424 (PMC5017631; doi:10.1371/journal.pone.0162424)
Supplement: S2 Dataset — (ZIP) [file pone.0162424.s002.zip › Supplementary-data-LHO-bed-files/Non-vertebrate-eukaryotes/Paramecium tetraurelia GCA_000165425.1.bed]

CT868180.1	0	569
CT868180.1	956	1253
CT868180.1	8101	8370
CT868180.1	8812	8976
CT868180.1	9005	9201
CT868180.1	9613	9752
