# Supplementary material for: Human Contamination in Public Genome Assemblies
Source: PLoS One. 2016 Sep 9;11(9):e0162424. doi: 10.1371/journal.pone.0162424 (PMC5017631; doi:10.1371/journal.pone.0162424)
Supplement: S2 Dataset — (ZIP) [file pone.0162424.s002.zip › Supplementary-data-LHO-bed-files/Non-vertebrate-eukaryotes/Phanerochaete chrysosporium RP-78 GCA_000167175.1.bed]

AADS01001293.1	0	200
AADS01001210.1	97	438
AADS01001189.1	232	346
AADS01001181.1	222	408
AADS01001154.1	499	632
AADS01001153.1	30	176
AADS01001153.1	248	492
AADS01001153.1	526	631
AADS01001151.1	390	632
AADS01001133.1	264	403
AADS01001115.1	143	432
AADS01001057.1	0	204
AADS01001057.1	357	496
AADS01001057.1	522	719
AADS01001000.1	2	144
AADS01001000.1	166	302
AADS01001000.1	468	709
AADS01001000.1	730	1075
AADS01000994.1	201	352
AADS01000994.1	1050	1153
AADS01000993.1	357	459
AADS01000993.1	479	1032
AADS01000975.1	0	196
AADS01000975.1	223	358
AADS01000975.1	379	501
AADS01000975.1	551	1035
AADS01000975.1	1056	1187
AADS01000970.1	29	207
AADS01000970.1	272	691
AADS01000970.1	717	837
AADS01000970.1	904	1061
AADS01000970.1	1091	1294
AADS01000966.1	1366	1535
AADS01000959.1	0	381
AADS01000959.1	738	971
AADS01000959.1	1166	1304
AADS01000959.1	1459	1594
AADS01000949.1	12	112
AADS01000949.1	332	569
AADS01000949.1	713	1215
AADS01000949.1	1377	1792
AADS01000944.1	0	637
AADS01000944.1	664	964
AADS01000944.1	1070	1256
AADS01000944.1	1277	1803
AADS01000933.1	94	326
AADS01000933.1	460	655
AADS01000933.1	1485	1775
AADS01000933.1	1846	2005
AADS01000918.1	251	655
AADS01000918.1	724	832
AADS01000918.1	876	1697
AADS01000918.1	2161	2282
AADS01000914.1	80	201
AADS01000914.1	426	888
AADS01000914.1	907	1045
AADS01000914.1	1066	1235
AADS01000914.1	1265	1374
AADS01000914.1	2286	2427
AADS01000910.1	84	548
AADS01000910.1	1286	1437
AADS01000910.1	1722	1850
AADS01000910.1	2034	2290
AADS01000908.1	113	258
AADS01000908.1	748	1075
AADS01000908.1	1192	1331
AADS01000908.1	1957	2348
AADS01000908.1	2386	2614
AADS01000898.1	364	798
AADS01000898.1	820	983
AADS01000898.1	1006	1186
AADS01000898.1	1392	1538
AADS01000898.1	1838	2034
AADS01000898.1	2071	2491
AADS01000898.1	2650	2879
AADS01000897.1	0	1085
AADS01000897.1	1110	1270
AADS01000897.1	2104	2378
AADS01000896.1	437	743
AADS01000896.1	1262	1438
AADS01000896.1	1463	1601
AADS01000896.1	1627	1748
AADS01000896.1	2143	2456
AADS01000896.1	2682	2984
AADS01000890.1	1431	1587
AADS01000890.1	1780	2419
AADS01000890.1	2468	2737
AADS01000882.1	148	277
AADS01000882.1	1066	1364
AADS01000882.1	1386	1648
AADS01000882.1	1667	1867
AADS01000882.1	1899	2129
AADS01000879.1	221	354
AADS01000879.1	377	774
AADS01000879.1	807	1152
AADS01000879.1	1188	1293
AADS01000879.1	1326	1630
AADS01000879.1	1675	1987
AADS01000879.1	2084	2255
AADS01000879.1	2277	3135
AADS01000832.1	589	728
AADS01000832.1	769	918
AADS01000832.1	1076	1384
AADS01000832.1	1432	1550
AADS01000832.1	1710	1847
AADS01000832.1	1888	2815
AADS01000832.1	3004	3607
AADS01000832.1	3631	3838
AADS01000832.1	4106	4289
AADS01000832.1	4317	4616
AADS01000822.1	0	364
AADS01000822.1	753	1293
AADS01000822.1	1619	1758
AADS01000822.1	1866	2287
AADS01000822.1	2863	3030
AADS01000822.1	3049	3292
AADS01000822.1	3381	3883
AADS01000822.1	4028	4466
AADS01000822.1	4692	4865
AADS01000821.1	107	333
AADS01000821.1	357	650
AADS01000821.1	676	1353
AADS01000821.1	1555	1689
AADS01000821.1	1842	2046
AADS01000821.1	2308	2610
AADS01000821.1	2665	2866
AADS01000821.1	3006	3224
AADS01000821.1	3244	4062
AADS01000821.1	4911	5111
