# Supplementary material for: Human Contamination in Public Genome Assemblies
Source: PLoS One. 2016 Sep 9;11(9):e0162424. doi: 10.1371/journal.pone.0162424 (PMC5017631; doi:10.1371/journal.pone.0162424)
Supplement: S2 Dataset — (ZIP) [file pone.0162424.s002.zip › Supplementary-data-LHO-bed-files/Non-vertebrate-eukaryotes/Physarum polycephalum GCA_000413255.3.bed]

ATCM03094091.1	104	513
ATCM03094091.1	537	800
ATCM03095955.1	334	523
ATCM03101860.1	17	131
ATCM03101860.1	150	310
ATCM03101860.1	346	520
ATCM03101950.1	0	157
ATCM03119247.1	131	376
ATCM03124751.1	24	145
ATCM03130395.1	165	288
