# Supplementary material for: Human Contamination in Public Genome Assemblies
Source: PLoS One. 2016 Sep 9;11(9):e0162424. doi: 10.1371/journal.pone.0162424 (PMC5017631; doi:10.1371/journal.pone.0162424)
Supplement: S2 Dataset — (ZIP) [file pone.0162424.s002.zip › Supplementary-data-LHO-bed-files/Non-vertebrate-eukaryotes/Plasmodium gaboni GCA_000576715.1.bed]

CBUG010000035.1	691	928
CBUG010000035.1	1214	1384
CBUG010000115.1	1879	2239
CBUG010000200.1	208	609
CBUG010000200.1	634	883
CBUG010000200.1	905	1304
CBUG010000200.1	1530	2018
CBUG010000200.1	2040	2374
CBUG010000200.1	2400	2639
CBUG010000339.1	44	277
CBUG010000339.1	386	503
CBUG010000339.1	618	880
CBUG010000431.1	490	699
CBUG010000431.1	733	1150
CBUG010000431.1	1169	1323
CBUG010000431.1	1763	2071
CBUG010000534.1	387	513
CBUG010000601.1	216	361
CBUG010000601.1	1369	1685
CBUG010000601.1	1953	2092
CBUG010000602.1	268	562
CBUG010000602.1	742	917
CBUG010000602.1	1063	1305
CBUG010000602.1	1505	1979
CBUG010000607.1	15	212
CBUG010000607.1	660	990
CBUG010000607.1	1528	1864
CBUG010000607.1	1907	2082
CBUG010000659.1	711	983
CBUG010000659.1	1353	1493
CBUG010000772.1	845	988
CBUG010000772.1	1009	1225
CBUG010000775.1	224	405
CBUG010000818.1	643	977
CBUG010000818.1	1618	1758
CBUG010000834.1	1357	1479
CBUG010000834.1	1508	1838
CBUG010000905.1	884	1102
CBUG010000905.1	1381	1534
CBUG010000919.1	1307	1620
CBUG010000941.1	1237	1409
CBUG010000978.1	134	307
CBUG010000978.1	340	801
CBUG010000978.1	822	946
CBUG010000978.1	968	1547
CBUG010000978.1	1579	1779
CBUG010000988.1	60	410
CBUG010000988.1	1108	1299
CBUG010001012.1	242	387
CBUG010001012.1	898	1323
CBUG010001012.1	1472	1587
CBUG010001048.1	199	416
CBUG010001048.1	435	765
CBUG010001048.1	794	988
CBUG010001048.1	1151	1703
CBUG010001064.1	212	658
CBUG010001064.1	680	859
CBUG010001123.1	299	574
CBUG010001123.1	597	777
CBUG010001123.1	801	1300
CBUG010001123.1	1319	1701
CBUG010001142.1	352	1279
CBUG010001186.1	656	766
CBUG010001186.1	941	1226
CBUG010001210.1	572	1266
CBUG010001313.1	165	388
CBUG010001313.1	409	628
CBUG010001313.1	648	1463
CBUG010001321.1	0	187
CBUG010001321.1	209	358
CBUG010001321.1	387	620
CBUG010001321.1	649	1564
CBUG010001371.1	791	1227
CBUG010001371.1	1294	1557
CBUG010001404.1	116	279
CBUG010001515.1	140	417
CBUG010001515.1	672	966
CBUG010001515.1	1113	1501
CBUG010001520.1	44	389
CBUG010001520.1	761	1070
CBUG010001627.1	121	460
CBUG010001627.1	667	791
CBUG010001627.1	1208	1347
CBUG010001628.1	136	333
CBUG010001628.1	529	704
CBUG010001628.1	877	1245
CBUG010001651.1	0	136
CBUG010001651.1	194	910
CBUG010001651.1	1314	1478
CBUG010001724.1	186	707
CBUG010001789.1	254	728
CBUG010001789.1	1051	1393
CBUG010001814.1	0	258
CBUG010001814.1	513	930
CBUG010001837.1	339	537
CBUG010001837.1	1146	1420
CBUG010001854.1	448	757
CBUG010001854.1	891	1319
CBUG010001865.1	35	222
CBUG010001865.1	486	652
CBUG010001865.1	1031	1305
CBUG010001869.1	926	1170
CBUG010001882.1	285	412
CBUG010001882.1	1188	1299
CBUG010001930.1	188	305
CBUG010001930.1	985	1163
CBUG010001995.1	0	361
CBUG010001995.1	862	1068
CBUG010002034.1	587	713
CBUG010002043.1	730	928
CBUG010002043.1	950	1105
CBUG010002051.1	0	442
CBUG010002051.1	542	726
CBUG010002051.1	767	1360
CBUG010002082.1	0	164
CBUG010002082.1	595	741
CBUG010002083.1	0	944
CBUG010002083.1	1055	1307
CBUG010002097.1	0	139
CBUG010002097.1	241	579
CBUG010002097.1	611	920
CBUG010002102.1	468	741
CBUG010002102.1	761	896
CBUG010002125.1	200	484
CBUG010002125.1	635	755
CBUG010002135.1	0	376
CBUG010002136.1	656	782
CBUG010002136.1	803	927
CBUG010002136.1	1062	1211
CBUG010002139.1	513	675
CBUG010002139.1	697	932
CBUG010002209.1	55	223
CBUG010002209.1	251	443
CBUG010002310.1	483	612
CBUG010002317.1	0	139
CBUG010002317.1	262	732
CBUG010002317.1	941	1264
CBUG010002321.1	64	337
CBUG010002321.1	394	688
CBUG010002321.1	831	1036
CBUG010002321.1	1056	1183
CBUG010002409.1	53	222
CBUG010002415.1	68	294
CBUG010002415.1	566	1069
CBUG010002452.1	435	538
CBUG010002452.1	694	852
CBUG010002479.1	550	740
CBUG010002530.1	129	252
CBUG010002530.1	299	559
CBUG010002530.1	580	767
CBUG010002530.1	789	1237
CBUG010002603.1	352	843
CBUG010002633.1	20	135
CBUG010002633.1	158	343
CBUG010002633.1	667	790
CBUG010002684.1	171	413
CBUG010002684.1	829	1162
CBUG010002690.1	728	1028
CBUG010002740.1	37	179
CBUG010002740.1	560	1192
CBUG010002758.1	62	167
CBUG010002764.1	401	882
CBUG010002797.1	414	636
CBUG010002853.1	412	884
CBUG010002853.1	910	1153
CBUG010002863.1	405	590
CBUG010002882.1	93	246
CBUG010002905.1	451	606
CBUG010002905.1	987	1137
CBUG010002915.1	913	1069
CBUG010002947.1	143	257
CBUG010002947.1	385	732
CBUG010002987.1	429	597
CBUG010002987.1	834	1146
CBUG010003018.1	45	260
CBUG010003037.1	19	207
CBUG010003037.1	226	794
CBUG010003037.1	817	1114
CBUG010003070.1	0	174
CBUG010003070.1	765	990
CBUG010003163.1	166	463
CBUG010003163.1	530	812
CBUG010003163.1	938	1071
CBUG010003183.1	535	831
CBUG010003244.1	45	211
CBUG010003244.1	508	656
CBUG010003323.1	17	298
CBUG010003386.1	137	353
CBUG010003386.1	403	572
CBUG010003404.1	0	209
CBUG010003404.1	232	442
CBUG010003404.1	598	771
CBUG010003407.1	64	220
CBUG010003407.1	250	616
CBUG010003407.1	785	1006
CBUG010003415.1	8	378
CBUG010003415.1	448	589
CBUG010003450.1	802	1026
CBUG010003466.1	53	213
CBUG010003466.1	369	514
CBUG010003467.1	36	423
CBUG010003470.1	459	855
CBUG010003532.1	49	613
CBUG010003587.1	49	457
CBUG010003604.1	442	616
CBUG010003605.1	52	506
CBUG010003605.1	580	894
CBUG010003609.1	3	719
CBUG010003609.1	903	1045
CBUG010003617.1	890	1043
CBUG010003638.1	522	690
CBUG010003641.1	0	146
CBUG010003642.1	495	827
CBUG010003666.1	119	318
CBUG010003676.1	724	1003
CBUG010003705.1	392	497
CBUG010003705.1	519	679
CBUG010003705.1	703	935
CBUG010003751.1	189	354
CBUG010003751.1	424	653
CBUG010003752.1	58	319
CBUG010003752.1	339	588
CBUG010003753.1	870	1025
CBUG010003757.1	113	243
CBUG010003757.1	790	1024
CBUG010003803.1	792	954
CBUG010003806.1	0	313
CBUG010003806.1	343	473
CBUG010003806.1	558	1004
CBUG010003841.1	270	610
CBUG010003848.1	639	990
CBUG010003858.1	0	202
CBUG010003858.1	535	721
CBUG010003878.1	114	479
CBUG010003878.1	507	1006
CBUG010003916.1	252	775
CBUG010003921.1	384	552
CBUG010003936.1	38	217
CBUG010003936.1	882	994
CBUG010003949.1	164	329
CBUG010003949.1	590	769
CBUG010004000.1	124	895
CBUG010004031.1	394	671
CBUG010004031.1	833	989
CBUG010004036.1	54	213
CBUG010004036.1	257	662
CBUG010004107.1	513	800
CBUG010004109.1	824	980
CBUG010004113.1	175	501
CBUG010004163.1	84	240
CBUG010004163.1	409	517
CBUG010004163.1	541	699
CBUG010004163.1	723	972
CBUG010004186.1	306	525
CBUG010004186.1	621	788
CBUG010004186.1	816	958
CBUG010004192.1	604	763
CBUG010004196.1	206	397
CBUG010004241.1	661	785
CBUG010004253.1	105	320
CBUG010004253.1	345	953
CBUG010004265.1	94	777
CBUG010004310.1	366	472
CBUG010004334.1	19	464
CBUG010004348.1	406	595
CBUG010004348.1	619	875
CBUG010004355.1	124	390
CBUG010004355.1	831	952
CBUG010004405.1	343	601
CBUG010004405.1	648	773
CBUG010004449.1	12	545
CBUG010004474.1	0	161
CBUG010004508.1	783	885
CBUG010004517.1	143	670
CBUG010004547.1	69	929
CBUG010004560.1	0	459
CBUG010004560.1	484	928
CBUG010004570.1	0	159
CBUG010004570.1	179	320
CBUG010004570.1	341	483
CBUG010004572.1	638	884
CBUG010004593.1	438	896
CBUG010004649.1	233	693
CBUG010004662.1	99	440
CBUG010004709.1	0	192
CBUG010004718.1	364	827
CBUG010004752.1	235	432
CBUG010004765.1	37	299
CBUG010004765.1	333	481
CBUG010004785.1	440	685
CBUG010004838.1	240	350
CBUG010004870.1	0	140
CBUG010004870.1	407	552
CBUG010004909.1	275	476
CBUG010004925.1	575	747
CBUG010004925.1	775	890
CBUG010004956.1	7	371
CBUG010004962.1	0	391
CBUG010004962.1	570	734
CBUG010004975.1	204	495
CBUG010004986.1	303	882
CBUG010004996.1	0	152
CBUG010005038.1	0	663
CBUG010005129.1	562	802
CBUG010005174.1	47	159
CBUG010005196.1	34	507
CBUG010005196.1	532	683
CBUG010005196.1	706	821
CBUG010005220.1	23	444
CBUG010005221.1	58	206
CBUG010005223.1	0	179
CBUG010005238.1	192	323
CBUG010005238.1	343	607
CBUG010005238.1	626	811
CBUG010005256.1	574	789
CBUG010005295.1	263	388
CBUG010005295.1	457	762
CBUG010005361.1	126	384
CBUG010005386.1	81	238
CBUG010005386.1	263	609
CBUG010005398.1	485	631
CBUG010005399.1	0	321
CBUG010005399.1	349	758
CBUG010005409.1	0	134
CBUG010005409.1	531	810
CBUG010005418.1	48	427
CBUG010005422.1	480	735
CBUG010005452.1	0	191
CBUG010005455.1	478	663
CBUG010005460.1	393	842
CBUG010005478.1	452	720
CBUG010005492.1	259	839
CBUG010005537.1	115	245
CBUG010005537.1	457	578
CBUG010005537.1	611	789
CBUG010005556.1	596	785
CBUG010005558.1	237	798
CBUG010005588.1	192	305
CBUG010005588.1	600	832
CBUG010005591.1	37	340
CBUG010005591.1	368	620
CBUG010005591.1	721	831
CBUG010005603.1	266	489
CBUG010005603.1	607	757
CBUG010005613.1	291	496
CBUG010005676.1	0	465
CBUG010005678.1	135	638
CBUG010005681.1	0	248
CBUG010005681.1	495	658
CBUG010005732.1	0	160
CBUG010005732.1	249	453
CBUG010005734.1	558	817
CBUG010005756.1	538	695
CBUG010005766.1	702	817
CBUG010005820.1	29	698
CBUG010005829.1	642	812
CBUG010005855.1	125	446
CBUG010005855.1	658	810
CBUG010005874.1	103	301
CBUG010005971.1	535	735
CBUG010005994.1	0	372
CBUG010005994.1	399	685
CBUG010006017.1	240	503
CBUG010006025.1	657	796
CBUG010006085.1	44	220
CBUG010006103.1	211	314
CBUG010006103.1	418	541
CBUG010006149.1	50	192
CBUG010006168.1	196	506
CBUG010006188.1	43	265
CBUG010006188.1	447	630
CBUG010006188.1	671	783
CBUG010006191.1	43	213
CBUG010006199.1	17	131
CBUG010006221.1	0	196
CBUG010006221.1	219	453
CBUG010006266.1	0	249
CBUG010006266.1	503	778
CBUG010006298.1	99	667
CBUG010006304.1	537	731
CBUG010006318.1	233	483
CBUG010006351.1	213	462
CBUG010006351.1	487	773
CBUG010006389.1	319	445
CBUG010006389.1	454	771
CBUG010006471.1	101	368
CBUG010006493.1	0	125
CBUG010006493.1	150	487
CBUG010006529.1	48	338
CBUG010006537.1	470	616
CBUG010006570.1	0	321
CBUG010006570.1	344	758
CBUG010006576.1	84	429
CBUG010006590.1	193	513
CBUG010006600.1	0	755
CBUG010006633.1	402	542
CBUG010006650.1	23	207
CBUG010006650.1	575	753
CBUG010006686.1	37	316
CBUG010006699.1	548	750
CBUG010006742.1	16	635
CBUG010006747.1	291	547
CBUG010006769.1	176	511
CBUG010006813.1	226	424
CBUG010006813.1	459	640
CBUG010006838.1	233	465
CBUG010006839.1	0	629
CBUG010006874.1	97	358
CBUG010006876.1	188	314
CBUG010006883.1	0	226
CBUG010006883.1	264	736
CBUG010006891.1	230	431
CBUG010006891.1	553	736
CBUG010006893.1	44	310
CBUG010006893.1	333	603
CBUG010006923.1	14	734
CBUG010006926.1	175	409
CBUG010006926.1	605	733
CBUG010006961.1	48	219
CBUG010006983.1	481	641
CBUG010006991.1	451	653
CBUG010007026.1	0	308
CBUG010007026.1	333	700
CBUG010007027.1	18	439
CBUG010007027.1	459	725
CBUG010007031.1	7	243
CBUG010007031.1	267	655
CBUG010007060.1	15	157
CBUG010007060.1	237	447
CBUG010007080.1	421	724
CBUG010007095.1	0	376
CBUG010007117.1	0	331
CBUG010007117.1	476	718
CBUG010007146.1	223	338
CBUG010007149.1	109	478
CBUG010007169.1	328	687
CBUG010007172.1	275	580
CBUG010007172.1	604	717
CBUG010007202.1	307	565
CBUG010007246.1	0	366
CBUG010007250.1	41	478
CBUG010007307.1	88	709
CBUG010007333.1	70	707
CBUG010007347.1	585	706
CBUG010007389.1	0	227
CBUG010007399.1	175	317
CBUG010007399.1	370	648
CBUG010007414.1	148	342
CBUG010007414.1	367	607
CBUG010007422.1	462	685
CBUG010007471.1	0	344
CBUG010007477.1	0	698
CBUG010007483.1	47	441
CBUG010007509.1	14	363
CBUG010007509.1	391	677
CBUG010007527.1	177	550
CBUG010007590.1	331	491
CBUG010007615.1	434	560
CBUG010007636.1	103	647
CBUG010007654.1	334	518
CBUG010007757.1	0	478
CBUG010007769.1	0	451
CBUG010007792.1	69	680
CBUG010007837.1	500	653
CBUG010007854.1	388	607
CBUG010007893.1	257	402
CBUG010007907.1	0	675
CBUG010007909.1	30	144
CBUG010007909.1	216	334
CBUG010007945.1	81	345
CBUG010007947.1	36	157
CBUG010007954.1	0	266
CBUG010007954.1	480	673
CBUG010007966.1	185	311
CBUG010008001.1	272	671
CBUG010008011.1	181	670
CBUG010008024.1	0	515
CBUG010008039.1	463	663
CBUG010008048.1	90	254
CBUG010008048.1	366	649
CBUG010008054.1	271	579
CBUG010008062.1	122	447
CBUG010008130.1	17	346
CBUG010008130.1	488	588
CBUG010008145.1	0	343
CBUG010008145.1	365	558
CBUG010008191.1	0	603
CBUG010008207.1	118	471
CBUG010008222.1	367	468
CBUG010008283.1	0	428
CBUG010008315.1	0	567
CBUG010008318.1	112	244
CBUG010008318.1	309	606
CBUG010008319.1	45	583
CBUG010008330.1	163	393
CBUG010008356.1	154	305
CBUG010008358.1	295	562
CBUG010008368.1	544	652
CBUG010008383.1	52	344
CBUG010008383.1	455	624
CBUG010008390.1	171	651
CBUG010008441.1	2	412
CBUG010008464.1	7	143
CBUG010008466.1	3	302
CBUG010008473.1	258	408
CBUG010008474.1	465	630
CBUG010008505.1	260	423
CBUG010008522.1	248	492
CBUG010008571.1	98	215
CBUG010008579.1	246	467
CBUG010008579.1	512	634
CBUG010008580.1	258	537
CBUG010008591.1	85	517
CBUG010008686.1	418	637
CBUG010008702.1	0	320
CBUG010008721.1	417	635
CBUG010008742.1	0	105
CBUG010008742.1	316	574
CBUG010008743.1	8	635
CBUG010008770.1	154	261
CBUG010008784.1	195	376
CBUG010008806.1	241	359
CBUG010008818.1	196	466
CBUG010008869.1	373	595
CBUG010008885.1	22	420
CBUG010008899.1	1	204
CBUG010008899.1	301	627
CBUG010008917.1	132	461
CBUG010008917.1	485	626
CBUG010008942.1	144	538
CBUG010008945.1	0	169
CBUG010008958.1	68	255
CBUG010009005.1	208	331
CBUG010009030.1	2	361
CBUG010009030.1	381	620
CBUG010009042.1	252	443
CBUG010009084.1	128	430
CBUG010009097.1	0	234
CBUG010009117.1	470	580
CBUG010009127.1	270	412
CBUG010009158.1	23	274
CBUG010009158.1	295	613
CBUG010009197.1	0	155
CBUG010009201.1	38	406
CBUG010009201.1	436	605
CBUG010009215.1	402	611
CBUG010009245.1	382	610
CBUG010009247.1	0	302
CBUG010009247.1	322	576
CBUG010009357.1	5	252
CBUG010009357.1	360	606
CBUG010009360.1	55	212
CBUG010009373.1	166	512
CBUG010009391.1	119	367
CBUG010009415.1	289	418
CBUG010009430.1	158	488
CBUG010009436.1	0	141
CBUG010009436.1	259	444
CBUG010009501.1	0	176
CBUG010009501.1	283	490
CBUG010009506.1	433	557
CBUG010009515.1	291	397
CBUG010009542.1	198	598
CBUG010009546.1	0	160
CBUG010009578.1	0	228
CBUG010009598.1	0	562
CBUG010009614.1	144	595
CBUG010009617.1	25	339
CBUG010009618.1	0	164
CBUG010009650.1	5	412
CBUG010009650.1	438	593
CBUG010009677.1	323	432
CBUG010009729.1	39	248
CBUG010009753.1	162	525
CBUG010009754.1	230	469
CBUG010009765.1	38	270
CBUG010009765.1	293	435
CBUG010009771.1	0	370
CBUG010009771.1	405	540
CBUG010009772.1	371	497
CBUG010009793.1	0	300
CBUG010009818.1	253	574
CBUG010009918.1	0	438
CBUG010009923.1	145	583
CBUG010009927.1	203	442
CBUG010009952.1	1	301
CBUG010009952.1	322	484
CBUG010009957.1	16	457
CBUG010010003.1	100	405
CBUG010010028.1	0	104
CBUG010010086.1	2	280
CBUG010010086.1	395	578
CBUG010010104.1	237	577
CBUG010010115.1	140	449
CBUG010010120.1	369	576
CBUG010010122.1	354	576
CBUG010010135.1	334	576
CBUG010010179.1	116	511
CBUG010010180.1	115	432
CBUG010010250.1	36	182
CBUG010010272.1	376	571
CBUG010010277.1	399	571
CBUG010010335.1	0	407
CBUG010010342.1	0	315
CBUG010010351.1	80	210
CBUG010010385.1	0	111
CBUG010010400.1	0	134
CBUG010010400.1	155	540
CBUG010010439.1	415	565
CBUG010010484.1	0	237
CBUG010010485.1	0	248
CBUG010010485.1	354	506
CBUG010010542.1	412	561
CBUG010010551.1	438	561
CBUG010010585.1	210	422
CBUG010010601.1	208	362
CBUG010010602.1	185	399
CBUG010010605.1	96	559
CBUG010010614.1	0	366
CBUG010010627.1	240	503
CBUG010010644.1	391	502
CBUG010010715.1	48	187
CBUG010010718.1	336	463
CBUG010010817.1	292	392
CBUG010010828.1	0	210
CBUG010010828.1	229	496
CBUG010010836.1	14	240
CBUG010010841.1	104	505
CBUG010010844.1	57	196
CBUG010010844.1	217	367
CBUG010010847.1	0	196
CBUG010010895.1	184	319
CBUG010010903.1	69	226
CBUG010010903.1	254	472
CBUG010010916.1	0	112
CBUG010010916.1	134	336
CBUG010010916.1	413	549
CBUG010010925.1	125	417
CBUG010010931.1	325	461
CBUG010010934.1	0	188
CBUG010010946.1	162	385
CBUG010010990.1	53	459
CBUG010010999.1	0	547
CBUG010011015.1	407	546
CBUG010011026.1	0	414
CBUG010011026.1	438	545
CBUG010011040.1	0	172
CBUG010011040.1	356	545
CBUG010011043.1	129	337
CBUG010011084.1	90	259
CBUG010011096.1	36	400
CBUG010011133.1	44	413
CBUG010011134.1	0	168
CBUG010011134.1	377	542
CBUG010011143.1	0	196
CBUG010011161.1	92	364
CBUG010011179.1	167	327
CBUG010011183.1	166	403
CBUG010011183.1	425	540
CBUG010011230.1	36	539
CBUG010011246.1	335	461
CBUG010011249.1	0	313
CBUG010011249.1	393	538
CBUG010011256.1	0	312
CBUG010011263.1	42	371
CBUG010011301.1	0	108
CBUG010011301.1	220	483
CBUG010011303.1	0	232
CBUG010011303.1	352	522
CBUG010011432.1	0	127
CBUG010011432.1	203	487
CBUG010011434.1	150	361
CBUG010011444.1	228	478
CBUG010011450.1	0	346
CBUG010011450.1	368	512
CBUG010011463.1	0	490
CBUG010011498.1	155	506
CBUG010011519.1	148	278
CBUG010011523.1	299	469
CBUG010011526.1	177	285
CBUG010011534.1	335	529
CBUG010011537.1	57	432
CBUG010011547.1	0	254
CBUG010011547.1	411	523
CBUG010011550.1	186	359
CBUG010011568.1	0	355
CBUG010011572.1	22	200
CBUG010011573.1	129	453
CBUG010011577.1	0	528
CBUG010011596.1	0	102
CBUG010011596.1	139	338
CBUG010011604.1	274	435
CBUG010011630.1	8	294
CBUG010011639.1	13	185
CBUG010011647.1	0	448
CBUG010011655.1	0	229
CBUG010011666.1	214	415
CBUG010011676.1	5	297
CBUG010011680.1	2	188
CBUG010011693.1	379	525
CBUG010011694.1	50	525
CBUG010011720.1	0	148
CBUG010011769.1	0	237
CBUG010011769.1	314	508
CBUG010011777.1	0	135
CBUG010011814.1	87	231
CBUG010011815.1	0	162
CBUG010011815.1	358	516
CBUG010011849.1	0	149
CBUG010011856.1	70	208
CBUG010011856.1	297	521
CBUG010011860.1	218	514
CBUG010011901.1	50	252
CBUG010011909.1	88	380
CBUG010011991.1	151	516
CBUG010012024.1	0	197
CBUG010012062.1	180	414
CBUG010012089.1	274	445
CBUG010012105.1	0	190
CBUG010012105.1	315	512
CBUG010012107.1	2	513
CBUG010012109.1	130	513
CBUG010012160.1	82	352
CBUG010012186.1	0	315
CBUG010012191.1	0	318
CBUG010012228.1	26	509
CBUG010012274.1	295	508
CBUG010012310.1	0	137
CBUG010012322.1	57	221
CBUG010012332.1	122	249
CBUG010012337.1	0	220
CBUG010012342.1	44	399
CBUG010012359.1	173	328
CBUG010012365.1	38	209
CBUG010012368.1	110	259
CBUG010012382.1	197	422
CBUG010012409.1	102	440
CBUG010012448.1	167	311
CBUG010012450.1	55	201
CBUG010012450.1	223	494
CBUG010012461.1	342	485
CBUG010012483.1	47	502
CBUG010012495.1	222	494
CBUG010012507.1	0	355
CBUG010012513.1	97	303
CBUG010012518.1	146	289
CBUG010012527.1	0	292
CBUG010012527.1	373	501
CBUG010012538.1	314	450
CBUG010012574.1	362	477
CBUG010012591.1	0	100
CBUG010012626.1	114	241
CBUG010012664.1	0	179
CBUG010012664.1	206	322
CBUG010012731.1	16	241
CBUG010012752.1	257	375
CBUG010012761.1	0	313
CBUG010012835.1	278	492
CBUG010012847.1	0	492
CBUG010012897.1	134	348
CBUG010012897.1	369	491
CBUG010012917.1	61	297
CBUG010012917.1	328	490
CBUG010012955.1	179	380
CBUG010012975.1	32	226
CBUG010012975.1	302	489
CBUG010013015.1	7	190
CBUG010013034.1	0	324
CBUG010013036.1	214	443
CBUG010013045.1	0	396
CBUG010013060.1	315	436
CBUG010013076.1	232	485
CBUG010013078.1	106	486
CBUG010013176.1	0	259
CBUG010013176.1	366	484
CBUG010013183.1	222	475
CBUG010013239.1	0	194
CBUG010013239.1	203	409
CBUG010013246.1	0	482
CBUG010013251.1	7	291
CBUG010013327.1	0	383
CBUG010013358.1	0	133
CBUG010013358.1	269	479
CBUG010013383.1	52	252
CBUG010013386.1	0	164
CBUG010013386.1	259	407
CBUG010013392.1	0	479
CBUG010013400.1	0	200
CBUG010013431.1	107	258
CBUG010013431.1	282	478
CBUG010013524.1	328	440
CBUG010013569.1	0	266
CBUG010013577.1	177	331
CBUG010013580.1	0	474
CBUG010013591.1	125	312
CBUG010013591.1	337	474
CBUG010013615.1	149	454
CBUG010013621.1	273	473
CBUG010013641.1	91	232
CBUG010013674.1	21	183
CBUG010013677.1	0	167
CBUG010013680.1	0	471
CBUG010013687.1	0	143
CBUG010013687.1	170	440
CBUG010013707.1	0	196
CBUG010013707.1	340	471
CBUG010013713.1	0	189
CBUG010013713.1	244	442
CBUG010013732.1	213	435
CBUG010013740.1	0	236
CBUG010013744.1	0	188
CBUG010013744.1	228	397
CBUG010013773.1	262	469
CBUG010013777.1	0	110
CBUG010013777.1	145	337
CBUG010013800.1	0	144
CBUG010013800.1	330	469
CBUG010013812.1	0	116
CBUG010013814.1	13	178
CBUG010013851.1	300	433
CBUG010013882.1	305	467
CBUG010013885.1	3	207
CBUG010013917.1	0	222
CBUG010013929.1	60	448
CBUG010013938.1	0	151
CBUG010013938.1	295	421
CBUG010013951.1	3	318
CBUG010013974.1	340	465
CBUG010014022.1	0	412
CBUG010014037.1	251	412
CBUG010014052.1	96	410
CBUG010014069.1	288	463
CBUG010014077.1	297	463
CBUG010014112.1	10	173
CBUG010014161.1	0	461
CBUG010014181.1	33	218
CBUG010014181.1	237	450
CBUG010014189.1	127	429
CBUG010014248.1	0	459
CBUG010014262.1	0	114
CBUG010014262.1	135	357
CBUG010014279.1	120	284
CBUG010014288.1	1	333
CBUG010014297.1	77	217
CBUG010014297.1	240	364
CBUG010014318.1	0	109
CBUG010014361.1	5	456
CBUG010014400.1	101	273
CBUG010014403.1	46	161
CBUG010014410.1	142	442
CBUG010014524.1	153	310
CBUG010014550.1	248	415
CBUG010014556.1	51	452
CBUG010014560.1	142	316
CBUG010014577.1	189	436
CBUG010014605.1	340	451
CBUG010014635.1	272	450
CBUG010014650.1	137	298
CBUG010014688.1	8	230
CBUG010014698.1	166	296
CBUG010014708.1	181	286
CBUG010014708.1	309	448
CBUG010014715.1	5	250
CBUG010014715.1	269	448
CBUG010014716.1	27	173
CBUG010014720.1	210	315
CBUG010014733.1	0	397
CBUG010014779.1	155	333
CBUG010014786.1	106	248
CBUG010014792.1	0	176
CBUG010014813.1	148	328
CBUG010014830.1	56	446
CBUG010014854.1	221	445
CBUG010014887.1	132	237
CBUG010014888.1	305	445
CBUG010014889.1	0	284
CBUG010014889.1	331	440
CBUG010014902.1	20	210
CBUG010014902.1	240	368
CBUG010014911.1	34	444
CBUG010014924.1	0	165
CBUG010014977.1	20	286
CBUG010014993.1	74	306
CBUG010015041.1	103	441
CBUG010015082.1	0	185
CBUG010015088.1	79	391
CBUG010015089.1	0	357
CBUG010015131.1	107	256
CBUG010015131.1	298	439
CBUG010015148.1	107	232
CBUG010015159.1	178	376
CBUG010015208.1	0	437
CBUG010015218.1	0	229
CBUG010015218.1	298	437
CBUG010015252.1	276	436
CBUG010015258.1	149	435
CBUG010015300.1	331	436
CBUG010015304.1	0	144
CBUG010015352.1	0	397
CBUG010015430.1	0	433
CBUG010015449.1	8	388
CBUG010015452.1	45	432
CBUG010015510.1	242	431
CBUG010015513.1	201	379
CBUG010015518.1	0	147
CBUG010015518.1	169	425
CBUG010015523.1	0	150
CBUG010015558.1	133	430
CBUG010015572.1	128	399
CBUG010015585.1	85	429
CBUG010015592.1	0	141
CBUG010015609.1	276	429
CBUG010015614.1	39	289
CBUG010015627.1	152	390
CBUG010015632.1	113	358
CBUG010015654.1	26	372
CBUG010015657.1	60	310
CBUG010015691.1	0	311
CBUG010015704.1	216	368
CBUG010015760.1	86	259
CBUG010015828.1	145	311
CBUG010015838.1	0	289
CBUG010015842.1	247	424
CBUG010015914.1	0	132
CBUG010015921.1	58	364
CBUG010015922.1	0	422
CBUG010016037.1	298	420
CBUG010016066.1	252	393
CBUG010016108.1	257	395
CBUG010016121.1	221	390
CBUG010016131.1	49	218
CBUG010016182.1	96	215
CBUG010016188.1	200	404
CBUG010016197.1	122	293
CBUG010016226.1	0	251
CBUG010016236.1	85	310
CBUG010016280.1	6	156
CBUG010016280.1	177	416
CBUG010016295.1	0	392
CBUG010016298.1	0	275
CBUG010016306.1	189	318
CBUG010016314.1	230	415
CBUG010016341.1	219	396
CBUG010016363.1	0	208
CBUG010016376.1	40	414
CBUG010016407.1	0	414
CBUG010016474.1	159	354
CBUG010016484.1	0	193
CBUG010016484.1	213	413
CBUG010016522.1	10	412
CBUG010016545.1	205	360
CBUG010016582.1	57	205
CBUG010016582.1	233	409
CBUG010016595.1	232	404
CBUG010016602.1	0	366
CBUG010016608.1	0	349
CBUG010016609.1	0	148
CBUG010016609.1	167	410
CBUG010016626.1	195	351
CBUG010016631.1	140	315
CBUG010016643.1	107	222
CBUG010016643.1	261	371
CBUG010016649.1	154	356
CBUG010016681.1	0	138
CBUG010016725.1	101	208
CBUG010016728.1	0	299
CBUG010016748.1	153	374
CBUG010016754.1	182	387
CBUG010016773.1	0	164
CBUG010016813.1	203	406
CBUG010016836.1	40	406
CBUG010016855.1	23	207
CBUG010016855.1	253	403
CBUG010016880.1	111	313
CBUG010016919.1	0	201
CBUG010016922.1	0	167
CBUG010016938.1	52	404
CBUG010016952.1	0	404
CBUG010016975.1	1	404
CBUG010017024.1	33	261
CBUG010017050.1	122	355
CBUG010017054.1	153	340
CBUG010017068.1	0	198
CBUG010017081.1	0	323
CBUG010017097.1	117	306
CBUG010017126.1	184	354
CBUG010017135.1	0	400
CBUG010017142.1	0	102
CBUG010017142.1	124	269
CBUG010017159.1	23	212
CBUG010017176.1	0	125
CBUG010017176.1	279	391
CBUG010017187.1	0	400
CBUG010017197.1	0	177
CBUG010017198.1	31	189
CBUG010017220.1	22	183
CBUG010017230.1	0	349
CBUG010017248.1	127	399
CBUG010017250.1	0	104
CBUG010017255.1	182	359
CBUG010017256.1	0	178
CBUG010017313.1	0	183
CBUG010017317.1	5	201
CBUG010017349.1	48	171
CBUG010017350.1	111	389
CBUG010017376.1	140	390
CBUG010017437.1	78	265
CBUG010017450.1	0	216
CBUG010017450.1	263	395
CBUG010017490.1	0	160
CBUG010017493.1	0	368
CBUG010017513.1	0	337
CBUG010017531.1	265	394
CBUG010017535.1	122	268
CBUG010017552.1	30	394
CBUG010017570.1	188	393
CBUG010017615.1	74	222
CBUG010017615.1	265	392
CBUG010017683.1	210	359
CBUG010017693.1	141	289
CBUG010017698.1	0	291
CBUG010017712.1	0	283
CBUG010017770.1	211	390
CBUG010017775.1	258	390
CBUG010017791.1	182	305
CBUG010017806.1	96	203
CBUG010017806.1	232	389
CBUG010017820.1	68	329
CBUG010017824.1	96	389
CBUG010017835.1	0	138
CBUG010017851.1	45	178
CBUG010017884.1	0	388
CBUG010017893.1	209	388
CBUG010017897.1	0	211
CBUG010017898.1	102	250
CBUG010017904.1	93	308
CBUG010017908.1	1	354
CBUG010017920.1	221	340
CBUG010017949.1	84	339
CBUG010017962.1	148	253
CBUG010017968.1	36	386
CBUG010017976.1	236	386
CBUG010018036.1	0	160
CBUG010018065.1	232	383
CBUG010018085.1	0	384
CBUG010018129.1	235	384
CBUG010018142.1	72	258
CBUG010018148.1	196	383
CBUG010018165.1	0	196
CBUG010018176.1	270	383
CBUG010018181.1	0	383
CBUG010018238.1	145	251
CBUG010018266.1	0	175
CBUG010018276.1	56	381
CBUG010018290.1	175	292
CBUG010018306.1	0	157
CBUG010018332.1	142	350
CBUG010018348.1	0	246
CBUG010018348.1	266	380
CBUG010018353.1	216	352
CBUG010018384.1	46	269
CBUG010018408.1	242	353
CBUG010018421.1	0	176
CBUG010018421.1	198	379
CBUG010018459.1	0	150
CBUG010018459.1	247	378
CBUG010018476.1	109	293
CBUG010018492.1	237	378
CBUG010018518.1	51	233
CBUG010018526.1	204	378
CBUG010018527.1	0	217
CBUG010018527.1	238	351
CBUG010018540.1	43	377
CBUG010018561.1	0	258
CBUG010018563.1	0	331
CBUG010018590.1	0	140
CBUG010018636.1	121	257
CBUG010018680.1	29	376
CBUG010018733.1	270	375
CBUG010018749.1	190	375
CBUG010018791.1	205	349
CBUG010018820.1	83	309
CBUG010018834.1	32	235
CBUG010018842.1	50	192
CBUG010018874.1	0	342
CBUG010018882.1	38	373
CBUG010018890.1	213	324
CBUG010018902.1	147	280
CBUG010018918.1	0	295
CBUG010018941.1	18	254
CBUG010018943.1	0	362
CBUG010018957.1	204	372
CBUG010018990.1	0	147
CBUG010019008.1	0	304
CBUG010019012.1	88	206
CBUG010019061.1	0	367
CBUG010019092.1	34	370
CBUG010019139.1	59	369
CBUG010019173.1	98	298
CBUG010019186.1	0	352
CBUG010019235.1	54	368
CBUG010019245.1	1	241
CBUG010019255.1	0	305
CBUG010019262.1	175	332
CBUG010019279.1	50	298
CBUG010019297.1	59	298
CBUG010019301.1	186	367
CBUG010019315.1	0	169
CBUG010019320.1	0	228
CBUG010019329.1	0	135
CBUG010019330.1	48	299
CBUG010019427.1	66	194
CBUG010019427.1	215	365
CBUG010019483.1	195	331
CBUG010019581.1	49	312
CBUG010019583.1	150	363
CBUG010019605.1	133	363
CBUG010019624.1	45	244
CBUG010019703.1	92	323
CBUG010019708.1	36	257
CBUG010019720.1	32	191
CBUG010019751.1	93	243
CBUG010019783.1	111	361
CBUG010019811.1	0	112
CBUG010019813.1	0	360
CBUG010019892.1	0	359
CBUG010019900.1	251	355
CBUG010019901.1	158	313
CBUG010019905.1	0	359
CBUG010019913.1	184	313
CBUG010019922.1	33	321
CBUG010019946.1	63	238
CBUG010019961.1	0	167
CBUG010019961.1	201	358
CBUG010019979.1	159	303
CBUG010019981.1	0	162
CBUG010020084.1	70	357
CBUG010020118.1	0	112
CBUG010020118.1	137	284
CBUG010020130.1	121	356
CBUG010020143.1	0	356
CBUG010020144.1	50	356
CBUG010020157.1	9	348
CBUG010020167.1	0	344
CBUG010020195.1	173	294
CBUG010020266.1	0	124
CBUG010020266.1	206	346
CBUG010020280.1	0	293
CBUG010020286.1	170	354
CBUG010020295.1	0	135
CBUG010020297.1	227	354
CBUG010020308.1	204	354
CBUG010020340.1	0	123
CBUG010020349.1	179	319
CBUG010020357.1	177	325
CBUG010020381.1	0	320
CBUG010020413.1	122	311
CBUG010020451.1	251	352
CBUG010020455.1	52	352
CBUG010020490.1	0	319
CBUG010020505.1	0	194
CBUG010020548.1	0	351
CBUG010020625.1	108	285
CBUG010020702.1	13	248
CBUG010020713.1	208	348
CBUG010020721.1	33	203
CBUG010020733.1	46	348
CBUG010020747.1	68	234
CBUG010020750.1	103	272
CBUG010020774.1	0	233
CBUG010020791.1	0	207
CBUG010020807.1	159	347
CBUG010020846.1	99	292
CBUG010020902.1	111	346
CBUG010020971.1	83	228
CBUG010021012.1	0	345
CBUG010021017.1	47	345
CBUG010021037.1	0	106
CBUG010021054.1	106	344
CBUG010021066.1	26	166
CBUG010021068.1	0	255
CBUG010021098.1	87	343
CBUG010021126.1	198	325
CBUG010021148.1	0	308
CBUG010021164.1	1	210
CBUG010021217.1	0	336
CBUG010021223.1	123	325
CBUG010021224.1	169	342
CBUG010021248.1	42	341
CBUG010021322.1	80	326
CBUG010021330.1	0	307
CBUG010021342.1	121	340
CBUG010021391.1	80	180
CBUG010021391.1	202	340
CBUG010021392.1	73	340
CBUG010021393.1	0	340
CBUG010021420.1	87	279
CBUG010021423.1	31	308
CBUG010021424.1	176	339
CBUG010021443.1	0	339
CBUG010021500.1	104	205
CBUG010021500.1	230	332
CBUG010021557.1	141	338
CBUG010021568.1	0	188
CBUG010021568.1	207	338
CBUG010021577.1	0	251
CBUG010021604.1	53	196
CBUG010021608.1	20	337
CBUG010021627.1	0	271
CBUG010021657.1	0	258
CBUG010021738.1	173	336
CBUG010021739.1	28	244
CBUG010021770.1	0	335
CBUG010021792.1	112	266
CBUG010021803.1	134	335
CBUG010021804.1	184	335
CBUG010021858.1	147	334
CBUG010021866.1	206	334
CBUG010021931.1	122	334
CBUG010021965.1	106	333
CBUG010021969.1	0	213
CBUG010021998.1	0	198
CBUG010021999.1	32	220
CBUG010022000.1	48	160
CBUG010022003.1	0	333
CBUG010022009.1	0	333
CBUG010022012.1	0	332
CBUG010022021.1	0	332
CBUG010022065.1	0	268
CBUG010022081.1	0	264
CBUG010022113.1	147	316
CBUG010022193.1	121	330
CBUG010022209.1	0	111
CBUG010022231.1	0	155
CBUG010022234.1	76	330
CBUG010022256.1	82	199
CBUG010022259.1	38	145
CBUG010022263.1	0	209
CBUG010022270.1	13	256
CBUG010022278.1	0	124
CBUG010022317.1	153	287
CBUG010022343.1	0	265
CBUG010022368.1	0	276
CBUG010022434.1	50	195
CBUG010022497.1	0	252
CBUG010022508.1	0	327
CBUG010022545.1	161	281
CBUG010022554.1	40	327
CBUG010022565.1	0	270
CBUG010022572.1	51	195
CBUG010022602.1	0	174
CBUG010022705.1	163	325
CBUG010022731.1	169	325
CBUG010022735.1	197	325
CBUG010022751.1	85	324
CBUG010022811.1	100	217
CBUG010022831.1	162	324
CBUG010022886.1	0	321
CBUG010022952.1	0	219
CBUG010023011.1	0	192
CBUG010023011.1	219	322
CBUG010023015.1	0	215
CBUG010023030.1	177	322
CBUG010023040.1	67	168
CBUG010023044.1	150	322
CBUG010023093.1	160	296
CBUG010023103.1	153	319
CBUG010023116.1	203	321
CBUG010023125.1	0	296
CBUG010023142.1	0	135
CBUG010023185.1	35	221
CBUG010023199.1	112	320
CBUG010023213.1	51	272
CBUG010023277.1	0	319
CBUG010023293.1	97	268
CBUG010023297.1	0	203
CBUG010023339.1	0	133
CBUG010023339.1	159	319
CBUG010023356.1	0	318
CBUG010023365.1	0	318
CBUG010023369.1	7	135
CBUG010023398.1	132	318
CBUG010023404.1	6	318
CBUG010023492.1	12	200
CBUG010023502.1	0	185
CBUG010023527.1	15	278
CBUG010023570.1	0	266
CBUG010023574.1	34	316
CBUG010023610.1	32	316
CBUG010023639.1	0	316
CBUG010023654.1	68	170
CBUG010023658.1	0	176
CBUG010023680.1	0	315
CBUG010023689.1	133	274
CBUG010023698.1	8	152
CBUG010023699.1	161	315
CBUG010023703.1	0	273
CBUG010023727.1	0	308
CBUG010023728.1	125	315
CBUG010023734.1	0	278
CBUG010023768.1	0	314
CBUG010023798.1	12	174
CBUG010023799.1	0	314
CBUG010023800.1	0	314
CBUG010023807.1	0	314
CBUG010023814.1	36	314
CBUG010023820.1	43	224
CBUG010023868.1	0	140
CBUG010023868.1	164	313
CBUG010023869.1	3	313
CBUG010023877.1	5	313
CBUG010023883.1	199	306
CBUG010023894.1	128	259
CBUG010023908.1	0	142
CBUG010023938.1	191	312
CBUG010023946.1	8	156
CBUG010023967.1	0	312
CBUG010023968.1	0	312
CBUG010024001.1	31	278
CBUG010024024.1	48	311
CBUG010024042.1	172	311
CBUG010024047.1	42	257
CBUG010024077.1	147	311
CBUG010024084.1	78	238
CBUG010024091.1	0	294
CBUG010024144.1	23	310
CBUG010024192.1	0	228
CBUG010024254.1	40	209
CBUG010024284.1	44	309
CBUG010024287.1	0	309
CBUG010024315.1	131	309
CBUG010024320.1	30	309
CBUG010024327.1	0	166
CBUG010024403.1	0	185
CBUG010024414.1	18	308
CBUG010024454.1	93	292
CBUG010024491.1	167	294
CBUG010024506.1	3	280
CBUG010024539.1	115	307
CBUG010024567.1	0	173
CBUG010024584.1	0	118
CBUG010024590.1	0	151
CBUG010024592.1	82	234
CBUG010024599.1	0	146
CBUG010024601.1	120	306
CBUG010024603.1	14	275
CBUG010024611.1	31	306
CBUG010024649.1	142	277
CBUG010024672.1	196	305
CBUG010024684.1	72	222
CBUG010024690.1	4	112
CBUG010024705.1	139	305
CBUG010024708.1	0	183
CBUG010024734.1	0	183
CBUG010024750.1	190	305
CBUG010024756.1	2	214
CBUG010024776.1	50	304
CBUG010024777.1	0	272
CBUG010024799.1	0	278
CBUG010024804.1	0	269
CBUG010024814.1	0	193
CBUG010024824.1	0	243
CBUG010024845.1	0	191
CBUG010024850.1	38	264
CBUG010024858.1	2	304
CBUG010024879.1	101	237
CBUG010024891.1	0	221
CBUG010024956.1	96	257
CBUG010024964.1	0	145
CBUG010024998.1	8	293
CBUG010025002.1	197	302
CBUG010025012.1	0	163
CBUG010025016.1	0	254
CBUG010025018.1	54	302
CBUG010025023.1	0	278
CBUG010025066.1	113	302
CBUG010025069.1	57	302
CBUG010025072.1	58	301
CBUG010025095.1	138	302
CBUG010025186.1	0	281
CBUG010025245.1	43	268
CBUG010025248.1	162	300
CBUG010025269.1	161	300
CBUG010025292.1	136	299
CBUG010025295.1	0	270
CBUG010025299.1	49	242
CBUG010025317.1	0	271
CBUG010025339.1	1	130
CBUG010025364.1	22	289
CBUG010025375.1	0	185
CBUG010025383.1	0	299
CBUG010025405.1	17	212
CBUG010025432.1	25	298
CBUG010025447.1	87	243
CBUG010025532.1	11	135
CBUG010025536.1	53	178
CBUG010025541.1	62	279
CBUG010025543.1	37	297
CBUG010025674.1	34	289
CBUG010025701.1	155	271
CBUG010025702.1	0	229
CBUG010025704.1	3	146
CBUG010025750.1	80	296
CBUG010025755.1	0	202
