# Supplementary material for: Human Contamination in Public Genome Assemblies
Source: PLoS One. 2016 Sep 9;11(9):e0162424. doi: 10.1371/journal.pone.0162424 (PMC5017631; doi:10.1371/journal.pone.0162424)
Supplement: S2 Dataset — (ZIP) [file pone.0162424.s002.zip › Supplementary-data-LHO-bed-files/Non-vertebrate-eukaryotes/Pneumocystis jirovecii GCA_000333975.2.bed]

CAKM01000169.1	178	369
CAKM01000169.1	388	999
CAKM01000169.1	1666	1806
CAKM01000169.1	1912	2728
CAKM01000169.1	2748	3049
CAKM01000169.1	3337	3741
CAKM01000169.1	4354	4867
CAKM01000169.1	5330	5650
CAKM01000169.1	6196	6638
CAKM01000169.1	6659	6761
CAKM01000169.1	7620	7774
CAKM01000169.1	7805	7905
CAKM01000169.1	7965	8238
CAKM01000169.1	8259	8514
CAKM01000169.1	8725	8897
CAKM01000169.1	9059	9425
CAKM01000169.1	9575	9730
CAKM01000113.1	8383	8865
CAKM01000093.1	1690	2038
