# Supplementary material for: Human Contamination in Public Genome Assemblies
Source: PLoS One. 2016 Sep 9;11(9):e0162424. doi: 10.1371/journal.pone.0162424 (PMC5017631; doi:10.1371/journal.pone.0162424)
Supplement: S2 Dataset — (ZIP) [file pone.0162424.s002.zip › Supplementary-data-LHO-bed-files/Non-vertebrate-eukaryotes/Puccinia arachidis GCA_001013415.1.bed]

LBLN01084228.1	103	239
LBLN01115109.1	0	268
LBLN01126219.1	0	252
LBLN01128157.1	111	238
