# Supplementary material for: Human Contamination in Public Genome Assemblies
Source: PLoS One. 2016 Sep 9;11(9):e0162424. doi: 10.1371/journal.pone.0162424 (PMC5017631; doi:10.1371/journal.pone.0162424)
Supplement: S2 Dataset — (ZIP) [file pone.0162424.s002.zip › Supplementary-data-LHO-bed-files/Non-vertebrate-eukaryotes/Saccharina japonica GCA_000978595.1.bed]

JXRI01009129.1	0	933
JXRI01011517.1	0	457
JXRI01012308.1	374	526
JXRI01012530.1	55	287
JXRI01013228.1	0	504
JXRI01013236.1	0	504
