# Supplementary material for: Human Contamination in Public Genome Assemblies
Source: PLoS One. 2016 Sep 9;11(9):e0162424. doi: 10.1371/journal.pone.0162424 (PMC5017631; doi:10.1371/journal.pone.0162424)
Supplement: S2 Dataset — (ZIP) [file pone.0162424.s002.zip › Supplementary-data-LHO-bed-files/Non-vertebrate-eukaryotes/Saccharomyces cerevisiae CBS 7960 GCA_000192455.1.bed]

AEWL01001214.1	541	725
GL873506.1	541	726
AEWL01001247.1	539	722
AEWL01001250.1	540	719
AEWL01001258.1	538	722
AEWL01001283.1	545	727
AEWL01001296.1	536	731
AEWL01001300.1	538	732
AEWL01001322.1	540	737
AEWL01001349.1	539	723
AEWL01001350.1	541	738
AEWL01001391.1	534	729
AEWL01001396.1	536	727
AEWL01001411.1	539	735
AEWL01001433.1	540	724
AEWL01001471.1	542	738
AEWL01001482.1	540	736
AEWL01001525.1	536	730
AEWL01001526.1	539	736
AEWL01001571.1	538	734
AEWL01001655.1	538	721
AEWL01001658.1	537	721
AEWL01001659.1	535	732
AEWL01001661.1	538	722
AEWL01001666.1	536	717
AEWL01001673.1	239	381
AEWL01001681.1	535	729
AEWL01001691.1	536	732
AEWL01001721.1	536	721
AEWL01001738.1	539	722
AEWL01001765.1	535	730
AEWL01001790.1	535	718
AEWL01001793.1	539	732
AEWL01001825.1	540	736
AEWL01001905.1	536	719
AEWL01001906.1	530	651
AEWL01001915.1	534	728
AEWL01001916.1	535	717
AEWL01001918.1	537	719
AEWL01001919.1	534	728
AEWL01001920.1	532	714
AEWL01001921.1	532	713
AEWL01001947.1	538	721
AEWL01001948.1	539	735
AEWL01001963.1	533	715
AEWL01001983.1	535	728
AEWL01002037.1	539	735
AEWL01002045.1	538	733
AEWL01002065.1	236	369
AEWL01002073.1	539	721
AEWL01002074.1	539	721
AEWL01002128.1	539	735
AEWL01002154.1	541	726
AEWL01002173.1	539	725
AEWL01002182.1	537	732
AEWL01002190.1	538	733
AEWL01002213.1	540	736
AEWL01002215.1	541	737
AEWL01002249.1	537	721
AEWL01002267.1	537	733
