# Supplementary material for: Human Contamination in Public Genome Assemblies
Source: PLoS One. 2016 Sep 9;11(9):e0162424. doi: 10.1371/journal.pone.0162424 (PMC5017631; doi:10.1371/journal.pone.0162424)
Supplement: S2 Dataset — (ZIP) [file pone.0162424.s002.zip › Supplementary-data-LHO-bed-files/Non-vertebrate-eukaryotes/Saccharomyces mikatae IFO 1815 GCA_000166975.1.bed]

AABZ01001304.1	228	713
AABZ01001234.1	0	191
AABZ01001234.1	386	920
AABZ01001169.1	0	191
AABZ01001169.1	277	621
AABZ01001169.1	641	1011
AABZ01001157.1	0	659
AABZ01001157.1	784	1317
AABZ01000921.1	1353	1468
AABZ01000921.1	1497	1868
