# Supplementary material for: Human Contamination in Public Genome Assemblies
Source: PLoS One. 2016 Sep 9;11(9):e0162424. doi: 10.1371/journal.pone.0162424 (PMC5017631; doi:10.1371/journal.pone.0162424)
Supplement: S2 Dataset — (ZIP) [file pone.0162424.s002.zip › Supplementary-data-LHO-bed-files/Non-vertebrate-eukaryotes/Saccharomyces paradoxus NRRL Y-17217 GCA_000166955.1.bed]

AABY01000760.1	106	275
AABY01000760.1	574	716
AABY01000690.1	484	635
AABY01000632.1	73	197
AABY01000632.1	223	695
AABY01000617.1	148	601
AABY01000617.1	805	924
AABY01000612.1	402	563
AABY01000612.1	611	925
AABY01000591.1	639	745
AABY01000591.1	910	1047
AABY01000570.1	0	389
AABY01000570.1	448	830
AABY01000570.1	874	1069
AABY01000531.1	21	295
AABY01000531.1	375	488
AABY01000531.1	610	751
AABY01000531.1	892	1110
AABY01000522.1	0	107
AABY01000522.1	228	475
AABY01000522.1	509	699
AABY01000522.1	791	1072
AABY01000473.1	3	354
AABY01000473.1	573	969
AABY01000473.1	1102	1415
AABY01000457.1	118	277
AABY01000457.1	299	485
AABY01000457.1	508	739
AABY01000457.1	833	1051
AABY01000457.1	1398	1522
AABY01000408.1	380	640
AABY01000408.1	1656	1764
AABY01000408.1	1858	1970
AABY01000408.1	1996	2151
