# Supplementary material for: Human Contamination in Public Genome Assemblies
Source: PLoS One. 2016 Sep 9;11(9):e0162424. doi: 10.1371/journal.pone.0162424 (PMC5017631; doi:10.1371/journal.pone.0162424)
Supplement: S2 Dataset — (ZIP) [file pone.0162424.s002.zip › Supplementary-data-LHO-bed-files/Non-vertebrate-eukaryotes/Sarcocystis neurona GCA_000875885.1.bed]

JXWP01000527.1	39	802
JXWP01000646.1	0	167
JXWP01000646.1	1144	1443
JXWP01000832.1	0	149
JXWP01000832.1	177	1177
JXWP01000946.1	0	116
JXWP01000946.1	439	945
JXWP01000946.1	1032	1148
JXWP01002190.1	274	659
JXWP01002251.1	388	644
JXWP01002294.1	0	176
JXWP01002294.1	204	469
JXWP01002521.1	0	329
JXWP01002521.1	351	577
JXWP01002700.1	296	540
JXWP01002706.1	79	372
JXWP01002772.1	0	328
JXWP01002798.1	0	418
JXWP01002852.1	138	261
JXWP01002852.1	282	473
