# Supplementary material for: Human Contamination in Public Genome Assemblies
Source: PLoS One. 2016 Sep 9;11(9):e0162424. doi: 10.1371/journal.pone.0162424 (PMC5017631; doi:10.1371/journal.pone.0162424)
Supplement: S2 Dataset — (ZIP) [file pone.0162424.s002.zip › Supplementary-data-LHO-bed-files/Non-vertebrate-eukaryotes/Toxoplasma gondii COUG GCA_000338675.1.bed]

AGQR01004049.1	174	311
AGQR01004049.1	334	1193
AGQR01004049.1	1504	2190
AGQR01004051.1	112	555
AGQR01004051.1	1498	1667
AGQR01004186.1	296	512
AGQR01004221.1	0	425
AGQR01004340.1	145	371
AGQR01004642.1	108	294
AGQR01004642.1	321	532
AGQR01004883.1	153	312
AGQR01005148.1	472	587
AGQR01005230.1	81	289
AGQR01005230.1	311	452
AGQR01005256.1	0	492
AGQR01005281.1	29	222
AGQR01005281.1	245	403
AGQR01005379.1	260	368
AGQR01005414.1	0	438
AGQR01005421.1	136	306
AGQR01005447.1	0	483
AGQR01005552.1	293	462
AGQR01005583.1	0	316
AGQR01005583.1	335	456
AGQR01005596.1	101	281
AGQR01005596.1	310	450
AGQR01005613.1	166	341
AGQR01005625.1	0	286
AGQR01005682.1	0	135
AGQR01005682.1	161	314
AGQR01005713.1	0	427
AGQR01005825.1	0	101
AGQR01005825.1	128	406
AGQR01005854.1	33	245
AGQR01005854.1	265	382
AGQR01005867.1	53	165
AGQR01005867.1	185	403
AGQR01005884.1	245	374
AGQR01005939.1	0	339
AGQR01006015.1	0	353
AGQR01006022.1	0	217
AGQR01006030.1	196	332
AGQR01006031.1	247	379
AGQR01006066.1	95	243
AGQR01006095.1	138	317
AGQR01006141.1	0	126
AGQR01006214.1	239	349
AGQR01006242.1	0	286
AGQR01006252.1	182	344
AGQR01006288.1	31	266
AGQR01006325.1	10	117
AGQR01006384.1	0	332
AGQR01006398.1	10	117
AGQR01006466.1	0	266
AGQR01006488.1	58	248
AGQR01006499.1	33	241
AGQR01006502.1	0	185
AGQR01006519.1	124	307
AGQR01006543.1	0	315
AGQR01006545.1	74	184
AGQR01006554.1	200	317
AGQR01006577.1	0	312
AGQR01006608.1	0	119
AGQR01006621.1	0	110
AGQR01006632.1	45	256
AGQR01006633.1	2	310
AGQR01006638.1	0	191
AGQR01006639.1	21	310
AGQR01006643.1	115	315
AGQR01006665.1	0	156
AGQR01006699.1	125	306
AGQR01006711.1	2	245
AGQR01006728.1	55	299
AGQR01006730.1	98	292
AGQR01006745.1	0	173
AGQR01006761.1	0	299
AGQR01006778.1	0	295
AGQR01006788.1	0	125
AGQR01006788.1	151	293
AGQR01006815.1	97	231
AGQR01006820.1	0	294
AGQR01006824.1	52	166
AGQR01006840.1	91	294
AGQR01007009.1	0	282
AGQR01007010.1	0	279
AGQR01007037.1	140	275
AGQR01007152.1	0	122
AGQR01007164.1	0	266
AGQR01007208.1	0	261
AGQR01007209.1	5	163
AGQR01007257.1	136	259
AGQR01007258.1	0	259
AGQR01007269.1	39	153
AGQR01007275.1	0	145
AGQR01007316.1	70	257
AGQR01007333.1	0	260
AGQR01007336.1	0	107
AGQR01007338.1	88	249
AGQR01007413.1	0	179
AGQR01007416.1	0	246
AGQR01007428.1	0	245
AGQR01007443.1	30	166
AGQR01007458.1	0	251
AGQR01007581.1	0	240
AGQR01007640.1	0	234
AGQR01007660.1	0	232
AGQR01007732.1	0	178
AGQR01007761.1	74	199
AGQR01007802.1	0	130
AGQR01007822.1	0	229
AGQR01007849.1	120	229
AGQR01007885.1	0	117
AGQR01007921.1	0	124
AGQR01007957.1	0	122
AGQR01007960.1	0	216
AGQR01007980.1	0	120
AGQR01008004.1	58	170
AGQR01008007.1	0	125
AGQR01008056.1	0	153
AGQR01008092.1	0	203
AGQR01008120.1	9	179
AGQR01008182.1	0	216
AGQR01008203.1	0	214
AGQR01008227.1	89	198
AGQR01008313.1	0	208
AGQR01008314.1	66	188
AGQR01008445.1	33	205
