# Supplementary material for: Human Contamination in Public Genome Assemblies
Source: PLoS One. 2016 Sep 9;11(9):e0162424. doi: 10.1371/journal.pone.0162424 (PMC5017631; doi:10.1371/journal.pone.0162424)
Supplement: S2 Dataset — (ZIP) [file pone.0162424.s002.zip › Supplementary-data-LHO-bed-files/Non-vertebrate-eukaryotes/Toxoplasma gondii FOU GCA_000224905.2.bed]

KN000603.1	0	126
KN000642.1	172	313
KN000996.1	0	173
KN001006.1	17	182
KN001353.1	292	437
KN001459.1	200	330
KN001621.1	0	119
KN002248.1	0	144
KN002992.1	0	123
KN003064.1	0	172
KN003064.1	289	400
