# Supplementary material for: Human Contamination in Public Genome Assemblies
Source: PLoS One. 2016 Sep 9;11(9):e0162424. doi: 10.1371/journal.pone.0162424 (PMC5017631; doi:10.1371/journal.pone.0162424)
Supplement: S2 Dataset — (ZIP) [file pone.0162424.s002.zip › Supplementary-data-LHO-bed-files/Non-vertebrate-eukaryotes/Toxoplasma gondii GCA_000256725.1.bed]

AHZP01004686.1	101	211
AHZP01004686.1	467	581
AHZP01004961.1	147	278
AHZP01004961.1	373	553
AHZP01004984.1	25	430
AHZP01004985.1	0	148
AHZP01004985.1	343	551
AHZP01005015.1	124	260
AHZP01005015.1	280	537
AHZP01005078.1	0	132
AHZP01005078.1	233	391
AHZP01005083.1	215	445
AHZP01005176.1	0	183
AHZP01005349.1	267	430
AHZP01005508.1	86	351
AHZP01005534.1	0	247
AHZP01005605.1	0	302
AHZP01005627.1	0	199
AHZP01005627.1	227	377
AHZP01005630.1	129	337
AHZP01005671.1	0	239
AHZP01005671.1	262	368
AHZP01005682.1	5	115
AHZP01005682.1	136	350
AHZP01005714.1	215	329
AHZP01005734.1	5	175
AHZP01005752.1	128	356
AHZP01005798.1	10	150
AHZP01005827.1	0	347
AHZP01005890.1	131	338
AHZP01005962.1	0	168
AHZP01005962.1	192	329
AHZP01005968.1	0	194
AHZP01006114.1	157	306
AHZP01006144.1	0	124
AHZP01006157.1	61	235
AHZP01006168.1	0	174
AHZP01006210.1	88	294
AHZP01006318.1	41	282
AHZP01006321.1	0	282
AHZP01006556.1	30	254
AHZP01006730.1	0	233
AHZP01006767.1	64	235
AHZP01006819.1	45	193
AHZP01006868.1	4	142
AHZP01006985.1	0	220
AHZP01007035.1	0	217
AHZP01007096.1	0	154
AHZP01007108.1	60	212
AHZP01007110.1	52	204
AHZP01007176.1	0	129
AHZP01007233.1	0	203
AHZP01007235.1	0	172
