# Supplementary material for: Human Contamination in Public Genome Assemblies
Source: PLoS One. 2016 Sep 9;11(9):e0162424. doi: 10.1371/journal.pone.0162424 (PMC5017631; doi:10.1371/journal.pone.0162424)
Supplement: S2 Dataset — (ZIP) [file pone.0162424.s002.zip › Supplementary-data-LHO-bed-files/Non-vertebrate-eukaryotes/Toxoplasma gondii ME49 GCA_000006565.2.bed]

KE139996.1	323	445
KE140142.1	226	422
KE140142.1	428	637
KE140153.1	73	232
KE140427.1	0	157
KE140427.1	176	495
KE140450.1	348	696
KE140746.1	138	295
KE140774.1	20	424
KE140794.1	613	784
