# Supplementary material for: Human Contamination in Public Genome Assemblies
Source: PLoS One. 2016 Sep 9;11(9):e0162424. doi: 10.1371/journal.pone.0162424 (PMC5017631; doi:10.1371/journal.pone.0162424)
Supplement: S2 Dataset — (ZIP) [file pone.0162424.s002.zip › Supplementary-data-LHO-bed-files/Non-vertebrate-eukaryotes/Toxoplasma gondii TgCATBr5 GCA_000259835.1.bed]

AFPV01005793.1	0	256
AFPV01005864.1	15	116
AFPV01005940.1	16	354
AFPV01006245.1	29	209
AFPV01006383.1	91	198
AFPV01006460.1	0	258
AFPV01006461.1	0	228
AFPV01006504.1	0	210
AFPV01006620.1	0	226
AFPV01006969.1	0	181
