# Supplementary material for: Human Contamination in Public Genome Assemblies
Source: PLoS One. 2016 Sep 9;11(9):e0162424. doi: 10.1371/journal.pone.0162424 (PMC5017631; doi:10.1371/journal.pone.0162424)
Supplement: S2 Dataset — (ZIP) [file pone.0162424.s002.zip › Supplementary-data-LHO-bed-files/Non-vertebrate-eukaryotes/Trypanosoma vivax Y486 GCA_000227375.1.bed]

CAEX01005603.1	432	712
CAEX01005603.1	736	867
CAEX01006708.1	159	278
CAEX01006708.1	304	636
