# Supplementary material for: Human Contamination in Public Genome Assemblies
Source: PLoS One. 2016 Sep 9;11(9):e0162424. doi: 10.1371/journal.pone.0162424 (PMC5017631; doi:10.1371/journal.pone.0162424)
Supplement: S2 Dataset — (ZIP) [file pone.0162424.s002.zip › Supplementary-data-LHO-bed-files/Non-vertebrate-eukaryotes/Zea mays GCF_000005005.1.bed]

NC_024459.1	208000890	208001068
NC_024460.1	52490775	52491029
NC_024460.1	151058501	151058901
NC_024461.1	8629402	8629553
NC_024461.1	200736498	200736629
NC_024462.1	236071455	236071589
NC_024462.1	240724978	240725105
NC_024463.1	2904588	2904749
NC_024463.1	134463145	134463428
NC_024463.1	134463449	134463736
NC_024463.1	209379175	209379326
NC_024464.1	43454899	43455113
NC_024465.1	29527508	29527711
NC_024466.1	130795821	130796001
