# Supplementary material for: Human Contamination in Public Genome Assemblies
Source: PLoS One. 2016 Sep 9;11(9):e0162424. doi: 10.1371/journal.pone.0162424 (PMC5017631; doi:10.1371/journal.pone.0162424)
Supplement: S2 Dataset — (ZIP) [file pone.0162424.s002.zip › Supplementary-data-LHO-bed-files/Prokaryotes/Acinetobacter baumannii GCA_000695855.2.bed]

CP007535.2	3846918	3847569
CP007535.2	3848969	3849172
CP007535.2	3849366	3849670
