# Supplementary material for: Human Contamination in Public Genome Assemblies
Source: PLoS One. 2016 Sep 9;11(9):e0162424. doi: 10.1371/journal.pone.0162424 (PMC5017631; doi:10.1371/journal.pone.0162424)
Supplement: S2 Dataset — (ZIP) [file pone.0162424.s002.zip › Supplementary-data-LHO-bed-files/Prokaryotes/Acinetobacter sp. MII GCA_000761495.1.bed]

JQCU01000050.1	0	216
JQCU01000098.1	0	182
JQCU01000098.1	204	345
JQCU01000689.1	0	219
