# Supplementary material for: Human Contamination in Public Genome Assemblies
Source: PLoS One. 2016 Sep 9;11(9):e0162424. doi: 10.1371/journal.pone.0162424 (PMC5017631; doi:10.1371/journal.pone.0162424)
Supplement: S2 Dataset — (ZIP) [file pone.0162424.s002.zip › Supplementary-data-LHO-bed-files/Prokaryotes/Beggiatoa sp. PS GCA_000170715.1.bed]

ABBZ01006468.1	0	118
ABBZ01005729.1	38	178
ABBZ01005633.1	0	186
ABBZ01003687.1	272	435
