# Supplementary material for: Human Contamination in Public Genome Assemblies
Source: PLoS One. 2016 Sep 9;11(9):e0162424. doi: 10.1371/journal.pone.0162424 (PMC5017631; doi:10.1371/journal.pone.0162424)
Supplement: S2 Dataset — (ZIP) [file pone.0162424.s002.zip › Supplementary-data-LHO-bed-files/Prokaryotes/candidate division TM7 single-cell isolate TM7a GCA_000170635.1.bed]

ABBV01006648.1	0	103
ABBV01004495.1	0	138
ABBV01002785.1	0	114
ABBV01001703.1	356	519
ABBV01001695.1	2511	2747
ABBV01001695.1	3028	3256
ABBV01001695.1	3435	3682
ABBV01001695.1	3705	3901
ABBV01001495.1	3	638
ABBV01001495.1	1125	1263
ABBV01001339.1	0	161
ABBV01000648.1	4	128
ABBV01000044.1	175	372
ABBV01000044.1	498	917
