# Supplementary material for: Human Contamination in Public Genome Assemblies
Source: PLoS One. 2016 Sep 9;11(9):e0162424. doi: 10.1371/journal.pone.0162424 (PMC5017631; doi:10.1371/journal.pone.0162424)
Supplement: S2 Dataset — (ZIP) [file pone.0162424.s002.zip › Supplementary-data-LHO-bed-files/Prokaryotes/candidate division TM7 single-cell isolate TM7b GCA_000170655.1.bed]

ABBW01000029.1	519	690
