# Supplementary material for: Human Contamination in Public Genome Assemblies
Source: PLoS One. 2016 Sep 9;11(9):e0162424. doi: 10.1371/journal.pone.0162424 (PMC5017631; doi:10.1371/journal.pone.0162424)
Supplement: S2 Dataset — (ZIP) [file pone.0162424.s002.zip › Supplementary-data-LHO-bed-files/Prokaryotes/Clostridium botulinum C str. Eklund GCA_000171095.1.bed]

ABDQ01000076.1	143	260
ABDQ01000074.1	104	279
