# Supplementary material for: Human Contamination in Public Genome Assemblies
Source: PLoS One. 2016 Sep 9;11(9):e0162424. doi: 10.1371/journal.pone.0162424 (PMC5017631; doi:10.1371/journal.pone.0162424)
Supplement: S2 Dataset — (ZIP) [file pone.0162424.s002.zip › Supplementary-data-LHO-bed-files/Prokaryotes/Fusobacterium nucleatum subsp. vincentii ATCC 49256 GCA_000182945.1.bed]

AABF01000272.1	27	324
AABF01000272.1	348	525
AABF01000272.1	547	687
AABF01000302.1	134	328
