# Supplementary material for: Human Contamination in Public Genome Assemblies
Source: PLoS One. 2016 Sep 9;11(9):e0162424. doi: 10.1371/journal.pone.0162424 (PMC5017631; doi:10.1371/journal.pone.0162424)
Supplement: S2 Dataset — (ZIP) [file pone.0162424.s002.zip › Supplementary-data-LHO-bed-files/Prokaryotes/gamma proteobacterium SCGC AAA001-B15 GCA_000213375.2.bed]

AFHZ01000147.1	64	378
AFHZ01000141.1	93	335
AFHZ01000123.1	88	239
AFHZ01000123.1	388	530
