# Supplementary material for: Human Contamination in Public Genome Assemblies
Source: PLoS One. 2016 Sep 9;11(9):e0162424. doi: 10.1371/journal.pone.0162424 (PMC5017631; doi:10.1371/journal.pone.0162424)
Supplement: S2 Dataset — (ZIP) [file pone.0162424.s002.zip › Supplementary-data-LHO-bed-files/Prokaryotes/Gemmata obscuriglobus UQM 2246 GCA_000171775.1.bed]

ABGO01000817.1	0	659
ABGO01000772.1	162	704
ABGO01000766.1	0	411
ABGO01000766.1	502	657
ABGO01000749.1	0	796
ABGO01000740.1	0	264
ABGO01000740.1	292	473
ABGO01000740.1	492	692
ABGO01000719.1	162	704
ABGO01000603.1	87	558
