# Supplementary material for: Human Contamination in Public Genome Assemblies
Source: PLoS One. 2016 Sep 9;11(9):e0162424. doi: 10.1371/journal.pone.0162424 (PMC5017631; doi:10.1371/journal.pone.0162424)
Supplement: S2 Dataset — (ZIP) [file pone.0162424.s002.zip › Supplementary-data-LHO-bed-files/Prokaryotes/Pseudomonas aeruginosa GCA_000825745.1.bed]

CDFS01000088.1	30	240
CDFS01000090.1	1	241
CDFS01000100.1	1	216
CDFS01000119.1	0	139
CDFS01000121.1	0	218
CDFS01000126.1	58	158
CDFS01000134.1	0	252
CDFS01000140.1	0	242
CDFS01000152.1	0	344
CDFS01000160.1	0	182
CDFS01000174.1	87	218
CDFS01000183.1	0	213
CDFS01000190.1	125	294
CDFS01000196.1	45	298
CDFS01000205.1	0	240
CDFS01000207.1	0	268
CDFS01000222.1	0	260
CDFS01000228.1	3	261
CDFS01000240.1	11	264
CDFS01000267.1	0	218
CDFS01000270.1	0	219
CDFS01000272.1	0	219
CDFS01000275.1	0	187
CDFS01000295.1	0	233
CDFS01000297.1	0	234
CDFS01000300.1	9	162
CDFS01000307.1	0	232
CDFS01000316.1	0	207
CDFS01000331.1	11	229
CDFS01000336.1	0	206
CDFS01000345.1	67	206
CDFS01000347.1	0	207
CDFS01000350.1	0	236
CDFS01000359.1	0	206
