# Supplementary material for: Human Contamination in Public Genome Assemblies
Source: PLoS One. 2016 Sep 9;11(9):e0162424. doi: 10.1371/journal.pone.0162424 (PMC5017631; doi:10.1371/journal.pone.0162424)
Supplement: S2 Dataset — (ZIP) [file pone.0162424.s002.zip › Supplementary-data-LHO-bed-files/Prokaryotes/Pseudomonas sp. 2(2015) GCA_000955865.1.bed]

JYOF01000077.1	106	713
JYOF01000059.1	248	488
JYOF01000061.1	0	966
JYOF01000064.1	92	711
JYOF01000068.1	71	585
