# Supplementary material for: Human Contamination in Public Genome Assemblies
Source: PLoS One. 2016 Sep 9;11(9):e0162424. doi: 10.1371/journal.pone.0162424 (PMC5017631; doi:10.1371/journal.pone.0162424)
Supplement: S2 Dataset — (ZIP) [file pone.0162424.s002.zip › Supplementary-data-LHO-bed-files/Prokaryotes/Rhizobium etli IE4771 GCA_000172775.1.bed]

ABRC01000954.1	0	106
ABRC01000954.1	111	256
ABRC01000954.1	333	569
ABRC01000948.1	0	226
