# Supplementary material for: Human Contamination in Public Genome Assemblies
Source: PLoS One. 2016 Sep 9;11(9):e0162424. doi: 10.1371/journal.pone.0162424 (PMC5017631; doi:10.1371/journal.pone.0162424)
Supplement: S2 Dataset — (ZIP) [file pone.0162424.s002.zip › Supplementary-data-LHO-bed-files/Prokaryotes/Roseburia inulinivorans DSM 16841 GCA_000174195.1.bed]

ACFY01000079.1	6	140
ACFY01000072.1	171	300
ACFY01000068.1	18	506
