# Supplementary material for: Human Contamination in Public Genome Assemblies
Source: PLoS One. 2016 Sep 9;11(9):e0162424. doi: 10.1371/journal.pone.0162424 (PMC5017631; doi:10.1371/journal.pone.0162424)
Supplement: S2 Dataset — (ZIP) [file pone.0162424.s002.zip › Supplementary-data-LHO-bed-files/Prokaryotes/Streptococcus sp. GMD6S GCA_000297015.1.bed]

AJRH01000327.1	649	860
AJRH01000327.1	890	1058
AJRH01000330.1	0	132
AJRH01000330.1	311	504
