# Supplementary material for: Human Contamination in Public Genome Assemblies
Source: PLoS One. 2016 Sep 9;11(9):e0162424. doi: 10.1371/journal.pone.0162424 (PMC5017631; doi:10.1371/journal.pone.0162424)
Supplement: S3 Dataset — (ZIP) [file pone.0162424.s003.zip]

Archive with 7 entries (6 files):
- Supplementary-data-genome-lists/
- Supplementary-data-genome-lists/genome-list-non-mammal-vertebrates.txt
- Supplementary-data-genome-lists/genome-list-non-primate-mammals.txt
- Supplementary-data-genome-lists/genome-list-non-vertebrate-eukaryotes.txt
- Supplementary-data-genome-lists/genome-list-primates.txt
- Supplementary-data-genome-lists/genome-list-prokaryotes.txt
- Supplementary-data-genome-lists/genome-list-viruses.txt
