# Supplementary material for: Human Contamination in Public Genome Assemblies
Source: PLoS One. 2016 Sep 9;11(9):e0162424. doi: 10.1371/journal.pone.0162424 (PMC5017631; doi:10.1371/journal.pone.0162424)
Supplement: S3 Dataset — (ZIP) [file pone.0162424.s003.zip › Supplementary-data-genome-lists/genome-list-non-mammal-vertebrates.txt]

# 133 genomes, 13,837,380 sequences, 146,702,887,277 bp
# Columns: name, accession, date, number of sequences, length in bp
Acanthisitta chloris              GCF_000695815.1  2014-05-27     53,875  1,035,876,403
Alligator mississippiensis        GCF_000281125.1  2012-07-24     14,645  2,174,259,888
Alligator sinensis                GCF_000455745.1  2013-08-29      9,317  2,270,567,745
Amazona vittata                   GCA_000332375.1  2013-01-22    182,974  1,175,404,042
Amphilophus citrinellus           GCA_000751415.1  2014-09-07      6,637    844,902,565
Anas platyrhynchos                GCF_000355885.1  2013-04-26     78,488  1,105,052,351
Anguilla anguilla                 GCA_000695075.1  2014-05-20    501,148  1,018,701,900
Anguilla japonica                 GCA_000470695.1  2014-03-18    323,740  1,151,137,423
Anolis carolinensis               GCF_000090745.1  2011-01-10      6,457  1,799,143,587
Anoplopoma fimbria                GCA_000499045.1  2013-11-25    208,506    699,326,415
Anser cygnoides domesticus        GCF_000971095.1  2015-04-08      7,593  1,119,151,626
Apaloderma vittatum               GCF_000703405.1  2014-06-16     54,728  1,070,836,417
Apalone spinifera                 GCA_000385615.1  2013-05-03    286,620  1,931,078,847
Aptenodytes forsteri              GCF_000699145.1  2014-06-06     10,672  1,254,347,440
Apteryx australis mantelli        GCA_001039765.1  2015-06-23    326,827  1,595,278,775
Aquila chrysaetos canadensis      GCF_000766835.1  2014-10-14      1,142  1,192,743,076
Ara macao                         GCA_000400695.1  2013-06-26    192,790  1,204,700,227
Astyanax mexicanus                GCF_000372685.1  2013-04-23     10,735  1,191,242,572
Balearica regulorum gibbericeps   GCF_000709895.1  2014-06-25     53,491  1,127,622,302
Boleophthalmus pectinirostris     GCA_000788275.1  2014-12-02     16,619    955,735,039
Buceros rhinoceros silvestris     GCF_000710305.1  2014-06-25     62,257  1,065,782,791
Callorhinchus milii               GCF_000165045.1  2013-12-11     21,204    974,498,586
Calypte anna                      GCF_000699085.1  2014-06-06     54,736  1,105,676,412
Caprimulgus carolinensis          GCF_000700745.1  2014-06-10     70,122  1,119,683,066
Cariama cristata                  GCF_000690535.1  2014-05-12     53,474  1,132,245,425
Cathartes aura                    GCA_000699945.1  2014-06-11    104,141  1,152,571,117
Chaetura pelagica                 GCF_000747805.1  2014-09-04     19,072  1,119,188,094
Charadrius vociferus              GCF_000708025.1  2014-08-05     15,167  1,219,859,583
Chelonia mydas                    GCF_000344595.1  2013-03-18    140,023  2,208,410,377
Chlamydotis macqueenii            GCF_000695195.1  2014-06-02     59,693  1,086,566,339
Chrysemys picta bellii            GCF_000241765.3  2014-03-31     78,595  2,365,766,571
Clupea harengus                   GCF_000966335.1  2015-03-30      6,915    807,711,962
Colinus virginianus               GCA_000599465.1  2014-03-20    220,307  1,171,855,925
Colius striatus                   GCF_000690715.1  2014-05-13     70,188  1,075,931,597
Columba livia                     GCF_000337935.1  2013-02-11     14,923  1,107,989,085
Corvus brachyrhynchos             GCF_000691975.1  2014-06-02     10,547  1,091,312,783
Corvus cornix cornix              GCF_000738735.1  2014-08-12      1,299  1,049,964,851
Coturnix japonica                 GCA_000511605.1  2013-07-26      5,876    531,959,683
Crocodylus porosus                GCA_000768395.1  2014-10-24     23,365  2,120,573,303
Crotalus mitchellii pyrrhus       GCA_000737285.1  2014-08-01    473,380  1,126,791,715
Cuculus canorus                   GCF_000709325.1  2014-06-17     14,930  1,153,894,225
Cynoglossus semilaevis            GCF_000523025.1  2014-01-28     29,643    470,199,494
Cyprinodon nevadensis pectoralis  GCA_000776015.1  2014-11-13     96,516  1,011,849,000
Cyprinodon variegatus             GCA_000732505.1  2014-07-22      9,258  1,035,167,975
Cyprinus carpio                   GCA_000951615.1  2014-11-03      9,377  1,713,641,436
Danio rerio                       GCF_000002035.5  2014-09-02      1,061  1,371,719,383
Dicentrarchus labrax              GCA_000689215.1  2014-04-09         25    675,917,103
Egretta garzetta                  GCF_000687185.1  2014-05-09     11,791  1,206,501,934
Esox lucius                       GCF_000721915.2  2015-06-09      1,520    904,452,945
Eurypyga helias                   GCF_000690775.1  2014-05-13     62,699  1,088,019,637
Falco cherrug                     GCF_000337975.1  2013-02-05      5,863  1,174,811,715
Falco peregrinus                  GCF_000337955.1  2013-02-05      7,021  1,171,973,431
Ficedula albicollis               GCF_000247815.1  2013-06-27     21,428  1,118,343,587
Fulmarus glacialis                GCF_000690835.1  2014-05-13     57,389  1,141,395,646
Fundulus heteroclitus             GCF_000826765.1  2015-01-21     10,180  1,021,898,560
Gadus morhua                      GCA_000231765.1  2011-08-26    427,427    824,311,139
Gallus gallus                     GCF_000002315.3  2011-11-22     15,932  1,046,932,099
Gasterosteus aculeatus            GCA_000180675.1  2006-02-01     16,957    446,610,788
Gavia stellata                    GCF_000690875.1  2014-05-13     61,831  1,129,694,867
Gavialis gangeticus               GCA_000775435.1  2014-11-14     47,351  2,188,353,730
Geospiza fortis                   GCF_000277835.1  2012-07-25     27,239  1,065,292,181
Haliaeetus albicilla              GCF_000691405.1  2014-05-15     50,905  1,133,549,865
Haliaeetus leucocephalus          GCF_000737465.1  2014-08-04      1,023  1,178,409,481
Haplochromis burtoni              GCF_000239415.1  2011-12-22      8,001    831,411,547
Labeotropheus fuelleborni         GCA_000150875.1  2008-07-09     58,245     70,858,381
Larimichthys crocea               GCF_000742935.1  2014-08-22     10,266    648,407,083
Lates calcarifer                  GCA_001010145.1  2015-05-18     22,775    589,095,062
Latimeria chalumnae               GCF_000225785.1  2011-09-12     22,819  2,860,591,921
Lepisosteus oculatus              GCF_000242695.1  2012-01-13      1,926    945,878,036
Leptosomus discolor               GCF_000691785.1  2014-05-23     57,160  1,136,244,952
Lethenteron camtschaticum         GCA_000466285.1  2013-09-13     86,125  1,030,662,718
Leucoraja erinacea                GCA_000238235.1  2011-12-15  2,962,366  1,555,461,038
Lyrurus tetrix tetrix             GCA_000586395.1  2014-03-08    971,998    657,025,294
Manacus vitellinus                GCF_000692015.1  2014-08-01     92,755  1,145,854,002
Maylandia zebra                   GCF_000238955.1  2012-07-11      3,725    849,595,388
Mchenga conophoros                GCA_000150855.1  2008-07-09     61,923     73,425,564
Melanochromis auratus             GCA_000150895.1  2008-07-09     63,297     68,238,634
Meleagris gallopavo               GCF_000146605.2  2014-11-24    231,286  1,128,339,136
Melopsittacus undulatus           GCF_000238935.1  2012-01-02     25,212  1,117,373,619
Merops nubicus                    GCF_000691845.1  2014-05-16     53,499  1,062,961,556
Mesitornis unicolor               GCF_000695765.1  2014-06-02     67,520  1,087,290,853
Nanorana parkeri                  GCA_000935625.1  2015-03-02     25,187  2,053,849,526
Neolamprologus brichardi          GCF_000239395.1  2011-12-22      9,099    847,910,432
Nestor notabilis                  GCF_000696875.1  2014-06-05     42,180  1,053,559,886
Nipponia nippon                   GCF_000708225.1  2014-06-16     59,555  1,223,863,029
Nothobranchius furzeri            GCA_000878545.1  2015-02-20     46,717  1,022,966,143
Notothenia coriiceps              GCF_000735185.1  2014-07-29     38,657    636,613,682
Ophiophagus hannah                GCA_000516915.1  2013-12-11    296,399  1,594,074,654
Opisthocomus hoazin               GCF_000692075.1  2014-05-19     10,256  1,203,712,246
Oreochromis niloticus             GCF_000188235.2  2012-02-08      5,678    927,696,114
Oryzias latipes                   GCF_000313675.1  2007-05-09      7,189    869,818,208
Pampus argenteus                  GCA_000697985.1  2014-06-03    298,139    350,448,509
Pelecanus crispus                 GCF_000687375.1  2014-05-09     63,982  1,160,924,693
Pelodiscus sinensis               GCF_000230535.1  2012-07-24     19,904  2,202,483,752
Periophthalmodon schlosseri       GCA_000787095.1  2014-12-02     46,662    679,761,122
Periophthalmus magnuspinnatus     GCA_000787105.1  2014-12-02     26,060    701,696,780
Petromyzon marinus                GCA_000148955.1  2010-10-07     25,005    885,534,757
Phaethon lepturus                 GCF_000687285.1  2014-05-08     66,785  1,152,958,507
Phalacrocorax carbo               GCF_000708925.1  2014-06-17     64,312  1,138,967,842
Phoenicopterus ruber ruber        GCA_000687265.1  2014-05-08     76,189  1,132,184,511
Picoides pubescens                GCF_000699005.1  2014-06-06     31,254  1,167,323,935
Pimephales promelas               GCA_000700825.1  2014-06-10     73,057  1,219,326,373
Podiceps cristatus                GCA_000699545.1  2014-06-11     82,923  1,134,922,578
Poecilia formosa                  GCF_000485575.1  2013-10-28      3,985    748,923,461
Poecilia reticulata               GCF_000633615.1  2014-04-28      2,768    731,622,281
Pseudopleuronectes yokohamae      GCA_000787555.1  2014-11-24    525,502    547,831,023
Pseudopodoces humilis             GCF_000331425.1  2013-01-11      5,406  1,042,997,632
Pterocles gutturalis              GCF_000699245.1  2014-06-09     58,607  1,069,324,295
Pundamilia nyererei               GCF_000239375.1  2011-12-22      7,236    830,133,247
Pygoscelis adeliae                GCF_000699105.1  2014-06-06     19,265  1,216,617,519
Python bivittatus                 GCF_000186305.1  2013-09-15     39,113  1,435,052,152
Rhamphochromis esox               GCA_000150935.1  2008-07-09     55,751     71,295,074
Salmo salar                       GCA_000233375.4  2015-06-10    829,971  3,412,113,583
Scartelaos histophorus            GCA_000787155.1  2014-12-02    156,044    695,008,792
Scleropages formosus              GCA_001005745.1  2015-05-08     42,120    708,409,298
Sebastes nigrocinctus             GCA_000475235.1  2013-10-22    138,020    687,549,873
Sebastes rubrivinctus             GCA_000475215.1  2013-10-22     68,206    756,296,653
Serinus canaria                   GCF_000534875.1  2014-01-15    304,400  1,152,100,110
Stegastes partitus                GCF_000690725.1  2014-05-13      5,818    800,491,834
Struthio camelus australis        GCF_000698965.1  2014-06-06      6,915  1,225,041,896
Taeniopygia guttata               GCF_000151805.1  2013-02-08     37,096  1,232,135,591
Takifugu flavidus                 GCA_000400755.1  2013-05-30     34,332    378,032,400
Takifugu rubripes                 GCF_000180615.1  2011-10-13      6,835    391,484,715
Tauraco erythrolophus             GCF_000709365.1  2014-06-25     59,587  1,155,540,733
Tetraodon nigroviridis            GCA_000180735.1  2004-05-14     25,773    342,403,326
Thamnophis sirtalis               GCA_001077635.1  2015-06-26      7,930  1,424,897,867
Thunnus orientalis                GCA_000418415.1  2013-06-27    133,062    684,497,465
Tinamus guttatus                  GCF_000705375.1  2014-08-05     82,514  1,047,056,493
Tyto alba                         GCF_000687205.1  2014-05-08     62,122  1,120,143,088
Vipera berus berus                GCA_000800605.1  2014-12-10     28,883  1,532,390,814
Xenopus (Silurana) tropicalis     GCF_000004195.2  2012-12-19      7,728  1,437,530,879
Xiphophorus maculatus             GCF_000241075.1  2012-01-06     20,632    729,664,433
Zonotrichia albicollis            GCF_000385455.1  2013-04-30      6,018  1,052,600,561
