# Supplementary material for: Human Contamination in Public Genome Assemblies
Source: PLoS One. 2016 Sep 9;11(9):e0162424. doi: 10.1371/journal.pone.0162424 (PMC5017631; doi:10.1371/journal.pone.0162424)
Supplement: S3 Dataset — (ZIP) [file pone.0162424.s003.zip › Supplementary-data-genome-lists/genome-list-non-primate-mammals.txt]

# 82 genomes	9	207	268 sequences	210	526	504	865 bp
# Columns: name	accession	date	number of sequences	length in bp
Ailuropoda melanoleuca GCF_000004335.2 2009-12-15 81	467 2	299	509	015
Balaenoptera acutorostrata scammoni GCF_000493695.1 2013-10-31 10	776 2	431	687	698
Balaenoptera bonaerensis GCA_000978805.1 2015-03-18 421	444 2	234	641	557
Bison bison bison GCF_000754665.1 2014-10-08 128	431 2	828	031	685
Bos indicus GCA_000247795.2 2014-11-25 31 2	673	949	103
Bos mutus GCF_000298355.1 2013-01-09 41	192 2	645	161	911
Bos taurus GCF_000003055.6 2014-11-25 3	144 2	670	139	648
Bubalus bubalis GCF_000471725.1 2013-09-30 366	983 2	836	166	969
Camelus bactrianus GCF_000767855.1 2014-10-23 35	455 1	992	663	268
Camelus dromedarius GCF_000767585.1 2014-10-21 32	573 2	004	063	690
Camelus ferus GCF_000311805.1 2013-07-30 13	334 2	009	194	609
Canis lupus familiaris GCF_000002285.3 2011-11-02 3	268 2	410	976	875
Capra aegagrus GCA_000978405.1 2015-04-24 89	498 2	828	873	048
Capra hircus GCF_000317765.1 2013-01-11 77	021 2	635	848	900
Capreolus capreolus GCA_000751575.1 2014-09-09 3	088	511 2	785	377	831
Cavia aperea GCA_000688575.1 2014-01-21 3	131 2	716	396	567
Cavia porcellus GCF_000151735.1 2008-03-03 3	144 2	723	219	641
Ceratotherium simum simum GCF_000283155.1 2012-07-31 3	087 2	464	367	180
Chinchilla lanigera GCF_000276665.1 2012-08-28 2	839 2	390	868	971
Choloepus hoffmanni GCA_000164785.2 2014-09-30 269	084 3	286	013	499
Chrysochloris asiatica GCF_000296735.1 2012-09-19 20	500 4	210	110	458
Condylura cristata GCF_000260355.1 2012-05-01 2	040 1	769	662	895
Cricetulus griseus GCF_000223135.1 2011-08-23 109	152 2	399	786	748
Dasypus novemcinctus GCF_000208655.1 2012-01-06 46	559 3	631	522	711
Dipodomys ordii GCF_000151885.1 2014-12-12 65	193 2	236	368	823
Echinops telfairi GCF_000313985.1 2012-11-28 8	402 2	947	024	286
Eidolon helvum GCA_000465285.1 2013-09-13 133	538 1	837	754	460
Elephantulus edwardii GCF_000299155.1 2012-10-10 8	768 3	843	982	861
Eptesicus fuscus GCF_000308155.1 2012-11-08 6	789 2	026	629	342
Equus caballus GCF_000002305.2 2007-10-29 9	637 2	474	929	062
Equus przewalskii GCF_000696695.1 2014-06-05 53	097 2	395	954	271
Erinaceus europaeus GCF_000296755.1 2012-09-19 5	803 2	715	720	925
Felis catus GCF_000181335.2 2014-11-07 267	625 2	641	342	258
Fukomys damarensis GCF_000743615.1 2014-09-04 74	730 2	333	892	479
Galeopterus variegatus GCF_000696425.1 2014-06-05 179	514 3	187	660	572
Heterocephalus glaber GCF_000247695.1 2012-02-17 4	229 2	618	204	639
Ictidomys tridecemlineatus GCF_000236235.1 2011-11-29 12	483 2	478	393	770
Jaculus jaculus GCF_000280705.1 2012-07-30 10	898 2	835	250	225
Leptonychotes weddellii GCF_000349705.1 2013-03-29 16	711 3	156	902	762
Lipotes vexillifer GCF_000442215.1 2013-07-31 30	713 2	429	212	129
Loxodonta africana GCF_000001905.1 2009-07-15 2	352 3	196	738	102
Macropus eugenii GCA_000004035.1 2009-11-06 277	711 3	075	184	024
Manis pentadactyla GCA_000738955.1 2014-08-11 92	772 2	204	732	179
Marmota marmota marmota GCA_000945195.1 2015-02-17 15	216 2	513	981	612
Megaderma lyra GCA_000465345.1 2013-09-14 192	872 1	735	931	796
Mesocricetus auratus GCF_000349665.1 2013-03-29 21	484 2	504	925	039
Microtus ochrogaster GCF_000317375.1 2012-12-07 6	335 2	287	340	943
Monodelphis domestica GCF_000002295.2 2007-01-25 5	016 3	598	443	077
Mus musculus GCF_000001635.24 2015-03-23 196 2	803	568	840
Mustela putorius furo GCF_000215625.1 2011-06-02 7	783 2	410	879	678
Myotis brandtii GCF_000412655.1 2013-06-28 169	750 2	107	242	811
Myotis davidii GCF_000327345.1 2012-12-20 101	769 2	059	799	708
Myotis lucifugus GCF_000147115.1 2010-09-14 11	654 2	034	575	300
Nannospalax galili GCF_000622305.1 2014-06-05 154	976 3	061	424	619
Ochotona princeps GCF_000292845.1 2012-08-27 10	421 2	229	840	584
Octodon degus GCF_000260255.1 2012-05-01 7	135 2	995	889	303
Odobenus rosmarus divergens GCF_000321225.1 2013-01-16 3	893 2	400	150	193
Odocoileus virginianus GCA_000191625.1 2011-03-07 93	873 37	656	191
Orcinus orca GCF_000331955.2 2013-01-31 1	668 2	372	919	875
Ornithorhynchus anatinus GCF_000002275.2 2011-06-17 200	154 1	995	607	322
Orycteropus afer afer GCF_000298275.1 2012-09-20 22	509 4	444	080	527
Oryctolagus cuniculus GCF_000003625.3 2009-10-20 3	241 2	737	462	810
Ovis aries GCF_000298735.1 2012-09-24 5	698 2	619	054	388
Panthera tigris altaica GCF_000464555.1 2013-09-06 1	479 2	391	082	183
Pantholops hodgsonii GCF_000400835.1 2013-05-28 15	059 2	696	886	330
Peromyscus maniculatus bairdii GCF_000500345.1 2013-12-03 30	921 2	630	541	020
Physeter catodon GCF_000472045.1 2013-09-30 11	711 2	280	727	784
Procavia capensis GCA_000152225.2 2014-12-16 65	694 3	602	182	911
Pteronotus parnellii GCA_000465405.1 2013-09-13 177	401 1	960	317	893
Pteropus alecto GCF_000325575.1 2013-12-04 65	598 1	985	975	446
Pteropus vampyrus GCF_000151845.1 2014-12-05 36	094 2	198	284	804
Rattus norvegicus GCF_000001895.5 2014-07-01 955 2	870	184	193
Rhinolophus ferrumequinum GCA_000465495.1 2013-09-15 160	500 1	926	439	238
Sarcophilus harrisii GCF_000189315.1 2011-02-17 35	974 3	174	693	010
Sorex araneus GCF_000181275.1 2012-08-27 12	845 2	423	158	183
Sus scrofa GCF_000003025.5 2011-09-07 4	583 2	808	525	991
Trichechus manatus latirostris GCF_000243295.1 2012-01-23 6	323 3	103	808	406
Tupaia belangeri GCA_000181375.1 2006-06-08 841	006 2	137	225	476
Tupaia chinensis GCF_000334495.1 2013-01-31 50	750 2	846	580	235
Tursiops truncatus GCF_000151865.2 2012-01-02 240	558 2	551	418	184
Ursus maritimus GCF_000687225.1 2014-05-09 23	819 2	301	379	344
Vicugna pacos GCF_000164845.1 2013-03-13 276	726 2	172	207	972
