# Supplementary material for: Human Contamination in Public Genome Assemblies
Source: PLoS One. 2016 Sep 9;11(9):e0162424. doi: 10.1371/journal.pone.0162424 (PMC5017631; doi:10.1371/journal.pone.0162424)
Supplement: S3 Dataset — (ZIP) [file pone.0162424.s003.zip › Supplementary-data-genome-lists/genome-list-non-vertebrate-eukaryotes.txt]

# 1,884 genomes, 49,326,244 sequences, 295,414,011,587 bp
# Columns: name, accession, date, number of sequences, length in bp
Absidia idahoensis var. thermophila                         GCA_000945115.1  2014-08-05         74      30,708,998
Acanthamoeba astronyxis                                     GCA_000826245.1  2015-01-07     98,248      83,432,518
Acanthamoeba castellanii                                    GCA_000193105.1  2011-03-22      1,521      46,714,639
Acanthamoeba castellanii                                    GCA_000826485.1  2015-01-07    221,748     115,049,889
Acanthamoeba castellanii str. Neff                          GCA_000313135.1  2013-01-09        384      42,019,824
Acanthamoeba culbertsoni                                    GCA_000826265.1  2015-01-06     72,411      55,543,795
Acanthamoeba divionensis                                    GCA_000826405.1  2015-01-07    107,714      84,769,362
Acanthamoeba healyi                                         GCA_000826305.1  2015-01-07     26,188      75,318,243
Acanthamoeba lenticulata                                    GCA_000826285.1  2015-01-07     79,048      66,025,675
Acanthamoeba lugdunensis                                    GCA_000826425.1  2015-01-07     67,459      99,417,109
Acanthamoeba mauritaniensis                                 GCA_000826465.1  2015-01-07     67,233     106,836,370
Acanthamoeba palestinensis                                  GCA_000826325.1  2015-01-07     56,742     103,482,825
Acanthamoeba pearcei                                        GCA_000826505.1  2015-01-07    224,137     115,614,128
Acanthamoeba polyphaga                                      GCA_000826345.1  2015-01-08    224,482     120,415,301
Acanthamoeba quina                                          GCA_000826445.1  2015-01-07     60,490      83,589,038
Acanthamoeba rhysodes                                       GCA_000826385.1  2015-01-07     62,836      75,821,316
Acanthamoeba royreba                                        GCA_000826365.1  2015-01-07     24,098      79,544,075
Acanthaster planci                                          GCA_000950615.1  2015-02-23          2       2,584,918
Acanthoscurria geniculata                                   GCA_000661875.1  2014-04-29  4,986,575   7,178,402,394
Achipteria coleoptrata                                      GCA_000988765.1  2015-05-06     56,345      88,443,889
Aciculosporium take MAFF-241224                             GCA_000222935.2  2011-08-03      3,298      58,836,405
Acremonium chrysogenum ATCC 11550                           GCA_000769265.1  2014-08-15        541      28,590,524
Acromyrmex echinatior                                       GCF_000204515.1  2011-05-03      4,339     295,944,863
Acropora digitifera                                         GCA_000222465.1  2011-08-01     53,640     364,965,393
Actinidia chinensis                                         GCA_000467755.1  2013-09-16     26,721     604,217,145
Acyrthosiphon pisum                                         GCF_000142985.2  2010-06-24     23,925     541,692,442
Acytostelium subglobosum LB1                                GCA_000787575.2  2014-12-22        106      31,002,963
Adineta vaga                                                GCA_000513175.1  2013-11-26     36,167     217,933,776
Aegilops tauschii                                           GCA_000347335.1  2013-04-04    429,891   3,313,650,219
Aethionema arabicum                                         GCA_000411095.1  2013-06-14     18,312     192,487,774
Agaricus bisporus var. bisporus H97                         GCA_000300575.1  2012-11-30         29      30,233,745
Agaricus bisporus var. burnettii JB137-S8                   GCA_000300555.1  2012-10-16      2,016      32,614,392
Agrilus planipennis                                         GCA_000699045.1  2014-06-11      3,987     353,546,665
Alatina moseri                                              GCA_000260875.1  2012-05-01     16,094   1,544,153,083
Albugo candida                                              GCA_000313105.1  2012-11-06     11,133      32,990,475
Albugo candida                                              GCA_000326045.1  2012-09-10     11,929      33,184,526
Albugo candida                                              GCA_000326065.1  2012-11-06     12,210      33,823,601
Albugo candida                                              GCA_000961115.1  2015-03-24      5,784      32,721,549
Albugo candida                                              GCA_001078535.1  2014-05-15      5,216      34,452,595
Allomyces macrogynus ATCC 38327                             GCA_000151295.1  2010-02-18        101      57,060,573
Alternaria arborescens EGS 39-128                           GCA_000256225.1  2012-03-26        820      33,889,384
Alternaria brassicicola ATCC 96836                          GCA_000174375.1  2009-03-10      3,280      29,536,471
Amanita jacksonii TRTC168611                                GCA_000497225.1  2013-11-18      4,516      30,856,360
Amanita muscaria Koide BX008                                GCA_000827485.1  2015-01-27      1,101      40,699,759
Amaranthus hypochondriacus                                  GCA_000753965.1  2014-09-10    117,340     502,147,592
Amaranthus tuberculatus                                     GCA_000180655.1  2009-06-22     15,440       4,347,977
Amborella trichopoda                                        GCF_000471905.2  2013-09-30      5,746     706,495,326
Amphimedon queenslandica                                    GCF_000090795.1  2010-05-28     13,398     166,699,561
Amyelois transitella                                        GCA_001186105.1  2015-07-22      7,301     406,468,287
Ancylostoma ceylanicum                                      GCA_000688135.1  2014-03-25      1,736     313,092,710
Ancylostoma duodenale                                       GCA_000816745.1  2015-01-16     69,981     332,875,813
Angiostrongylus cantonensis                                 GCA_000950995.1  2014-09-24     18,635     253,242,791
Angiostrongylus costaricensis                               GCA_000951015.1  2014-09-24      6,384     262,782,696
Angomonas deanei                                            GCA_000442575.2  2013-07-31     17,339      34,103,807
Angomonas deanei                                            GCA_000482225.1  2013-10-25      5,616      23,079,371
Angomonas desouzai                                          GCA_000482185.1  2013-10-25      7,953      24,250,851
Anisakis simplex                                            GCA_000951095.1  2014-09-24     42,005     126,869,778
Anncaliia algerae                                           GCA_000313815.1  2012-06-06      8,427      13,823,425
Anncaliia algerae PRA109                                    GCA_000385855.2  2014-05-06      7,113      17,534,931
Anncaliia algerae PRA339                                    GCA_000385875.2  2014-05-06        431      12,163,397
Anopheles albimanus                                         GCA_000349125.1  2013-03-28        204     170,508,315
Anopheles arabiensis                                        GCA_000349185.1  2013-04-02      1,214     246,567,867
Anopheles atroparvus                                        GCA_000473505.1  2013-09-30      1,371     224,290,125
Anopheles christyi                                          GCA_000349165.1  2013-04-02     30,369     172,658,580
Anopheles culicifacies                                      GCA_000473375.1  2013-09-30     16,162     202,998,806
Anopheles darlingi                                          GCA_000211455.3  2013-12-20      2,220     136,935,538
Anopheles dirus                                             GCA_000349145.1  2013-03-28      1,266     216,307,690
Anopheles epiroticus                                        GCA_000349105.1  2013-03-28      2,673     223,486,714
Anopheles farauti                                           GCA_000473445.2  2014-01-17        310     183,103,254
Anopheles farauti No. 4                                     GCA_000956215.1  2015-03-19     14,407     146,379,160
Anopheles funestus                                          GCA_000349085.1  2013-03-28      1,392     225,223,604
Anopheles gambiae str. PEST                                 GCF_000005575.2  2006-10-16      8,090     265,027,044
Anopheles koliensis                                         GCA_000956275.1  2015-03-19     41,925     151,110,088
Anopheles maculatus                                         GCA_000473185.1  2013-09-30     47,797     141,894,015
Anopheles melas                                             GCA_000473525.2  2014-01-17     20,229     224,162,116
Anopheles merus                                             GCA_000473845.2  2014-01-17      2,027     288,048,996
Anopheles minimus                                           GCA_000349025.1  2013-03-28        678     201,793,324
Anopheles nili                                              GCA_000439205.1  2013-07-22     51,048      98,320,046
Anopheles punctulatus                                       GCA_000956255.1  2015-03-19     20,774     146,157,495
Anopheles quadriannulatus                                   GCA_000349065.1  2013-03-28      2,823     283,828,998
Anopheles sinensis                                          GCA_000441895.2  2014-07-14      9,592     220,777,669
Anopheles stephensi                                         GCA_000300775.2  2013-07-19     23,371     221,324,304
Anoplophora glabripennis                                    GCA_000390285.1  2013-05-14     10,473     707,712,193
Aphanomyces astaci                                          GCA_000520075.1  2014-01-14        835      75,844,385
Aphanomyces invadans                                        GCA_000520115.1  2014-01-15        481      71,402,472
Apis dorsata                                                GCF_000469605.1  2013-09-24      4,040     230,340,171
Apis florea                                                 GCF_000184785.1  2011-01-06      7,945     230,467,781
Apis mellifera                                              GCF_000002195.4  2011-01-14      5,321     250,287,000
Aplysia californica                                         GCF_000002075.1  2013-05-15      4,332     927,310,431
Apophysomyces elegans B7760                                 GCA_000696995.1  2014-06-02      1,528      38,467,560
Apophysomyces trapeziformis B9324                           GCA_000696975.1  2014-06-02      1,400      35,840,759
Aquilaria agallochum                                        GCA_000696445.1  2014-05-30     27,769     726,710,453
Arabidopsis halleri subsp. gemmifera                        GCA_000523005.1  2014-01-17    282,453     221,139,660
Arabidopsis lyrata subsp. lyrata                            GCF_000004255.1  2010-06-02        695     206,667,935
Arabidopsis thaliana                                        GCF_000001735.3  2011-05-11          7     119,667,750
Arabis alpina                                               GCA_000733195.1  2014-08-12     27,771     308,032,609
Arachis duranensis                                          GCA_000817695.1  2015-01-20      1,507   1,068,348,566
Arachis ipaensis                                            GCA_000816755.1  2015-01-12        548   1,349,059,119
Arthrobotrys oligospora ATCC 24927                          GCA_000225545.1  2011-09-08        215      40,072,829
Arthroderma benhamiae CBS 112371                            GCA_000151125.2  2010-03-17         68      22,224,160
Arthroderma otae CBS 113480                                 GCA_000151145.1  2008-10-22         17      23,263,091
Ascaris lumbricoides                                        GCA_000951055.1  2014-09-24     31,710     316,975,410
Ascaris suum                                                GCA_000298755.1  2012-09-20     12,988     269,559,681
Ascocoryne sarcoides NRRL 50072                             GCA_000328965.1  2013-01-02         13      34,247,354
Ascogregarina taiwanensis                                   GCA_000172235.1  2010-01-28      5,379       6,149,411
Ascosphaera apis ARSEF 7405                                 GCA_000149775.1  2006-08-18      1,667      21,522,134
Ashbya gossypii ATCC 10895                                  GCA_000091025.4  2010-10-18          8       9,119,312
Ashbya gossypii FDAG1                                       GCA_000968835.1  2012-01-27          8       9,157,154
Aspergillus clavatus NRRL 1                                 GCA_000002715.1  2006-12-14        143      27,859,441
Aspergillus flavus AF70                                     GCA_000952835.1  2015-03-13        924      37,027,369
Aspergillus flavus NRRL3357                                 GCA_000006275.2  2009-01-14        331      36,892,344
Aspergillus fumigatus A1163                                 GCA_000150145.1  2007-11-02         55      29,205,420
Aspergillus fumigatus Af10                                  GCA_000225625.2  2011-09-09      1,129      28,759,120
Aspergillus fumigatus AF210                                 GCA_000225645.2  2011-09-09        447      28,902,779
Aspergillus fumigatus Af293                                 GCA_000002655.1  2005-06-10          8      29,384,958
Aspergillus fumigatus var. RP-2014                          GCA_000731615.1  2014-07-18        671      27,355,096
Aspergillus fumigatus Z5                                    GCA_001029325.1  2015-06-23         24      29,356,075
Aspergillus kawachii IFO 4308                               GCA_000239835.2  2011-11-29      1,163      37,113,202
Aspergillus nidulans FGSC A4                                GCA_000011425.1  2009-09-24          8      29,828,291
Aspergillus nidulans FGSC A4                                GCA_000149205.2  2012-03-01         91      30,275,969
Aspergillus niger ATCC 1015                                 GCA_000230395.2  2011-10-12         24      34,853,277
Aspergillus niger CBS 513.88                                GCF_000002855.3  2007-04-11         20      34,006,671
Aspergillus niger HBR18                                     GCA_000530345.1  2014-02-02      5,152      32,841,510
Aspergillus niger SH-2                                      GCA_000633045.1  2014-04-17        349      34,604,268
Aspergillus nomius                                          GCA_000531055.1  2014-02-02      4,209      35,280,502
Aspergillus ochraceoroseus                                  GCA_000986665.1  2015-04-30      3,590      24,273,657
Aspergillus oryzae 100-8                                    GCA_000691885.1  2014-05-16        210      36,769,262
Aspergillus oryzae 3.042                                    GCA_000269785.2  2012-06-25        226      36,576,471
Aspergillus oryzae AS 3.863                                 GCA_000278425.1  2012-07-16        962      36,407,558
Aspergillus oryzae AS 3.951                                 GCA_000278405.1  2012-07-16        969      36,333,575
Aspergillus oryzae RIB326                                   GCA_000320905.1  2012-07-19        200      35,426,415
Aspergillus oryzae RIB40                                    GCA_000184455.3  2011-06-24         12      37,912,014
Aspergillus oryzae RIB40                                    GCA_000965245.1  2015-03-27        120      37,064,308
Aspergillus parasiticus SU-1                                GCA_000731695.1  2014-07-18      4,409      40,063,736
Aspergillus parasiticus SU-1                                GCA_000956085.1  2015-03-18        753      39,465,951
Aspergillus rambellii                                       GCA_000986645.1  2015-04-30      4,177      26,435,630
Aspergillus ruber CBS 135680                                GCA_000600275.1  2014-03-27        110      26,209,327
Aspergillus sojae NBRC 4239                                 GCA_000226655.1  2011-06-24        542      39,771,037
Aspergillus sp. Z5                                          GCA_001044295.1  2015-07-01        956      33,810,366
Aspergillus terreus NIH2624                                 GCA_000149615.1  2006-09-08         27      29,364,022
Aspergillus ustus                                           GCA_000812125.1  2014-12-31        770      38,351,268
Astrammina rara                                             GCA_000211355.2  2011-04-27      3,231       1,450,095
Athalia rosae                                               GCF_000344095.1  2013-03-05        522     163,837,890
Athelia rolfsii                                             GCA_000961905.1  2015-03-24     20,290      59,723,706
Atkinsonella hypoxylon                                      GCA_000729835.1  2014-07-15        688      35,593,152
Atkinsonella texensis                                       GCA_001008035.1  2015-05-15      2,630      29,374,555
Atkinsonella texensis                                       GCA_001008105.1  2015-05-15      2,733      29,314,310
Atta cephalotes                                             GCF_000143395.1  2010-07-06      2,835     317,671,980
Aureobasidium melanogenum CBS 110374                        GCA_000721775.1  2014-07-08        150      26,203,324
Aureobasidium namibiae CBS 147.97                           GCA_000721765.1  2014-07-08         47      25,428,601
Aureobasidium pullulans AY4                                 GCA_000294735.1  2012-09-06        515      26,722,706
Aureobasidium pullulans EXF-150                             GCA_000721785.1  2014-07-08        186      29,621,078
Aureobasidium subglaciale EXF-2481                          GCA_000721755.1  2014-07-08         75      25,796,716
Aureococcus anophagefferens                                 GCA_000186865.1  2011-02-15      1,185      56,660,572
Auricularia delicata TFB-10046 SS5                          GCA_000265015.1  2012-06-29      1,531      74,920,202
Auxenochlorella protothecoides                              GCF_000733215.1  2014-08-01        374      22,924,637
Azadirachta indica                                          GCA_000439995.3  2015-06-16    126,142     261,457,759
Babesia bigemina                                            GCA_000723445.1  2014-06-26        483      13,840,936
Babesia bigemina                                            GCA_000981445.1  2014-06-13        483      13,840,936
Babesia bovis                                               GCA_000165395.1  2007-09-06         14       8,179,706
Babesia divergens                                           GCA_000821345.1  2014-09-06      1,475      11,382,817
Babesia divergens                                           GCA_001077455.1  2014-09-06        514      10,797,556
Babesia equi strain WA                                      GCA_000342415.1  2012-12-11         12      11,674,479
Babesia microti strain RI                                   GCA_000691945.1  2012-08-02          4       6,392,438
Bactrocera cucurbitae                                       GCF_000806345.1  2014-12-23      5,572     374,820,345
Bactrocera dorsalis                                         GCF_000789215.1  2014-12-03      7,166     414,984,608
Bactrocera oleae                                            GCA_001188975.1  2015-07-29     36,197     471,764,555
Bactrocera tryoni                                           GCA_000695345.1  2014-05-21     31,960     519,005,690
Baeospora myosura                                           GCA_001179705.1  2015-07-08    182,489      61,019,048
Balamuthia mandrillaris                                     GCA_001185145.1  2015-07-22      1,605      67,656,513
Balansia obtecta B249                                       GCA_000709145.1  2014-06-16      1,552      30,153,538
Basidioascus undulatus                                      GCA_000826855.1  2015-01-21      2,992      32,128,072
Basidiobolus heterosporus B8920                             GCA_000697455.1  2014-06-02     35,600      44,053,790
Basidiobolus meristosporus B9252                            GCA_000697375.1  2014-06-02     20,930     103,859,072
Batrachochytrium dendrobatidis JAM81                        GCA_000203795.1  2011-04-12        127      24,315,081
Batrachochytrium dendrobatidis JEL423                       GCA_000149865.1  2006-10-25         70      23,897,668
Baudoinia compniacensis UAMH 10762                          GCA_000338955.1  2013-02-11         19      21,875,620
Beauveria bassiana ARSEF 2860                               GCA_000280675.1  2012-08-14        237      33,697,794
Beauveria bassiana D1-5                                     GCA_000770705.1  2014-11-03      1,745      36,692,259
Beauveria rudraprayagi                                      GCA_000733645.1  2014-07-25      4,708      36,589,529
Belgica antarctica                                          GCA_000775305.1  2014-09-03      4,997      89,583,723
Beta vulgaris subsp. vulgaris                               GCF_000511025.1  2013-12-19     40,269     566,567,364
Betula nana                                                 GCA_000327005.1  2012-12-03    551,915     564,011,153
Biatriospora mackinnonii                                    GCA_001007845.1  2015-05-14        425      51,710,636
Bigelowiella natans CCMP2755                                GCA_000320545.1  2012-11-02      3,736      91,405,885
Biomphalaria glabrata                                       GCF_000457365.1  2013-09-06    331,401     916,388,084
Bipolaris maydis ATCC 48331                                 GCA_000354255.1  2013-04-09        207      32,929,167
Bipolaris maydis C5                                         GCA_000338975.1  2013-02-21         68      36,456,735
Bipolaris oryzae ATCC 44560                                 GCA_000523455.1  2014-01-30        619      31,362,097
Bipolaris sorokiniana ND90Pr                                GCA_000338995.1  2013-02-19        154      34,409,167
Bipolaris victoriae FI3                                     GCA_000527765.1  2014-02-03        676      32,829,575
Bipolaris zeicola 26-R-13                                   GCA_000523435.1  2014-01-30        844      31,267,936
Blastocystis hominis                                        GCA_000151665.1  2010-07-06         54      18,817,245
Blastocystis sp. ST4                                        GCA_000743755.1  2014-09-29      1,301      12,919,355
Blastocystis sp. subtype 2                                  GCA_000963365.1  2015-03-25        969      12,693,100
Blastocystis sp. subtype 3                                  GCA_000963385.1  2015-03-25        917      11,651,387
Blastocystis sp. subtype 4                                  GCA_000963395.1  2015-03-25        849      11,540,946
Blastocystis sp. subtype 6                                  GCA_000963415.1  2015-03-25        879      15,417,826
Blastocystis sp. subtype 8                                  GCA_000963455.1  2015-03-25        947      12,238,966
Blastocystis sp. subtype 9                                  GCA_000963465.1  2015-03-25        871      11,714,897
Blastomyces dermatitidis ATCC 18187                         GCA_000301155.1  2012-10-11     29,569      61,134,368
Blastomyces dermatitidis ATCC 18188                         GCA_000151595.1  2010-03-30      4,160      73,633,833
Blastomyces dermatitidis ATCC 26199                         GCA_000166155.1  2010-11-05      3,282      71,515,325
Blastomyces dermatitidis ER-3                               GCA_000003525.2  2009-02-24         27      66,608,683
Blastomyces dermatitidis SLH14081                           GCA_000003855.2  2009-02-24        103      75,404,732
Blattella germanica                                         GCA_000762945.1  2014-10-02     24,792   2,037,201,033
Blumeria graminis f. sp. hordei A6                          GCA_000401675.1  2013-05-24     21,305      47,465,002
Blumeria graminis f. sp. hordei DH14                        GCA_000151065.3  2013-08-06      6,843     118,726,170
Blumeria graminis f. sp. hordei K1                          GCA_000401615.1  2013-05-24     20,359      53,786,025
Blumeria graminis f. sp. tritici 94202                      GCA_000417865.1  2013-07-08     91,192      71,284,405
Blumeria graminis f. sp. tritici 96224                      GCA_000418435.1  2013-07-08      1,867     158,944,908
Blumeria graminis f. sp. tritici Bgt#70                     GCA_000441875.1  2013-07-29     90,458      76,521,554
Blumeria graminis f. sp. tritici JIW2                       GCA_000417025.1  2013-07-02     84,806      65,237,303
Bombus impatiens                                            GCF_000188095.1  2011-09-22      5,559     249,185,056
Bombus terrestris                                           GCF_000214255.1  2011-06-03      5,609     248,654,244
Bombyx mori                                                 GCF_000151625.1  2008-04-28     43,463     481,819,406
Botryllus schlosseri                                        GCA_000444245.1  2013-08-07    120,139     579,633,380
Botryobasidium botryosum FD-172 SS1                         GCA_000697705.1  2014-06-05        334      46,674,321
Botrytis cinerea B05.10                                     GCA_000143535.2  2012-08-23         82      41,157,277
Botrytis cinerea B05.10                                     GCA_000832945.1  2015-02-05         18      42,630,066
Botrytis cinerea BcDW1                                      GCA_000349525.1  2013-03-29        454      42,132,268
Botrytis cinerea T4                                         GCA_000227075.1  2011-03-11        118      39,511,426
Botrytis cinerea T4                                         GCA_000292645.1  2012-08-22         56      41,612,944
Botrytis paeoniae                                           GCA_001005785.1  2015-05-11     11,700      44,242,179
Brachypodium distachyon                                     GCF_000005505.1  2010-02-18         84     272,058,505
Branchiostoma floridae                                      GCF_000003815.1  2009-05-01        398     521,895,125
Brassica napus                                              GCA_000686985.1  2014-05-15      1,373     930,121,500
Brassica oleracea var. oleracea                             GCA_000695525.1  2014-05-27     32,885     488,593,889
Brassica rapa                                               GCF_000309985.1  2012-11-07     40,249     284,129,391
Brettanomyces anomalus                                      GCA_001005505.1  2015-05-08         30      12,880,761
Brettanomyces bruxellensis AWRI1499                         GCA_000259595.1  2012-04-27        324      12,676,548
Brettanomyces bruxellensis CBS 2499                         GCA_000340765.1  2013-02-20         63      13,355,945
Brettanomyces bruxellensis LAMAP2480                        GCA_000688595.1  2014-03-13      9,167      26,993,752
Brugia malayi                                               GCF_000002995.3  2008-03-04     24,286      93,659,149
Brugia pahangi                                              GCA_000951115.1  2014-09-24     14,029      90,545,113
Brugia timori                                               GCA_000950975.1  2014-09-24     23,963      64,930,714
Bursaphelenchus xylophilus                                  GCA_000231135.1  2011-10-13     10,432      73,085,728
Byssochlamys spectabilis No. 5                              GCA_000497085.1  2013-11-12      1,053      29,762,401
Caenorhabditis angaria                                      GCA_000165025.1  2010-10-26     33,559      79,761,545
Caenorhabditis brenneri                                     GCA_000143925.2  2010-11-15      3,305     190,369,721
Caenorhabditis briggsae                                     GCF_000004555.1  2008-05-01         12     108,478,526
Caenorhabditis elegans                                      GCF_000002985.6  2013-02-07          7     100,286,401
Caenorhabditis japonica                                     GCA_000147155.1  2010-09-24     18,817     166,256,191
Caenorhabditis remanei                                      GCF_000149515.1  2007-07-19      3,670     145,442,736
Caenorhabditis tropicalis                                   GCA_000186765.1  2011-01-31        665      79,321,433
Cajanus cajan                                               GCA_000230855.1  2011-10-17    191,705     510,809,477
Caligus rogercresseyi                                       GCA_001005125.1  2015-05-07    262,409     361,738,000
Calliphora vicina                                           GCA_001017275.1  2015-06-01    197,510     459,231,066
Camelina sativa                                             GCF_000633955.1  2014-04-24     37,212     641,356,059
Camponotus floridanus                                       GCF_000147175.1  2010-09-17     10,791     232,685,334
Candida albicans 12C                                        GCA_000773845.1  2014-11-10         50      14,897,039
Candida albicans 19F                                        GCA_000775445.1  2014-11-10         60      14,573,765
Candida albicans 3153A                                      GCA_000447595.1  2013-08-15        100      14,889,980
Candida albicans A123                                       GCA_000447455.1  2013-08-15         75      14,638,035
Candida albicans A155                                       GCA_000447615.1  2013-08-15         84      14,465,145
Candida albicans A20                                        GCA_000447575.1  2013-08-15         71      14,553,017
Candida albicans A203                                       GCA_000447495.1  2013-08-15         50      14,785,429
Candida albicans A48                                        GCA_000447535.1  2013-08-15         87      14,699,976
Candida albicans A67                                        GCA_000447515.1  2013-08-15         64      14,688,178
Candida albicans A84                                        GCA_000447635.1  2013-08-15         86      14,691,637
Candida albicans A92                                        GCA_000447475.1  2013-08-15         54      14,607,426
Candida albicans Ca529L                                     GCA_000691765.1  2014-05-15         87      14,671,346
Candida albicans Ca6                                        GCA_000784695.1  2014-11-17         82      14,716,334
Candida albicans CHN1                                       GCA_000447555.1  2013-08-15         84      14,727,468
Candida albicans GC75                                       GCA_000773735.1  2014-11-05         73      14,696,915
Candida albicans L26                                        GCA_000775455.1  2014-11-10         57      14,516,741
Candida albicans P34048                                     GCA_000775465.1  2014-11-10         52      14,542,907
Candida albicans P37005                                     GCA_000773745.1  2014-11-05         45      14,473,555
Candida albicans P37037                                     GCA_000773825.1  2014-11-05         48      14,475,823
Candida albicans P37039                                     GCA_000784515.1  2014-11-17         50      14,523,568
Candida albicans P57055                                     GCA_000775505.1  2014-11-10         56      14,594,318
Candida albicans P57072                                     GCA_000773805.1  2014-11-05         45      14,509,911
Candida albicans P60002                                     GCA_000784525.1  2014-11-17         47      14,791,426
Candida albicans P75010                                     GCA_000784575.1  2014-11-17         56      14,862,837
Candida albicans P75016                                     GCA_000784595.1  2014-11-17         50      14,680,338
Candida albicans P75063                                     GCA_000775525.1  2014-11-10         51      14,453,728
Candida albicans P76055                                     GCA_000784505.1  2014-11-17         38      14,453,368
Candida albicans P76067                                     GCA_000784495.1  2014-11-17         45      14,622,326
Candida albicans P78042                                     GCA_000784615.1  2014-11-17         70      14,676,842
Candida albicans P78048                                     GCA_000773725.1  2014-11-05         59      14,503,432
Candida albicans P87                                        GCA_000774085.1  2014-11-10         44      14,461,023
Candida albicans P94015                                     GCA_000773755.1  2014-11-05         58      14,742,595
Candida albicans SC5314                                     GCA_000182965.2  2004-04-21        413      27,558,918
Candida albicans SC5314                                     GCA_000784635.1  2014-11-17         38      15,213,099
Candida albicans SC5314                                     GCA_000784655.1  2014-11-17         77      14,699,893
Candida albicans WO-1                                       GCA_000149445.2  2009-06-03         17      14,472,953
Candida apicola                                             GCA_001005415.1  2015-05-08         40       9,769,876
Candida auris                                               GCA_001189475.1  2015-07-30         99      12,498,763
Candida bracarensis CBS 10154                               GCA_001077315.1  2013-08-29        251      12,229,542
Candida castellii CBS 4332                                  GCA_001046935.1  2013-08-29        101      10,201,440
Candida dubliniensis CD36                                   GCA_000026945.1  2009-02-16          8      14,618,422
Candida dubliniensis                                        GCA_000647555.1  2014-04-23        778      14,044,856
Candida dubliniensis                                        GCA_000647575.1  2014-04-23        892      13,998,205
Candida glabrata CCTCC M202019                              GCA_000497105.1  2013-11-18         97      12,116,903
Candida glabrata                                            GCF_000002545.3  2008-08-12         14      12,338,308
Candida maltosa Xu316                                       GCA_000344705.1  2013-03-06      2,947      12,826,280
Candida nivariensis CBS 9983                                GCA_001046915.1  2013-08-29        123      11,557,413
Candida orthopsilosis AY2                                   GCA_000304155.1  2012-10-09      4,152      14,511,724
Candida orthopsilosis                                       GCA_000315875.1  2012-03-14          8      12,659,401
Candida parapsilosis CDC317                                 GCA_000182765.1  2008-12-17         24      13,078,488
Candida parapsilosis                                        GCA_000982555.1  2014-03-05         37      13,050,082
Candida parapsilosis                                        GCA_000982675.1  2014-10-24         39      13,025,060
Candida tenuis ATCC 10573                                   GCA_000223465.1  2011-08-25         25      10,747,050
Candida tropicalis                                          GCA_000633855.1  2014-05-01        150      15,326,821
Candida tropicalis MYA-3404                                 GCA_000006335.2  2009-06-18         24      14,630,139
Cannabis sativa                                             GCA_000230575.1  2011-10-18    135,164     757,438,891
Capitella teleta                                            GCA_000328365.1  2013-01-25     20,803     333,283,208
Capronia coronata CBS 617.96                                GCA_000585585.1  2014-03-05         11      25,807,613
Capronia epimyces CBS 606.96                                GCA_000585565.1  2014-03-05         18      28,889,638
Capronia semiimmersa                                        GCA_000835435.1  2015-02-23         13      31,616,172
Capsaspora owczarzaki ATCC 30864                            GCA_000151315.2  2013-06-25         84      27,967,784
Capsella rubella                                            GCF_000375325.1  2013-04-23        773     133,063,876
Capsicum annuum                                             GCA_000710875.1  2015-03-11      1,625   2,935,215,852
Carica papaya                                               GCA_000150535.1  2008-05-06     17,764     369,781,828
Castanea mollissima                                         GCA_000763605.1  2014-10-06    133,589     833,240,550
Catajapyx aquilonaris                                       GCA_000934665.1  2015-02-27     65,951     302,133,833
Catharanthus roseus                                         GCA_000949345.1  2015-03-06     79,302     522,653,749
Centruroides exilicauda                                     GCA_000671375.1  2014-05-05     10,457     926,399,729
Cephus cinctus                                              GCA_000341935.1  2014-07-09      1,975     162,226,239
Cerapachys biroi                                            GCF_000611835.1  2014-04-08      4,579     212,825,769
Cerataphis brasiliensis yeast-like symbiont                 GCA_000372705.1  2013-04-22      1,181      25,465,455
Ceratitis capitata                                          GCF_000347755.1  2013-03-21      1,824     484,789,472
Ceratocystis albifundus                                     GCA_000813685.1  2015-01-02      1,405      26,875,327
Ceratocystis fimbriata CBS 114723                           GCA_000389695.2  2013-10-21      1,185      23,589,795
Ceratocystis manginecans                                    GCA_000712455.1  2014-06-26        980      31,706,104
Ceratocystis platani                                        GCA_000978885.1  2015-04-23      1,213      29,181,415
Ceratosolen solmsi marchali                                 GCF_000503995.1  2013-12-04      2,457     277,059,195
Cercospora canescens BHU                                    GCA_000347735.1  2013-03-20      8,239      33,967,224
Ceriporiopsis subvermispora B                               GCA_000320605.2  2013-02-12        740      38,969,650
Chaetomium globosum CBS 148.51                              GCA_000143365.1  2006-02-17         37      34,886,939
Chaetomium thermophilum var. thermophilum DSM 1495          GCA_000221225.1  2011-07-22         21      28,322,806
Chaoborus trivitattus                                       GCA_001014815.1  2015-05-28     80,757     269,281,158
Chilo suppressalis                                          GCA_000636095.1  2014-04-22    247,063     314,170,746
Chironomus riparius                                         GCA_001014505.1  2015-05-28     29,677     154,533,842
Chironomus tentans                                          GCA_000786525.1  2014-11-07     26,025     213,462,749
Chlamydomonas reinhardtii                                   GCF_000002595.1  2007-10-15      1,558     120,404,952
Chlorella variabilis                                        GCF_000147415.1  2010-09-16        414      46,159,512
Chlorella vulgaris                                          GCA_001021125.1  2015-06-05      3,600      37,342,230
Chondrus crispus                                            GCA_000350225.2  2013-05-22        926     104,980,420
Chromera velia                                              GCA_000585135.1  2014-03-03    146,690     187,454,854
Chrysoporthe austroafricana                                 GCA_001051155.1  2015-07-09      6,415      44,668,886
Cicer arietinum                                             GCF_000331145.1  2013-01-16      7,127     530,893,862
Cimex lectularius                                           GCA_000648675.1  2014-05-01      1,402     650,477,627
Ciona intestinalis                                          GCF_000224145.2  2013-09-17      1,272     115,227,500
Ciona savignyi                                              GCA_000149265.1  2004-02-25     34,009     587,352,817
Citrullus lanatus                                           GCA_000238415.1  2011-12-13     40,248     321,046,825
Citrus clementina                                           GCF_000493195.1  2013-11-08      1,398     301,364,702
Citrus sinensis                                             GCF_000317415.1  2012-12-12      4,844     327,829,540
Cladonia macilenta KoLRI003786                              GCA_000444155.1  2013-08-06        240      37,117,081
Cladonia metacorallifera KoLRI002260                        GCA_000482085.2  2014-01-07         30      36,682,060
Cladophialophora bantiana CBS 173.52                        GCA_000835475.1  2015-02-23         60      36,722,552
Cladophialophora carrionii CBS 160.54                       GCA_000365165.2  2013-12-11         19      28,991,111
Cladophialophora immunda                                    GCA_000785585.1  2014-11-19        464      41,583,904
Cladophialophora immunda                                    GCA_000835495.1  2015-02-23        277      43,029,152
Cladophialophora psammophila CBS 110553                     GCA_000585535.1  2014-03-05        123      39,420,127
Cladophialophora yegresii CBS 114405                        GCA_000585515.1  2014-03-05          8      27,898,422
Cladosporium sphaerospermum UM 843                          GCA_000261425.2  2014-07-22        155      26,894,178
Clavaria fumosa                                             GCA_001179745.1  2015-07-08    111,201      70,469,476
Claviceps fusiformis PRL 1980                               GCA_000223055.1  2011-08-08      6,930      52,585,647
Claviceps paspali RRC 1481                                  GCA_000223175.2  2011-08-10      2,304      28,974,307
Claviceps purpurea 20.1                                     GCA_000347355.1  2012-08-02        191      32,091,443
Clavispora lusitaniae ATCC 42720                            GCA_000003835.1  2009-06-02          9      12,114,892
Clavispora lusitaniae MTCC 1001                             GCA_000410855.1  2013-06-13        163      11,968,522
Clogmia albipunctata                                        GCA_001014945.1  2015-05-29     42,886     256,248,749
Clonorchis sinensis                                         GCA_000236345.1  2011-11-28      4,348     547,288,241
Clonostachys rosea                                          GCA_000963775.2  2015-04-21        475      55,416,396
Coboldia fuscipes                                           GCA_001014335.1  2015-05-28      1,732      98,759,061
Coccidioides immitis H538.4                                 GCA_000149815.1  2006-09-25        556      27,781,142
Coccidioides immitis RMSCC 2394                             GCA_000149895.1  2006-11-02         31      28,908,395
Coccidioides immitis RMSCC 3703                             GCA_000150085.1  2007-07-18        289      27,708,786
Coccidioides immitis RS                                     GCA_000149335.2  2009-10-29          7      29,016,019
Coccidioides posadasii C735 delta SOWgp                     GCA_000151335.1  2009-06-17         55      27,013,412
Coccidioides posadasii CPA 0001                             GCA_000150245.1  2007-11-19        256      28,693,256
Coccidioides posadasii CPA 0020                             GCA_000150615.1  2008-01-30        624      27,347,311
Coccidioides posadasii CPA 0066                             GCA_000150645.1  2008-02-07        475      27,790,857
Coccidioides posadasii RMSCC 1037                           GCA_000150555.1  2008-01-30        635      26,659,434
Coccidioides posadasii RMSCC 1038                           GCA_000150585.1  2008-01-30        554      26,175,928
Coccidioides posadasii RMSCC 2133                           GCA_000150185.1  2007-11-19         55      27,919,078
Coccidioides posadasii RMSCC 3488                           GCA_000150055.1  2007-07-18          9      28,211,108
Coccidioides posadasii RMSCC 3700                           GCA_000150215.1  2007-11-19        243      25,486,186
Coccidioides posadasii str. Silveira                        GCA_000170175.2  2011-01-25         54      27,583,241
Coccomyxa sp. LA000219                                      GCA_000812005.1  2015-01-02        106      48,546,496
Coccomyxa subellipsoidea C-169                              GCF_000258705.1  2012-04-13         29      48,826,616
Cokeromyces recurvatus B5483                                GCA_000697235.1  2014-06-02      2,637      29,343,587
Colletotrichum fioriniae PJ7                                GCA_000582985.1  2014-02-27      1,096      49,002,765
Colletotrichum gloeosporioides Cg-14                        GCA_000446055.1  2013-08-13      4,537      53,209,944
Colletotrichum gloeosporioides Nara gc5                     GCA_000319635.1  2012-12-14      1,241      55,607,143
Colletotrichum graminicola M1.001                           GCA_000149035.1  2010-10-12        654      51,644,307
Colletotrichum higginsianum                                 GCA_000313795.2  2012-03-15     10,235      49,084,868
Colletotrichum orbiculare MAFF 240422                       GCA_000350065.1  2013-04-09      3,370      90,086,138
Colletotrichum sublineola                                   GCA_000696135.1  2014-05-27      1,625      46,755,813
Condylostylus patibulatus                                   GCA_001014875.1  2015-05-28    211,317     451,941,653
Conidiobolus incongruus B7586                               GCA_000697335.1  2014-06-02     17,076      93,895,354
Coniophora puteana RWD-64-598 SS2                           GCA_000271625.1  2012-06-25        210      42,968,544
Coniosporium apollinis CBS 100218                           GCA_000281105.1  2012-07-31        169      28,645,321
Conyza canadensis                                           GCA_000775935.1  2014-11-13     20,075     326,165,195
Copidosoma floridanum                                       GCA_000648655.1  2014-05-01      5,445     555,044,930
Coprinopsis cinerea okayama7#130                            GCA_000182895.1  2010-06-16         68      36,192,590
Cordyceps militaris CM01                                    GCA_000225605.1  2011-09-12         32      32,268,578
Corynespora cassiicola UM 591                               GCA_000603925.1  2014-03-28      1,941      41,385,873
Cotesia vestalis                                            GCA_000956155.1  2015-03-18      9,156     186,103,588
Crassostrea gigas                                           GCF_000297895.1  2012-09-19      7,659     557,735,934
Crepidotus sp. BD-2015                                      GCA_001179765.1  2015-07-08    182,032      70,257,325
Crithidia acanthocephali                                    GCA_000482105.1  2013-10-25      5,199      33,783,172
Crithidia fasciculata                                       GCA_000331325.1  2013-01-11      4,377      40,247,415
Cronartium comandrae C4                                     GCA_000464975.1  2013-09-09     35,717      68,605,838
Cronartium quercuum f. sp. banksianae CqE3WM                GCA_000500775.1  2013-12-03     17,127      22,133,982
Cronartium ribicola 11-2                                    GCA_000500245.1  2013-11-29     41,096      94,332,870
Cryomyces antarcticus CCFEE 534                             GCA_000504465.1  2013-12-06     12,491      24,323,699
Cryptococcus bestiolae CBS 10118                            GCA_000512585.1  2014-01-02         12      24,360,772
Cryptococcus curvatus                                       GCA_001028165.1  2015-06-15        354      16,443,618
Cryptococcus dejecticola CBS 10117                          GCA_000512565.1  2014-01-02         13      23,862,392
Cryptococcus flavescens NRRL Y-50378                        GCA_000442785.1  2013-04-25        712      22,790,521
Cryptococcus gattii 2001/935-1                              GCA_000835815.1  2015-02-17         24      17,566,680
Cryptococcus gattii 99/473                                  GCA_000836455.1  2015-02-26        105      17,403,577
Cryptococcus gattii CA1014                                  GCA_000875795.1  2015-02-17         21      17,527,606
Cryptococcus gattii CA1280                                  GCA_000836335.1  2015-02-17         89      17,588,017
Cryptococcus gattii CA1873                                  GCA_000855695.1  2015-02-17         33      17,438,253
Cryptococcus gattii CBS 10090                               GCA_000835765.1  2015-02-17         24      17,478,748
Cryptococcus gattii CBS 7750                                GCA_000499585.1  2013-10-31         26      17,479,311
Cryptococcus gattii E566                                    GCA_000875815.1  2015-02-26         52      17,996,826
Cryptococcus gattii EJB2                                    GCA_000835745.1  2015-02-17        282      17,671,044
Cryptococcus gattii                                         GCA_000786445.1  2014-10-24        779      17,256,624
Cryptococcus gattii IND107                                  GCA_000835755.1  2015-02-17         34      17,649,378
Cryptococcus gattii LA55                                    GCA_000836315.1  2015-02-17        134      17,360,036
Cryptococcus gattii MMRL2647                                GCA_000875855.1  2015-02-17         25      17,485,654
Cryptococcus gattii NT-10                                   GCA_000935105.1  2015-03-05        226      18,032,565
Cryptococcus gattii R265                                    GCA_000149475.2  2005-03-18         28      17,501,384
Cryptococcus gattii Ram5                                    GCA_000836375.1  2015-02-17         24      17,453,840
Cryptococcus gattii Ru294                                   GCA_000836355.1  2015-02-17         53      17,860,310
Cryptococcus gattii WM276                                   GCA_000185945.1  2011-01-12         14      18,374,760
Cryptococcus laurentii RY1                                  GCA_000738825.1  2014-08-08      1,152      19,145,913
Cryptococcus neoformans var. grubii H99                     GCA_000149245.3  2014-02-07         15      18,916,112
Cryptococcus neoformans var. neoformans B-3501A             GCA_000149385.1  2004-07-16         14      19,699,782
Cryptococcus neoformans var. neoformans JEC21               GCA_000091045.1  2005-01-07         14      19,051,922
Cryptococcus pinus CBS 10737                                GCA_000512605.1  2014-01-02         18      20,828,584
Cryptosporidium hominis                                     GCA_000804495.1  2014-12-18         78       9,054,010
Cryptosporidium hominis TU502                               GCA_000006425.2  2013-12-17        358       8,915,516
Cryptosporidium muris RN66                                  GCA_000006515.1  2008-07-23         84       9,245,251
Cryptosporidium parvum Iowa II                              GCA_000165345.1  2007-02-26          8       9,102,324
Cryptosporidium sp. chipmunk LX-2015                        GCA_000831705.1  2015-02-03        853       9,509,783
Cucumis melo                                                GCF_000313045.1  2012-10-05     31,464     374,928,489
Cucumis sativus                                             GCF_000004075.2  2014-10-27        190     195,669,205
Culex quinquefasciatus                                      GCF_000209185.1  2007-04-23      3,171     579,042,118
Cunninghamella bertholletiae 175                            GCA_000697215.1  2014-06-02        883      31,145,096
Cunninghamella bertholletiae B7461                          GCA_000697315.1  2014-06-02        880      31,100,047
Cunninghamella elegans B9769                                GCA_000697015.1  2014-06-02      1,380      31,743,477
Curvularia lunata CX-3                                      GCA_000743335.1  2014-08-25        340      35,497,376
Curvularia papendorfii                                      GCA_000817285.1  2015-01-12        374      33,379,470
Cyanidioschyzon merolae strain 10D                          GCA_000091205.1  2007-07-11         20      16,546,747
Cyberlindnera jadinii NBRC 0988                             GCA_000328385.1  2012-06-07      1,002      14,275,310
Cyclospora cayetanensis                                     GCA_000769155.1  2014-10-27      4,194      46,155,003
Cylicostephanus goldi                                       GCA_000951155.1  2014-10-12    154,509     173,362,437
Cylindrobasidium torrendii FP15055 ss-10                    GCA_000934385.1  2015-02-26      1,149      31,574,086
Cyphellophora europaea CBS 101466                           GCA_000365145.2  2013-12-11         19      28,781,303
Dacryopinax sp. DJM-731 SS1                                 GCA_000292625.1  2012-08-23         99      29,503,487
Dactylellina haptotyla CBS 200.50                           GCA_000441935.1  2013-07-29      1,279      39,531,920
Dactylonectria macrodidyma                                  GCA_000935225.1  2015-03-02        911      57,996,413
Dactylopius coccus                                          GCA_000833685.1  2015-02-09      1,499      18,613,147
Daldinia eschscholtzii                                      GCA_000751375.1  2014-09-06      1,944      35,539,942
Daldinia eschscholzii UM1020                                GCA_000261445.1  2012-05-07     11,382      35,842,392
Danaus plexippus                                            GCA_000235995.1  2011-11-22     13,318     272,853,388
Daphnia pulex                                               GCA_000187875.1  2011-02-04      5,186     197,206,209
Debaryomyces hansenii CBS767                                GCF_000006445.2  2008-09-16          8      12,181,948
Debaryomyces hansenii var. hansenii MTCC 234                GCA_000239015.2  2011-12-20        541      11,462,343
Dendroctonus ponderosae                                     GCA_000355655.1  2013-04-10      8,188     252,847,629
Dermatophagoides farinae                                    GCA_000767015.1  2014-10-15        515      53,545,338
Dianthus caryophyllus                                       GCA_000512335.1  2013-12-19     45,088     567,661,845
Diaphorina citri                                            GCF_000475195.1  2013-10-22    161,988     485,705,082
Diaporthe ampelina                                          GCA_001006365.1  2015-05-13      2,383      47,325,858
Diaporthe longicolla                                        GCA_000800745.1  2014-12-11        985      64,714,568
Diaporthe longicolla MSPL 10-6                              GCA_000498855.2  2014-09-30     12,437     129,013,549
Dichomitus squalens LYAD-421 SS1                            GCA_000275845.1  2012-07-12        542      42,748,430
Dicrocoelium dendriticum                                    GCA_000950715.1  2014-09-24    478,538     547,921,014
Dictyocaulus viviparus                                      GCA_000816705.1  2015-03-12      7,157     160,963,781
Dictyostelium citrinum                                      GCA_000286055.1  2012-11-01      1,772      26,251,846
Dictyostelium discoideum                                    GCF_000004695.1  2009-08-24         41      34,204,973
Dictyostelium fasciculatum                                  GCA_000203815.1  2011-04-13         25      31,019,208
Dictyostelium firmibasis                                    GCA_000277485.1  2012-07-10        997      30,559,666
Dictyostelium intermedium                                   GCA_000277465.1  2012-07-10      3,111      30,529,520
Dictyostelium purpureum                                     GCA_000190715.1  2011-03-02        799      32,967,225
Diospyros lotus                                             GCA_000774125.1  2014-11-10        796       1,104,189
Diphyllobothrium latum                                      GCA_000950535.1  2014-09-25    140,294     531,434,409
Diplodia pinea CMW190                                       GCA_000671355.1  2014-05-02      2,048      36,053,350
Diplodia pinea                                              GCA_000729945.1  2014-07-16      1,889      35,241,951
Diplodia seriata                                            GCA_001006355.1  2015-05-13        694      37,120,944
Dirofilaria immitis                                         GCA_001077395.1  2013-08-23     25,560      84,888,114
Diuraphis noxia                                             GCA_001186385.1  2015-07-23      5,636     395,057,805
Dothistroma septosporum NZE10                               GCA_000340195.1  2013-02-25         20      30,209,431
Dracunculus medinensis                                      GCA_000946415.1  2014-11-13      1,350     103,750,844
Drechslerella stenobrocha 248                               GCA_000525045.1  2014-02-05        100      21,174,508
Drosophila albomicans                                       GCA_000298335.1  2012-09-19     26,354     253,560,284
Drosophila ananassae                                        GCF_000005115.1  2006-06-30     13,749     230,993,012
Drosophila biarmipes                                        GCA_000233415.2  2013-03-04      5,523     169,378,599
Drosophila bipectinata                                      GCA_000236285.2  2013-03-04      5,500     167,263,958
Drosophila busckii                                          GCA_001014355.1  2015-05-28     14,076     113,095,133
Drosophila elegans                                          GCA_000224195.2  2013-03-04      5,429     171,267,669
Drosophila erecta                                           GCF_000005135.1  2006-07-12      5,124     152,712,140
Drosophila eugracilis                                       GCA_000236325.2  2013-03-04      4,946     156,942,009
Drosophila ficusphila                                       GCA_000220665.2  2013-03-04      5,754     152,439,475
Drosophila grimshawi                                        GCF_000005155.2  2006-06-30     17,440     200,467,819
Drosophila kikkawai                                         GCA_000224215.2  2013-03-04      5,141     164,292,578
Drosophila melanogaster                                     GCF_000001215.4  2014-08-01      1,870     143,726,002
Drosophila miranda                                          GCA_000269505.2  2013-04-19          6     136,728,780
Drosophila mojavensis                                       GCF_000005175.2  2006-06-30      6,841     193,826,310
Drosophila persimilis                                       GCF_000005195.2  2006-04-18     12,838     188,374,079
Drosophila pseudoobscura pseudoobscura                      GCF_000001765.3  2013-04-11      4,790     152,696,384
Drosophila rhopaloa                                         GCA_000236305.2  2013-02-22     22,819     197,375,704
Drosophila sechellia                                        GCF_000005215.3  2006-04-18     14,731     166,592,095
Drosophila simulans                                         GCA_000754195.2  2014-09-19      7,619     124,966,452
Drosophila suzukii                                          GCA_000472105.1  2013-09-30      8,680     232,923,092
Drosophila takahashii                                       GCA_000224235.2  2013-03-04      5,733     182,106,768
Drosophila virilis                                          GCF_000005245.1  2006-07-12     13,530     206,026,697
Drosophila willistoni                                       GCF_000005925.1  2006-08-03     14,838     235,516,348
Drosophila yakuba                                           GCF_000005975.2  2006-06-27      8,123     165,709,965
Echinococcus granulosus                                     GCA_000469785.1  2013-08-29        371     112,350,571
Echinococcus multilocularis                                 GCA_000469725.2  2014-08-22      1,815     113,768,600
Echinostoma caproni                                         GCA_000950555.1  2014-10-12     86,083     834,556,378
Ectocarpus siliculosus                                      GCA_000310025.1  2010-06-24      1,270     195,810,619
Edhazardia aedis USNM 41457                                 GCA_000230595.2  2012-08-27      2,379      50,748,835
Eimeria acervulina                                          GCA_000499425.1  2013-11-05      3,415      45,830,609
Eimeria brunetti                                            GCA_000499725.1  2013-11-07      8,575      66,890,165
Eimeria maxima                                              GCA_000499605.1  2013-11-06      3,564      45,975,062
Eimeria mitis                                               GCA_000499745.1  2013-11-06     10,336      60,415,144
Eimeria necatrix                                            GCA_000499385.1  2013-11-06      3,707      55,007,932
Eimeria nieschulzi                                          GCA_000826945.1  2015-01-21     33,146      62,832,469
Eimeria praecox                                             GCA_000499445.1  2013-11-08     21,348      60,083,328
Eimeria tenella                                             GCA_000499545.1  2013-11-06      4,664      51,859,607
Elaeis guineensis                                           GCF_000442705.1  2013-08-13     40,061   1,535,178,229
Elaeis oleifera                                             GCA_000441515.1  2013-07-26     26,756   1,402,725,009
Elaeophora elaphi                                           GCA_000951195.1  2014-07-18      8,078      82,568,297
Emiliania huxleyi CCMP1516                                  GCA_000372725.1  2013-05-02      7,795     167,675,649
Emmonsia crescens UAMH 3008                                 GCA_001008285.1  2015-05-15      1,734      30,697,411
Emmonsia parva UAMH 139                                     GCA_001014755.1  2015-05-28      3,706      30,969,503
Encephalitozoon cuniculi EC1                                GCA_000221285.2  2011-07-22         71       2,288,106
Encephalitozoon cuniculi EC2                                GCA_000221265.2  2011-07-22         54       2,281,231
Encephalitozoon cuniculi EC3                                GCA_000221245.2  2011-07-22         60       2,264,695
Encephalitozoon cuniculi EcunIII-L                          GCA_001078035.1  2015-07-15         15       2,292,373
Encephalitozoon cuniculi GB-M1                              GCA_000091225.1  2002-03-05         11       2,497,519
Encephalitozoon hellem ATCC 50504                           GCA_000277815.3  2012-07-16         12       2,251,784
Encephalitozoon intestinalis ATCC 50506                     GCA_000146465.1  2010-08-16         11       2,216,898
Encephalitozoon romaleae SJ-2008                            GCA_000280035.2  2012-07-19         13       2,187,595
Endocarpon pusillum                                         GCA_000611755.1  2014-04-02         40      37,173,200
Endocarpon pusillum Z07020                                  GCA_000464535.1  2013-09-05        908      37,130,611
Endocronartium harknessii PhW48OC                           GCA_000500795.1  2013-12-03     25,178      56,940,338
Endotrypanum monterogeii                                    GCA_000333855.1  2013-01-28      1,991      32,519,314
Ensete ventricosum                                          GCA_000331365.1  2013-01-11     14,787     172,241,963
Entamoeba dispar SAW760                                     GCA_000209125.2  2008-01-16     12,258      30,633,164
Entamoeba histolytica HM-1:IMSS                             GCA_000208925.2  2008-03-12      1,529      20,835,395
Entamoeba histolytica HM-1:IMSS-A                           GCA_000365475.1  2013-04-18      1,685      12,292,336
Entamoeba histolytica HM-1:IMSS-B                           GCA_000344925.1  2013-03-08      1,938      12,781,904
Entamoeba histolytica HM-3:IMSS                             GCA_000346345.1  2013-04-01      1,880      13,830,719
Entamoeba histolytica KU27                                  GCA_000338855.1  2013-02-12      1,796      15,272,057
Entamoeba invadens IP1                                      GCA_000330505.1  2013-01-03      1,144      40,878,307
Entamoeba nuttalli P19                                      GCA_000257125.1  2012-09-27      5,233      14,399,953
Enterobius vermicularis                                     GCA_000951215.1  2014-09-25     19,832     150,050,672
Enterocytozoon bieneusi H348                                GCA_000209485.1  2009-01-13      1,733       3,860,738
Ephemera danica                                             GCA_000507165.1  2013-12-12      9,036     475,911,277
Ephydra gracilis                                            GCA_001014675.1  2015-05-28     61,434     410,872,512
Ephydra hians                                               GCA_001015075.1  2015-05-29    172,401     399,685,866
Epichloe amarillans E4668                                   GCA_000877375.1  2015-02-18      2,380      40,872,958
Epichloe amarillans E57                                     GCA_000223075.2  2011-08-08      2,180      38,062,403
Epichloe aotearoae                                          GCA_000729855.1  2014-07-15      2,094      34,423,103
Epichloe baconii ATCC 200745                                GCA_000729845.1  2014-07-15      3,603      38,085,289
Epichloe brachyelytri E4804                                 GCA_000222915.1  2011-08-03      5,136      44,231,940
Epichloe bromicola ATCC 200750                              GCA_000729905.1  2014-07-15     16,548      28,579,945
Epichloe bromicola                                          GCA_001008055.1  2015-05-15        917      32,918,153
Epichloe bromicola                                          GCA_001008065.1  2015-05-15      2,512      38,775,191
Epichloe elymi E56                                          GCA_000315335.1  2012-11-26      6,988      32,335,089
Epichloe festucae E2368                                     GCA_000151575.2  2011-11-21      1,398      35,041,644
Epichloe festucae Fl1                                       GCA_000226195.1  2011-09-20        799      35,105,029
Epichloe gansuensis E7080                                   GCA_000222895.2  2011-08-03      1,621      39,616,189
Epichloe gansuensis var. inebrians E818                     GCA_000309355.1  2012-10-31      4,996      29,675,754
Epichloe glyceriae E277                                     GCA_000225285.2  2011-09-02      3,076      46,723,035
Epichloe sp. AL9924                                         GCA_000729825.1  2014-07-15      1,068      36,169,561
Epichloe sylvatica                                          GCA_001008265.1  2015-05-15     36,463      36,098,533
Epichloe typhina E5819                                      GCA_000222955.2  2011-08-03      2,556      34,185,785
Epichloe typhina E8                                         GCA_000308955.1  2012-10-31      2,744      41,438,641
Epichloe uncinata                                           GCA_001043855.1  2015-06-30     23,102      53,344,113
Eragrostis tef                                              GCA_000970635.1  2015-04-08     13,883     607,317,615
Eremothecium coryli CBS 5749                                GCA_000710315.1  2014-06-19         19       9,094,934
Eremothecium cymbalariae DBVPG#7215                         GCA_000235365.1  2011-11-14          8       9,669,424
Eristalis dimidiata                                         GCA_001015145.1  2015-05-29    146,196     315,428,702
Erysiphe necator                                            GCA_000798715.1  2014-12-08      5,935      52,505,057
Erysiphe necator                                            GCA_000798735.1  2014-12-08      6,224      50,658,153
Erysiphe necator                                            GCA_000798755.1  2014-12-08      6,979      49,465,130
Erysiphe necator                                            GCA_000798775.1  2014-12-08      6,865      49,793,988
Erysiphe necator                                            GCA_000798795.1  2014-12-08      6,350      49,942,550
Erysiphe pisi                                               GCA_000208805.1  2011-02-23     35,300      69,261,028
Erysiphe pisi                                               GCA_000214055.1  2011-02-23     26,142      41,448,213
Erythranthe guttata                                         GCF_000504015.1  2014-04-02      2,212     322,166,964
Eucalyptus camaldulensis                                    GCA_000260855.1  2012-01-23    274,001     654,922,307
Eucalyptus grandis                                          GCF_000612305.1  2014-05-02      4,951     691,429,809
Eucidaris tribuloides                                       GCA_001188425.1  2015-04-14    637,071   2,187,261,492
Eurytemora affinis                                          GCA_000591075.1  2014-03-17      6,899     494,890,867
Eutrema salsugineum                                         GCF_000478725.1  2013-11-05        638     243,110,105
Eutreta diana                                               GCA_001015115.1  2015-05-29    139,046     233,053,157
Eutypa lata UCREL1                                          GCA_000349385.1  2013-03-28      2,334      54,005,819
Exophiala aquamarina CBS 119918                             GCA_000709125.1  2014-06-16        151      41,566,958
Exophiala dermatitidis NIH/UT8656                           GCA_000230625.1  2011-10-19         11      26,376,767
Exophiala mesophila                                         GCA_000785215.1  2014-11-18        507      30,376,333
Exophiala mesophila                                         GCA_000836275.1  2015-02-23          9      29,273,723
Exophiala oligosperma                                       GCA_000835515.1  2015-02-23        143      38,224,514
Exophiala sideris                                           GCA_000835395.1  2015-02-23          5      29,505,589
Exophiala spinifera                                         GCA_000836115.1  2015-02-23         28      32,912,349
Exophiala xenobiotica                                       GCA_000798695.1  2014-12-08      2,050      32,274,853
Exophiala xenobiotica                                       GCA_000835505.1  2015-02-23         15      31,405,760
Falciphora oryzae                                           GCA_000733355.1  2014-07-25        247      50,779,446
Fasciola hepatica                                           GCA_000947175.1  2014-12-01     20,158   1,275,107,963
Fibroporia radiculosa                                       GCA_000313525.1  2012-03-30        861      28,378,039
Fistulina hepatica ATCC 64428                               GCA_000934395.1  2015-02-26        588      33,847,808
Flammulina velutipes KACC42780                              GCA_000633125.1  2014-04-21         11      35,642,541
Fomitiporia mediterranea MF3/22                             GCA_000271605.1  2012-06-29      1,412      63,354,419
Fomitopsis pinicola FP-58527 SS1                            GCA_000344655.2  2013-07-26        504      41,614,358
Fonsecaea multimorphosa CBS 102226                          GCA_000836435.1  2015-02-25         67      33,447,075
Fonsecaea pedrosoi CBS 271.37                               GCA_000835455.1  2015-02-23         11      34,688,880
Fonticula alba                                              GCA_000388065.2  2014-04-24        214      31,296,464
Fopius arisanus                                             GCF_000806365.1  2014-12-23      1,042     153,631,861
Fragaria iinumae                                            GCA_000511975.1  2013-12-06    117,822     199,627,509
Fragaria nipponica                                          GCA_000512025.1  2013-12-06    215,024     206,414,839
Fragaria nubicola                                           GCA_000511995.1  2013-12-06    210,780     203,686,407
Fragaria orientalis                                         GCA_000517285.1  2013-12-06    323,163     214,184,023
Fragaria vesca subsp. vesca                                 GCF_000184155.1  2011-02-24      3,048     214,373,013
Fragaria x ananassa                                         GCA_000511835.1  2013-12-06    625,966     697,762,269
Frankliniella occidentalis                                  GCA_000697945.1  2014-06-04      6,263     415,781,860
Fraxinus excelsior                                          GCA_000576895.1  2014-02-04     89,285     875,243,685
fungal sp. EF0021                                           GCA_000292665.1  2012-08-21      2,051      44,372,120
fungal sp. No.11243                                         GCA_000836255.1  2015-02-02         20      21,719,822
Fusarium avenaceum                                          GCA_000769215.1  2014-10-10         83      41,590,745
Fusarium avenaceum                                          GCA_000769295.1  2014-10-10         78      43,168,069
Fusarium avenaceum                                          GCA_000769305.1  2014-10-10        105      42,707,783
Fusarium circinata FSP 34                                   GCA_000497325.1  2013-11-18      4,145      44,138,050
Fusarium circinatum                                         GCA_000876485.1  2015-02-17        909      42,540,497
Fusarium fujikuroi B14                                      GCA_000315255.1  2013-01-02        333      43,812,727
Fusarium fujikuroi                                          GCA_001023035.1  2015-06-09        187      43,110,459
Fusarium fujikuroi                                          GCA_001023045.1  2015-06-09        835      43,096,072
Fusarium fujikuroi                                          GCA_001023065.1  2015-06-09      2,959      43,499,819
Fusarium graminearum                                        GCA_000599445.1  2014-03-25        199      36,667,552
Fusarium graminearum                                        GCA_000966635.1  2015-03-31        869      36,490,312
Fusarium graminearum                                        GCA_000966645.1  2015-03-31        486      36,567,111
Fusarium graminearum PH-1                                   GCF_000240135.2  2006-01-30         11      36,354,132
Fusarium oxysporum f. sp. conglutinans race 2 54008         GCA_000260215.2  2014-02-19      2,552      53,575,352
Fusarium oxysporum f. sp. cubense race 1                    GCA_000350345.1  2013-04-09      1,341      47,657,417
Fusarium oxysporum f. sp. cubense race 4                    GCA_000350365.1  2013-04-04        840      52,926,277
Fusarium oxysporum f. sp. cubense tropical race 4 54006     GCA_000260195.2  2014-02-19        418      46,553,780
Fusarium oxysporum f. sp. lycopersici 4287                  GCA_000149955.1  2008-11-21         89      61,470,697
Fusarium oxysporum f. sp. lycopersici MN25                  GCA_000259975.2  2014-02-06        388      48,637,398
Fusarium oxysporum f. sp. melonis 26406                     GCA_000260495.2  2014-02-06      1,146      54,034,280
Fusarium oxysporum f. sp. pisi HDV247                       GCA_000260075.2  2014-02-06        472      55,188,216
Fusarium oxysporum f. sp. radicis-lycopersici 26381         GCA_000260155.3  2014-02-19        418      49,359,289
Fusarium oxysporum f. sp. raphani 54005                     GCA_000260235.2  2014-02-06      1,218      53,499,362
Fusarium oxysporum f. sp. vasinfectum 25433                 GCA_000260175.2  2014-02-19        985      52,914,414
Fusarium oxysporum Fo47                                     GCA_000271705.2  2014-02-06        124      49,664,628
Fusarium oxysporum Fo5176                                   GCA_000222805.1  2011-08-05      7,858      54,767,602
Fusarium oxysporum FOSC 3-a                                 GCA_000271745.2  2014-02-06        168      47,906,303
Fusarium oxysporum                                          GCA_000733055.1  2014-07-24      1,166      50,550,233
Fusarium pseudograminearum CS3096                           GCA_000303195.2  2015-04-15        281      36,973,259
Fusarium pseudograminearum                                  GCA_000974265.1  2015-04-21         11      37,266,607
Fusarium sp. JS1030                                         GCA_000966855.1  2015-03-31        107      53,748,257
Fusarium sp. JS626                                          GCA_000966865.1  2015-03-31         63      42,866,936
Fusarium verticillioides 7600                               GCA_000149555.1  2008-11-21         24      41,885,085
Fusarium virguliforme Mont-1                                GCA_000585705.1  2014-03-06      3,098      50,448,805
Gaeumannomyces graminis var. tritici R3-111a-1              GCA_000145635.1  2010-08-25        517      43,768,664
Galactomyces candidum                                       GCA_000743665.1  2014-08-26        560      41,384,521
Galdieria sulphuraria                                       GCA_000341285.1  2013-02-25        433      13,712,004
Galerina marginata CBS 339.88                               GCA_000697645.1  2014-06-06        414      59,418,196
Ganoderma lucidum BCRC 37177                                GCA_000338035.1  2013-02-01      3,275      44,080,357
Ganoderma lucidum G.260125-1                                GCA_000271565.1  2012-06-21         82      43,292,593
Ganoderma lucidum Xiangnong No.1                            GCA_000262775.1  2012-05-16        634      39,945,776
Genlisea aurea                                              GCA_000441915.1  2013-07-31     10,684      43,357,795
Gerris buenoi                                               GCA_001010745.1  2015-05-21     20,259   1,000,161,732
Giardia intestinalis ATCC 50581                             GCA_000182405.1  2009-07-13      2,931      11,001,532
Giardia intestinalis                                        GCA_000498715.1  2013-11-25        239      10,703,894
Giardia intestinalis                                        GCA_000498735.1  2013-11-25        543      12,009,633
Giardia lamblia ATCC 50803                                  GCA_000002435.1  2008-02-14         92      11,213,615
Giardia lamblia P15                                         GCA_000182665.1  2010-10-05        820      11,522,052
Glarea lozoyensis 74030                                     GCA_000238015.2  2013-06-11        581      38,718,320
Glarea lozoyensis ATCC 20868                                GCA_000409485.1  2013-06-14         22      39,509,734
Globodera pallida                                           GCA_000724045.1  2014-05-30      6,873     123,625,196
Gloeophyllum trabeum ATCC 11539                             GCA_000344685.1  2013-03-21        442      37,178,225
Glossina austeni                                            GCA_000688735.1  2014-05-12      2,205     370,264,922
Glossina brevipalpis                                        GCA_000671755.1  2014-05-08      1,651     315,360,362
Glossina fuscipes fuscipes                                  GCA_000671735.1  2014-05-08      2,395     374,774,708
Glossina morsitans morsitans                                GCA_001077435.1  2014-03-12     24,071     363,107,242
Glossina pallidipes                                         GCA_000688715.1  2014-05-12      1,726     357,332,231
Glossina palpalis gambiensis                                GCA_000818775.1  2015-01-15      3,926     380,104,241
Glycine max                                                 GCF_000004515.3  2012-09-07      1,147     973,779,290
Glycine soja                                                GCA_000722935.2  2014-12-17     33,170     863,568,428
Gongylonema pulchrum                                        GCA_000951235.1  2014-09-25    128,401     322,334,493
Gossypium arboreum                                          GCA_000787975.1  2014-12-02    392,831   1,862,242,191
Gossypium hirsutum                                          GCA_000987745.1  2015-05-05      9,146   2,188,311,125
Gossypium raimondii                                         GCF_000327365.1  2012-12-20      1,034     761,565,430
Gregarina niphandrodes                                      GCA_000223845.4  2014-04-11        469      14,009,070
Grosmannia clavigera kw1407                                 GCA_000143105.2  2011-01-31        289      29,794,006
Grosmannia clavigera kw1407                                 GCA_000143125.1  2010-02-04      1,443      29,521,668
Guillardia theta CCMP2712                                   GCA_000315625.1  2012-12-05        669      87,145,349
Gyalolechia flavorubescens KoLRI002931                      GCA_000442125.1  2013-07-30         36      34,468,235
Gymnopus luxurians FD-317 M1                                GCA_000827265.1  2015-01-26        383      66,281,670
Gyrodactylus salaris                                        GCA_000715275.1  2014-06-27      6,075      67,380,660
Haemonchus contortus                                        GCA_000469685.1  2013-08-27     12,915     319,757,902
Haemonchus placei                                           GCA_000951295.1  2014-09-26     24,923     259,125,910
Halyomorpha halys                                           GCA_000696795.1  2014-06-03     12,167   1,150,092,372
Hamiltosporidium tvaerminnensis OER-3-3                     GCA_000180835.1  2009-09-30     41,786      13,270,809
Hammondia hammondi                                          GCA_000258005.2  2014-06-30     14,861      67,701,403
Hammondia hammondi                                          GCA_000447165.1  2013-08-13     36,360      51,498,142
Hanseniaspora uvarum DSM 2768                               GCA_000968475.1  2015-04-02        335       9,503,661
Hanseniaspora uvarum                                        GCA_000775265.1  2014-09-18        105       8,079,589
Hanseniaspora vineae                                        GCA_000585475.2  2014-05-06        305      11,383,302
Harpegnathos saltator                                       GCF_000147195.1  2010-09-17      8,893     294,465,601
Hebeloma cylindrosporum h7                                  GCA_000827355.1  2015-01-30        176      38,226,047
Heliconius melpomene melpomene                              GCA_000313835.2  2012-03-01      4,309     273,786,188
Helicosporidium sp. ATCC 50920                              GCA_000690575.1  2014-05-13      5,666      12,373,820
Heligmosomoides polygyrus                                   GCA_000950495.1  2014-10-12     44,726     560,662,278
Helminthosporium solani B-AC-16A                            GCA_000498615.1  2013-11-22      5,686      34,531,622
Helobdella robusta                                          GCF_000326865.1  2012-12-20      1,991     235,376,169
Hermetia illucens                                           GCA_001014895.1  2015-05-28    319,196     890,457,210
Herpetomonas muscarum                                       GCA_000482205.1  2013-10-25     10,264      30,844,810
Herpotrichiellaceae sp. UM238                               GCA_000315175.1  2012-11-26        217      28,364,325
Heterobasidion annosum 03012                                GCA_000633895.1  2014-04-21      2,415      31,009,201
Heterobasidion irregulare TC 32-1                           GCA_000320585.2  2014-01-17         15      33,649,967
Heterococcus sp. DN1                                        GCA_000498555.1  2013-11-22     21,589      60,742,704
Heterodera glycines                                         GCA_000150805.1  2008-04-01     34,708      81,908,042
Heterorhabditis bacteriophora                               GCA_000223415.1  2011-08-22      1,240      76,974,349
Hevea brasiliensis                                          GCA_000340545.1  2013-03-15  1,150,326   1,301,404,408
Hirsutella minnesotensis 3608                               GCA_000956045.1  2015-04-01        736      51,111,088
Hirsutella thompsonii MTCC3556                              GCA_000472145.1  2013-09-30        621      34,557,431
Hirsutella thompsonii MTCC6686                              GCA_000472125.2  2013-09-30      1,003      35,174,903
Histoplasma capsulatum G186AR                               GCA_000150115.1  2009-03-23         88      30,483,324
Histoplasma capsulatum G217B                                GCA_000170615.1  2007-12-14        266      41,285,890
Histoplasma capsulatum H143                                 GCA_000151035.1  2009-06-19         49      38,961,716
Histoplasma capsulatum H88                                  GCA_000151005.2  2011-02-28         17      37,943,219
Histoplasma capsulatum NAm1                                 GCA_000149585.1  2007-07-02        280      33,030,326
Histoplasma capsulatum var. capsulatum Tmu                  GCA_000313325.1  2012-11-19     10,513      46,124,030
Holcocephala fusca                                          GCA_001015215.1  2015-05-29    133,294     516,230,974
Homalodisca vitripennis                                     GCA_000696855.1  2014-06-05     61,370   2,246,365,390
Homoloaphlyctis polyrhiza JEL 142                           GCA_000235945.1  2011-11-22     11,986      26,111,666
Hordeum pubiflorum                                          GCA_000582825.1  2013-08-30  1,818,420   1,425,274,558
Hordeum vulgare subsp. vulgare                              GCA_001077415.1  2014-07-08  2,280,908   1,645,577,724
Hortaea werneckii EXF-2000                                  GCA_000410955.1  2013-06-17     11,193      51,674,499
Humulus lupulus var. lupulus                                GCA_000831365.1  2014-12-22    132,476   2,049,208,583
Huntiella moniliformis                                      GCA_000712465.1  2014-06-26        365      25,429,610
Huntiella omanensis                                         GCA_000833645.1  2015-02-09      6,542      31,125,221
Hyalella azteca                                             GCA_000764305.1  2014-10-06     10,380   1,178,848,281
Hyaloperonospora arabidopsidis Emoy2                        GCA_000173235.2  2012-01-25      3,108      78,380,535
Hydatigera taeniaeformis                                    GCA_000951575.1  2014-09-25     30,091     103,664,560
Hydnomerulius pinastri MD-312                               GCA_000827185.1  2015-01-23        603      38,278,792
Hydra vulgaris                                              GCF_000004095.1  2009-10-30     20,916     852,170,992
Hymenolepis diminuta                                        GCA_000951255.1  2014-09-25     13,910     165,878,914
Hymenolepis microstoma                                      GCA_000469805.1  2013-08-29        378     126,773,784
Hymenolepis nana                                            GCA_000951275.1  2014-09-25     16,212     162,943,536
Hyphochytrium catenoides                                    GCA_000327025.2  2011-11-01    311,983      85,142,588
Hypholoma sublateritium FD-334 SS-4                         GCA_000827495.1  2015-03-02        704      48,031,814
Hypochthonius rufulus                                       GCA_000988845.1  2015-05-06    140,449     172,365,132
Hypocrella siamensis                                        GCA_000731825.1  2014-07-18      2,034      28,856,456
Hypothenemus hampei                                         GCA_001012855.1  2015-05-22     15,896     151,272,366
Hypoxylon sp. E7406B                                        GCA_000931505.1  2015-02-23        745      39,901,278
Hysterium pulicare CBS 123377                               GCA_000467715.1  2013-09-16      1,091      38,249,691
Ichthyophthirius multifiliis                                GCA_000220395.1  2011-07-18      2,017      48,799,969
Ipomoea trifida                                             GCA_000978395.1  2015-04-07     77,400     512,990,763
Isaria farinosa                                             GCA_000733625.1  2014-07-25      1,314      34,157,461
Ixodes ricinus                                              GCA_000973045.1  2015-04-17    235,644     391,986,416
Ixodes scapularis                                           GCF_000208615.1  2008-04-18    369,492   1,765,382,190
Jaapia argillacea MUCL 33604                                GCA_000697665.1  2014-06-05        295      45,045,899
Jatropha curcas                                             GCF_000696525.1  2014-06-02      6,024     318,527,106
Kazachstania africana CBS 2517                              GCA_000304475.1  2012-01-17         12      11,130,140
Kazachstania naganishii CBS 8797                            GCA_000348985.1  2012-09-05         13      10,845,821
Klebsormidium flaccidum                                     GCA_000708835.1  2014-06-03      1,814     104,209,716
Kluyveromyces aestuarii ATCC 18862                          GCA_000179355.1  2010-07-14        336       9,910,115
Kluyveromyces dobzhanskii CBS 2104                          GCA_000820885.1  2015-01-16         86      10,741,898
Kluyveromyces lactis                                        GCF_000002515.2  2004-07-02          7      10,729,447
Kluyveromyces marxianus                                     GCA_000747785.1  2014-06-30         36      11,165,408
Kluyveromyces marxianus var. marxianus KCTC 17555           GCA_000299195.2  2015-04-09         95      10,920,632
Kluyveromyces wickerhamii UCD 54-210                        GCA_000179415.1  2010-07-14        510       9,807,744
Komagataella pastoris CBS 7435                              GCA_000223565.1  2011-04-06          5       9,402,723
Komagataella pastoris DSMZ 70382                            GCA_000182785.1  2009-06-18        326       9,405,451
Komagataella pastoris GS115                                 GCA_000027005.1  2009-05-25          4       9,216,378
Kuraishia capsulata CBS 1993                                GCA_000576695.1  2014-02-11          7      11,371,246
Kwoniella heveanensis BCC8398                               GCA_000507405.2  2013-12-16         67      25,469,355
Kwoniella heveanensis CBS 569                               GCA_000507425.2  2013-12-16        242      25,253,281
Kwoniella mangroviensis CBS 10435                           GCA_000507885.1  2013-12-16         37      22,653,759
Kwoniella mangroviensis CBS 8507                            GCA_000507465.2  2013-12-16         62      22,654,511
Kwoniella mangroviensis CBS 8886                            GCA_000507485.2  2013-12-16         41      22,872,713
Lacazia loboi                                               GCA_001005365.1  2015-05-08        367      13,991,476
Laccaria amethystina LaAM-08-1                              GCA_000827195.1  2015-01-26      1,299      52,197,432
Laccaria bicolor S238N-H82                                  GCA_000143565.1  2008-01-11        665      64,877,444
Lachancea kluyveri NRRL Y-12651                             GCA_000149225.1  2011-05-12         32      11,509,127
Lachancea lanzarotensis                                     GCA_000938715.1  2015-01-21         24      11,092,131
Lachancea thermotolerans CBS 6340                           GCA_000142805.1  2009-06-05          8      10,392,862
Lachancea waltii NCYC 2644                                  GCA_000167115.1  2004-03-15        713      10,912,112
Lactuca sativa                                              GCA_000227445.1  2011-10-04    876,110   1,133,657,130
Ladona fulva                                                GCA_000376725.1  2013-04-23     10,166   1,158,111,285
Lagenaria siceraria                                         GCA_000466325.1  2013-09-19    305,112     176,727,258
Lasallia pustulata                                          GCA_000938525.1  2015-03-03      3,891      39,229,750
Lasius niger                                                GCA_001045655.1  2015-07-02     36,804     236,236,391
Latrodectus hesperus                                        GCA_000697925.1  2014-06-04    151,814   1,137,104,656
Leavenworthia alabamica                                     GCA_000411055.1  2013-06-14     11,715     173,431,618
Lecanosticta acicola CBS 871.95                             GCA_000504345.1  2013-12-06      2,052      34,873,401
Leersia perrieri                                            GCA_000325765.3  2014-02-21         12     266,687,832
Leishmania aethiopica L147                                  GCA_000444285.1  2013-08-07        472      31,986,183
Leishmania amazonensis                                      GCA_000438535.1  2013-07-18      2,627      29,029,348
Leishmania arabica                                          GCA_000410695.1  2013-06-12        634      31,438,365
Leishmania braziliensis MHOM/BR/75/M2903                    GCA_000340355.1  2013-02-21        747      35,211,210
Leishmania braziliensis MHOM/BR/75/M2904                    GCA_000002845.2  2011-11-07        138      32,068,771
Leishmania donovani BHU 1095                                GCA_000333875.1  2013-01-25     18,135      16,731,408
Leishmania donovani                                         GCA_000227135.2  2011-12-13         36      32,444,968
Leishmania donovani                                         GCA_000470725.1  2013-09-30         36      32,414,853
Leishmania donovani Ld 2001                                 GCA_000283395.1  2012-08-06     14,518      27,466,456
Leishmania donovani Ld 39                                   GCA_000316305.1  2012-12-03     16,323      23,683,296
Leishmania enriettii                                        GCA_000410755.1  2013-06-13        648      30,780,525
Leishmania gerbilli                                         GCA_000443025.1  2013-08-05        492      31,398,648
Leishmania infantum JPCM5                                   GCA_000002875.2  2011-11-08         76      32,122,061
Leishmania major strain Friedlin                            GCA_000002725.2  2011-02-14         36      32,855,089
Leishmania major strain LV39c5                              GCA_000331345.1  2013-01-11        849      32,327,517
Leishmania major strain SD 75.1                             GCA_000250755.2  2012-03-07         36      31,242,750
Leishmania mexicana MHOM/GT/2001/U1103                      GCA_000234665.4  2011-11-08        588      32,108,741
Leishmania panamensis                                       GCA_000755165.1  2014-09-16         35      30,688,794
Leishmania panamensis MHOM/COL/81/L13                       GCA_000340495.1  2013-02-21        952      31,263,945
Leishmania sp. AIIMS/LM/SS/PKDL/LD-974                      GCA_000981925.2  2015-06-10      1,100      27,848,322
Leishmania sp. MAR LEM2494                                  GCA_000409445.1  2013-06-10        337      30,873,030
Leishmania tropica L590                                     GCA_000410715.1  2013-06-12        448      32,989,014
Leishmania turanica                                         GCA_000441995.1  2013-07-29        336      32,320,007
Lentinus polychrous                                         GCA_000787475.1  2014-11-26     10,349      38,054,542
Lepeophtheirus salmonis                                     GCA_000181255.2  2011-12-13    149,469     790,051,552
Leptinotarsa decemlineata                                   GCA_000500325.1  2013-12-02     24,393   1,170,241,964
Leptographium procerum                                      GCA_000806385.1  2014-12-22      2,687      28,556,450
Leptosphaeria maculans JN3                                  GCA_000230375.1  2010-11-17         76      45,124,619
Leucoagaricus gongylophorus Ac12                            GCA_000382605.1  2013-04-25     83,777     100,245,223
Lichtheimia corymbifera 008-049                             GCA_000697175.1  2014-06-02      1,626      36,583,658
Lichtheimia corymbifera B2541                               GCA_000697475.1  2014-06-02      1,176      36,620,786
Lichtheimia corymbifera B5792                               GCA_000697395.1  2014-06-02      3,694      42,420,699
Lichtheimia corymbifera JMRC:FSU:9682                       GCA_000723665.1  2014-06-27        209      33,531,723
Lichtheimia ramosa B5399                                    GCA_000738555.1  2014-08-05      3,968      45,566,968
Lignosus rhinocerotis TM02                                  GCA_000743315.1  2014-08-25      1,338      34,312,868
Limnephilus lunatus                                         GCA_000648945.1  2014-05-01     68,834   1,345,859,447
Limulus polyphemus                                          GCA_000517525.1  2014-01-03    286,792   1,828,256,766
Linepithema humile                                          GCF_000217595.1  2011-06-10      3,030     219,500,750
Lingula anatina                                             GCA_001039355.1  2015-06-24      3,830     425,494,968
Linum usitatissimum                                         GCA_000224295.1  2011-08-22     48,397     282,201,865
Liriomyza trifolii                                          GCA_001014935.1  2015-05-29     31,049      69,698,627
Loa loa                                                     GCF_000183805.1  2010-02-03     14,334      86,806,936
Locusta migratoria                                          GCA_000516895.1  2013-12-18  1,397,492   5,759,798,599
Lodderomyces elongisporus NRRL YB-4239                      GCA_000149685.1  2007-05-07         28      15,547,272
Lotmaria passim                                             GCA_000635995.1  2014-04-22      2,801      32,812,984
Lottia gigantea                                             GCF_000327385.1  2012-12-20      4,469     359,505,668
Lotus japonicus                                             GCA_000181115.1  2008-06-27    109,991     147,812,252
Loxosceles reclusa                                          GCA_001188405.1  2015-04-27    143,665   3,262,478,678
Lucilia cuprina                                             GCA_001187945.1  2015-07-28      1,713     434,128,924
Lucilia sericata                                            GCA_001014835.1  2015-05-28     92,075     319,935,455
Lupinus angustifolius                                       GCA_000338175.1  2013-02-19     71,995     523,297,923
Lutzomyia longipalpis                                       GCA_000265325.1  2012-06-11     11,532     154,229,266
Lytechinus variegatus                                       GCA_000239495.2  2015-03-11    322,794   1,061,195,396
Macrocystidia cucumis                                       GCA_001179725.1  2015-07-08    204,508      46,746,859
Macrophomina phaseolina                                     GCA_001051165.1  2015-07-09      3,061      98,695,791
Macrophomina phaseolina MS6                                 GCA_000302655.1  2012-10-03      1,506      48,882,845
Macrostomum lignano                                         GCA_001188465.1  2015-07-29     49,174   1,040,124,789
Magnaporthe oryzae 4091-5-8                                 GCA_000376765.1  2013-04-22      8,886      37,519,115
Magnaporthe oryzae 70-15                                    GCA_000002495.2  2011-10-14         53      40,979,121
Magnaporthe oryzae B157                                     GCA_000832285.1  2015-02-04      5,735      37,757,427
Magnaporthe oryzae FJ81278                                  GCA_000498135.1  2013-10-21      3,518      37,873,929
Magnaporthe oryzae                                          GCA_000734075.1  2014-07-28      6,787      38,048,501
Magnaporthe oryzae                                          GCA_000734085.1  2014-07-28      8,396      35,759,866
Magnaporthe oryzae                                          GCA_000734095.1  2014-07-28      5,680      37,556,816
Magnaporthe oryzae                                          GCA_000734105.1  2014-07-28      7,899      35,818,083
Magnaporthe oryzae                                          GCA_000734155.1  2014-07-28      8,416      36,260,258
Magnaporthe oryzae                                          GCA_000734165.1  2014-07-28      8,275      36,036,965
Magnaporthe oryzae                                          GCA_000734185.1  2014-07-28      8,248      36,211,322
Magnaporthe oryzae                                          GCA_000734215.1  2014-07-28      5,947      37,593,290
Magnaporthe oryzae                                          GCA_000734235.1  2014-07-28      7,622      36,716,275
Magnaporthe oryzae                                          GCA_000734245.1  2014-07-28      6,159      36,863,900
Magnaporthe oryzae                                          GCA_000734265.1  2014-07-28      8,518      35,871,377
Magnaporthe oryzae                                          GCA_000734275.1  2014-07-28      8,190      36,679,878
Magnaporthe oryzae                                          GCA_000734315.1  2014-07-28      6,575      37,493,836
Magnaporthe oryzae                                          GCA_000734325.1  2014-07-28      8,541      36,263,528
Magnaporthe oryzae                                          GCA_000734335.1  2014-07-28      6,061      37,013,264
Magnaporthe oryzae                                          GCA_000734345.1  2014-07-28      7,027      36,982,960
Magnaporthe oryzae                                          GCA_000734395.1  2014-07-28      8,371      36,788,781
Magnaporthe oryzae                                          GCA_000734405.1  2014-07-28      7,798      36,113,398
Magnaporthe oryzae                                          GCA_000734425.1  2014-07-28      8,649      36,315,912
Magnaporthe oryzae                                          GCA_000734455.1  2014-07-28      8,119      36,391,227
Magnaporthe oryzae                                          GCA_000734495.1  2014-07-28      7,725      36,288,354
Magnaporthe oryzae                                          GCA_000734515.1  2014-07-28      7,603      36,446,887
Magnaporthe oryzae                                          GCA_000734525.1  2014-07-28      9,213      35,669,262
Magnaporthe oryzae                                          GCA_000734555.1  2014-07-28      9,452      35,613,849
Magnaporthe oryzae                                          GCA_000734575.1  2014-07-28      7,624      35,571,426
Magnaporthe oryzae                                          GCA_000734595.1  2014-07-28      7,786      36,384,190
Magnaporthe oryzae                                          GCA_000734605.1  2014-07-28      8,881      35,967,056
Magnaporthe oryzae                                          GCA_000734635.1  2014-07-28      9,202      35,774,258
Magnaporthe oryzae                                          GCA_000734655.1  2014-07-28      8,594      37,097,895
Magnaporthe oryzae                                          GCA_000734675.1  2014-07-28      8,535      35,946,122
Magnaporthe oryzae                                          GCA_000734685.1  2014-07-28      8,855      36,255,505
Magnaporthe oryzae                                          GCA_000734705.1  2014-07-28      9,429      36,235,577
Magnaporthe oryzae                                          GCA_000734735.1  2014-07-28      9,152      36,003,007
Magnaporthe oryzae                                          GCA_000734755.1  2014-07-28      9,277      36,003,397
Magnaporthe oryzae                                          GCA_000734785.1  2014-07-28      8,427      35,801,870
Magnaporthe oryzae                                          GCA_000805855.1  2014-12-19        284      42,306,689
Magnaporthe oryzae HN19311                                  GCA_000475075.1  2013-10-21      2,998      36,657,487
Magnaporthe oryzae KJ201                                    GCA_000376685.2  2014-04-21        123      45,096,509
Magnaporthe oryzae MG01                                     GCA_000969745.1  2015-04-06      7,722      38,999,079
Magnaporthe oryzae P131                                     GCA_000292605.1  2013-01-04      1,822      37,955,031
Magnaporthe oryzae Y34                                      GCA_000292585.1  2013-01-04      1,198      38,872,417
Magnaporthiopsis poae ATCC 64411                            GCA_000193285.1  2011-03-21        206      39,641,827
Malassezia globosa CBS 7966                                 GCA_000181695.1  2007-11-02         67       8,958,118
Malassezia restricta CBS 7877                               GCA_000169275.1  2007-11-02      3,812       4,628,438
Malassezia sympodialis ATCC 42132                           GCA_000349305.2  2013-03-18         65       7,669,689
Malus domestica                                             GCF_000148765.1  2012-08-16      1,251   1,874,765,253
Manduca sexta                                               GCA_000262585.1  2012-05-24     20,871     419,424,057
Manihot esculenta subsp. flabellifolia                      GCA_000737105.1  2014-08-01     54,016     390,835,892
Marssonina brunnea f. sp. 'multigermtubi' MB_m1             GCA_000298775.1  2012-09-26         89      51,949,877
Mastigamoeba balamuthi ATTC 30984                           GCA_000765095.1  2013-10-09     27,048      48,593,103
Mayetiola destructor                                        GCA_000149185.1  2010-10-18     24,475     185,827,756
Medicago truncatula                                         GCF_000219495.1  2011-08-12        155     314,477,977
Megachile rotundata                                         GCF_000220905.1  2011-07-19      6,266     272,660,569
Megaselia abdita                                            GCA_001015175.1  2015-05-29    121,379     412,270,594
Megaselia scalaris                                          GCA_000341915.2  2013-03-26    231,041     489,347,612
Melampsora larici-populina 98AG31                           GCA_000204055.1  2011-04-13        462     101,129,028
Melampsora pinitorqua Mpini7                                GCA_000464645.1  2014-06-06     12,325      34,032,132
Melitaea cinxia                                             GCA_000716385.1  2014-07-09      8,261     389,907,520
Meloidogyne floridensis                                     GCA_000751915.1  2014-06-13     58,696      96,673,063
Meloidogyne hapla                                           GCA_000172435.1  2008-09-29      3,450      53,012,960
Meloidogyne incognita                                       GCA_000180415.1  2008-09-10      9,538      82,095,019
Mengenilla moldrzyki                                        GCA_000281935.1  2012-07-27     94,953     155,727,465
Mesobuthus martensii                                        GCA_000484575.1  2013-10-28     92,408     925,546,267
Mesocestoides corti                                         GCA_000951315.1  2014-09-26      7,068     117,181,740
Metarhizium acridum CQMa 102                                GCA_000187405.1  2011-02-08        241      39,422,329
Metarhizium album ARSEF 1941                                GCA_000804445.1  2014-12-18        257      30,449,065
Metarhizium anisopliae ARSEF 549                            GCA_000814975.1  2015-01-06         74      38,504,274
Metarhizium anisopliae BRIP 53284                           GCA_000426985.1  2015-03-18      1,193      38,088,637
Metarhizium anisopliae BRIP 53293                           GCA_000426965.1  2015-03-18        577      38,672,492
Metarhizium anisopliae                                      GCA_000739145.1  2014-08-12        366      38,477,109
Metarhizium brunneum ARSEF 3297                             GCA_000814965.1  2015-01-06         92      37,066,166
Metarhizium guizhouense ARSEF 977                           GCA_000814955.1  2015-01-06        563      43,465,197
Metarhizium majus ARSEF 297                                 GCA_000814945.1  2015-01-06      1,134      42,062,993
Metarhizium robertsii ARSEF 23                              GCA_000187425.2  2014-12-19         90      41,656,800
Metarhizium robertsii                                       GCA_000591435.1  2014-03-17        367      40,317,276
Metaseiulus occidentalis                                    GCF_000255335.1  2012-03-27      2,211     151,724,311
Metschnikowia fructicola 277                                GCA_000317355.1  2012-12-05      8,430      24,482,224
Meyerozyma caribbica MG20W                                  GCA_000755205.1  2014-09-04          9      10,609,282
Meyerozyma guilliermondii ATCC 6260                         GCA_000149425.1  2007-05-08          9      10,609,954
Microbotryum violaceum p1A1 Lamole                          GCA_000166175.1  2010-11-05      1,231      26,138,885
Micromonas pusilla CCMP1545                                 GCF_000151265.1  2009-04-09         22      22,000,071
Micromonas sp. RCC299                                       GCF_000090985.2  2009-04-10         19      21,109,336
Microplitis demolitor                                       GCF_000572035.1  2014-04-07      5,174     250,525,215
Microsporum gypseum CBS 118893                              GCA_000150975.2  2015-07-16         19      23,272,942
Millerozyma farinosa CBS 7064                               GCA_000315895.1  2011-11-10         14      21,459,642
Mitosporidium daphniae                                      GCA_000760515.1  2014-09-30        612       5,636,959
Mixia osmundae IAM 14324                                    GCA_000241205.2  2011-11-25        283      13,393,708
Mixia osmundae IAM 14324                                    GCA_000708205.1  2014-06-23        156      13,634,488
Mnemiopsis leidyi                                           GCA_000226015.1  2011-09-19      5,100     155,865,547
Mochlonyx cinctipes                                         GCA_001014845.1  2015-05-28     95,131     441,264,227
Moniliophthora perniciosa FA553                             GCA_000183025.1  2008-12-02     25,056      26,663,261
Moniliophthora roreri MCA 2997                              GCA_000488995.1  2013-10-30      3,280      52,204,869
Monomorium pharaonis                                        GCF_000980195.1  2015-04-22     12,136     257,976,923
Monoraphidium neglectum                                     GCA_000611645.1  2015-02-26      6,720      69,711,829
Monosiga brevicollis MX1                                    GCF_000002865.3  2007-12-20        219      41,709,928
Mortierella alpina ATCC 32222                               GCA_000240685.2  2011-12-29      1,099      38,042,092
Mortierella alpina B6842                                    GCA_000507065.1  2013-12-12      1,183      39,529,919
Mortierella alpina                                          GCA_001021685.1  2015-06-08      1,962      36,305,198
Mortierella verticillata NRRL 6337                          GCA_000739165.1  2014-08-15         56      41,912,894
Morus notabilis                                             GCF_000414095.1  2013-08-07     31,301     320,378,613
Mrakia blollopis                                            GCA_000950635.1  2014-12-09        167      30,479,820
Mrakia frigida                                              GCA_000815965.1  2015-01-07      1,539      28,651,359
Mucor ambiguus                                              GCA_000950595.1  2015-02-19      1,283      40,737,472
Mucor circinelloides B8987                                  GCA_000696935.1  2014-06-02      2,210      36,700,617
Mucor circinelloides f. circinelloides 1006PhL              GCA_000401635.1  2013-06-07        470      36,348,485
Mucor indicus B7402                                         GCA_000697295.1  2014-06-02      3,117      39,797,221
Mucor irregularis B50                                       GCA_000587855.1  2014-03-11        882      33,966,588
Mucor racemosus B9645                                       GCA_000697255.1  2014-06-02      6,360      65,533,039
Mucor ramosissimus 97-1192                                  GCA_000697195.1  2014-06-02      4,566      42,900,422
Mucor velutinosus B5328                                     GCA_000696895.1  2014-06-02      2,411      35,852,029
Musa acuminata subsp. malaccensis                           GCF_000313855.1  2012-11-14      7,260     472,235,617
Musca domestica                                             GCF_000371365.1  2013-04-22     20,487     750,403,944
Myceliophthora thermophila ATCC 42464                       GCA_000226095.1  2011-09-16          7      38,744,216
Mycosphaerella laricina CBS 326.52                          GCA_000504385.1  2013-12-06        642      26,598,149
Mycosphaerella sp. Ston1                                    GCA_000504405.1  2013-12-06      1,929      27,509,920
Mytilus galloprovincialis                                   GCA_000715055.1  2014-05-18  2,315,965   1,622,683,383
Naegleria fowleri                                           GCA_000499105.1  2013-11-25        574      27,791,290
Naegleria gruberi                                           GCA_000004985.1  2010-01-20        784      40,964,085
Nakaseomyces bacillisporus CBS 7720                         GCA_001046975.1  2013-08-29        186      10,839,882
Nakaseomyces delphensis CBS 2170                            GCA_001039675.1  2013-08-29        179      10,867,681
Nannochloropsis gaditana CCMP526                            GCA_000240725.1  2012-01-04      1,883      33,986,952
Nannochloropsis gaditana                                    GCA_000569095.1  2014-02-18        684      27,589,342
Nannochloropsis oceanica                                    GCA_000226695.1  2011-09-29      5,851      27,639,860
Nasonia giraulti                                            GCA_000004775.1  2010-01-15      4,912     283,606,953
Nasonia longicornis                                         GCA_000004795.1  2010-01-15      5,214     285,726,340
Nasonia vitripennis                                         GCF_000002325.3  2012-11-28      6,098     295,780,872
Naumovozyma castellii CBS 4309                              GCA_000237345.1  2011-08-01         10      11,219,539
Naumovozyma castellii NRRL Y-12630                          GCA_000167015.1  2003-05-22        570      11,242,286
Naumovozyma dairenensis CBS 421                             GCA_000227115.2  2012-08-20         11      13,527,580
Naumovozyma dairenensis                                     GCA_001074275.1  2015-07-10      4,670      13,985,759
Necator americanus                                          GCA_000507365.1  2013-12-20     11,864     244,075,060
Nectria haematococca mpVI 77-13-4                           GCA_000151355.1  2009-08-27        209      51,286,497
Nelumbo nucifera                                            GCF_000365185.1  2013-08-08      3,603     804,647,751
Nematocida parisii ERTm1                                    GCA_000250985.1  2012-05-14         65       4,071,346
Nematocida parisii ERTm3                                    GCA_000190615.1  2011-03-01         53       4,147,597
Nematocida sp. 1 ERTm2                                      GCA_000250695.1  2012-02-28        202       4,700,711
Nematocida sp. 1 ERTm6                                      GCA_000738915.1  2014-08-11         24       4,276,041
Nematostella vectensis                                      GCF_000209225.1  2007-08-22     10,804     356,613,585
Neobellieria bullata                                        GCA_001017455.1  2015-06-01    184,347     396,224,597
Neofusicoccum parvum UCRNP2                                 GCA_000385595.1  2013-05-03      1,297      42,592,847
Neosartorya fischeri NRRL 181                               GCA_000149645.2  2006-12-14        438      31,770,017
Neosartorya udagawae                                        GCA_001078395.1  2015-06-24      1,029      32,185,562
Neospora caninum Liverpool                                  GCA_000208865.2  2011-03-02         14      57,547,420
Neurospora africana FGSC 1740                               GCA_000604205.2  2014-03-04      1,978      36,078,373
Neurospora crassa                                           GCA_000786625.1  2014-11-25        358      40,416,174
Neurospora crassa OR74A                                     GCA_000182925.2  2013-10-25         21      41,102,378
Neurospora pannonica FGSC 7221                              GCA_000604225.2  2014-03-04      3,551      38,595,409
Neurospora sublineolata FGSC 5508                           GCA_000604185.2  2014-03-04      2,917      35,701,420
Neurospora terricola FGSC 1889                              GCA_000604245.2  2014-03-04      6,008      39,333,678
Neurospora tetrasperma FGSC 2508                            GCA_000213175.1  2011-06-21         81      39,146,333
Neurospora tetrasperma FGSC 2509                            GCA_000213195.1  2011-10-07        303      39,123,460
Nicotiana otophora                                          GCA_000715115.1  2014-06-05    929,607   2,689,351,490
Nicotiana sylvestris                                        GCF_000393655.1  2013-05-16    253,918   2,221,987,173
Nicotiana tabacum                                           GCA_000715135.1  2014-05-29    351,737   3,718,817,244
Nicotiana tomentosiformis                                   GCF_000390325.1  2013-05-16    159,549   1,688,468,039
Nilaparvata lugens                                          GCA_000757685.1  2014-09-24     46,558   1,140,786,310
Nilaparvata lugens yeast-like symbiont                      GCA_000758425.1  2014-09-26        578      26,809,569
Nippostrongylus brasiliensis                                GCA_000951335.1  2014-09-26     29,375     294,400,206
Nosema apis BRL 01                                          GCA_000447185.1  2013-08-14        554       8,569,501
Nosema bombycis CQ1                                         GCA_000383075.1  2013-04-30      1,607      15,689,776
Nosema ceranae BRL01                                        GCA_000182985.1  2009-06-09      5,465       7,860,219
Nosema ceranae                                              GCA_000988165.1  2015-05-05        536       5,690,748
Ochroconis constricta UM 578                                GCA_000611715.1  2014-03-28        544      34,434,357
Oesophagostomum dentatum                                    GCA_000797555.1  2014-12-15     64,255     443,017,110
Ogataea parapolymorpha DL-1                                 GCA_000187245.3  2013-12-20          7       8,874,589
Ogataea polymorpha                                          GCA_000787595.1  2014-10-10         66       8,893,565
Oidiodendron maius Zn                                       GCA_000827325.1  2015-01-30        100      46,426,256
Oikopleura dioica                                           GCA_000209535.1  2010-12-02      1,260      70,471,451
Omphalotus olearius VT 653.13                               GCA_000296255.1  2012-09-17        802      27,993,721
Onchocerca flexuosa                                         GCA_000951355.1  2014-09-26     45,472      86,175,476
Onchocerca ochengi                                          GCA_000950515.1  2014-09-25     54,289     112,154,467
Onchocerca volvulus                                         GCA_000499405.1  2013-11-08        708      96,427,779
Oncopeltus fasciatus                                        GCA_000696205.1  2014-05-29     17,222   1,098,671,531
Onthophagus taurus                                          GCA_000648695.1  2014-05-01      7,077     270,533,845
Onygena corvina                                             GCA_000812245.1  2014-12-31        521      21,705,054
Ophiocordyceps sinensis CO18                                GCA_000448365.1  2013-08-20     10,603      78,515,811
Ophiognomonia clavigignenti-juglandacearum                  GCA_000220195.1  2011-07-07     28,868      15,906,360
Ophiostoma novo-ulmi subsp. novo-ulmi H327                  GCA_000317715.1  2013-01-22         10      31,855,394
Ophiostoma piceae UAMH 11346                                GCA_000410735.1  2013-06-14         45      32,840,360
Ophiothrix spiculata                                        GCA_000969725.1  2015-02-03     75,696   2,764,315,159
Opisthorchis viverrini                                      GCF_000715545.1  2014-07-09     42,216     620,452,578
Ordospora colligata OC4                                     GCA_000803265.1  2014-12-17         15       2,290,528
Oropetium thomaeum                                          GCA_001182835.1  2015-07-20        625     243,174,629
Orpinomyces sp. C1A                                         GCA_000412615.1  2013-06-19     32,574     100,954,185
Orussus abietinus                                           GCF_000612105.1  2014-04-05        936     201,220,334
Oryza barthii                                               GCA_000182155.3  2014-05-08         12     308,272,304
Oryza brachyantha                                           GCF_000231095.1  2012-01-19      2,491     259,907,595
Oryza glaberrima                                            GCA_000147395.2  2010-09-22     25,599     303,294,962
Oryza glumipatula                                           GCA_000576495.1  2014-02-26         12     372,860,283
Oryza longistaminata                                        GCA_000789195.1  2014-12-09     60,198     326,442,508
Oryza meridionalis                                          GCA_000338895.2  2014-02-27         12     335,668,232
Oryza nivara                                                GCA_000576065.1  2014-02-25         12     337,950,324
Oryza punctata                                              GCA_000573905.1  2014-02-25         12     393,816,603
Oryza rufipogon                                             GCA_000817225.1  2015-01-05      3,818     339,177,042
Oryza sativa Japonica Group                                 GCF_000005425.2  2009-08-07         15     382,778,125
Oscheius sp. MCB                                            GCA_000934875.1  2015-02-26     11,377      38,321,349
Ostreococcus lucimarinus CCE9901                            GCF_000092065.1  2007-04-10         21      13,204,888
Ostreococcus tauri                                          GCF_000214015.2  2012-04-17         22      12,572,254
Oxytricha trifallax                                         GCA_000295675.1  2012-09-07     22,363      67,158,112
Oxytricha trifallax                                         GCA_000711775.1  2014-06-25     25,720     496,291,018
Pachypsylla venusta                                         GCA_000695645.1  2014-05-27     23,085     701,763,251
Pachysolen tannophilus NRRL Y-2460                          GCA_000313505.1  2012-05-16        267      12,237,881
Panagrellus redivivus                                       GCA_000341325.1  2013-02-22        940      65,093,147
Papilio glaucus                                             GCA_000931545.1  2015-02-23     60,470     374,815,656
Papilio polytes                                             GCF_000836215.1  2015-02-02      3,874     227,021,014
Papilio xuthus                                              GCA_000836235.1  2015-02-02      5,572     243,890,167
Paracoccidioides brasiliensis Pb03                          GCA_000150475.2  2014-11-13         65      29,062,735
Paracoccidioides brasiliensis Pb18                          GCA_000150735.2  2014-10-24         57      29,952,540
Paracoccidioides sp. 'lutzii' Pb01                          GCA_000150705.2  2014-11-03        110      32,925,248
Paramecium biaurelia                                        GCA_000733385.1  2014-07-25      2,346      76,963,137
Paramecium caudatum                                         GCA_000715435.1  2014-06-30        777      30,480,878
Paramecium sexaurelia                                       GCA_000733375.1  2014-07-25        543      68,016,588
Paramecium tetraurelia                                      GCA_000165425.1  2007-02-02        697      72,094,543
Parascaris equorum                                          GCA_000951375.1  2014-09-26     60,399     185,376,996
Parasitella parasitica                                      GCA_000938895.1  2015-01-16     15,637      44,910,645
Parasteatoda tepidariorum                                   GCA_000365465.1  2013-09-27     31,445   1,443,909,906
Parastichopus parvimensis                                   GCA_000934455.1  2015-02-27     21,559     873,088,235
Parastrongyloides trichosuri                                GCA_000941615.1  2014-09-26      1,810      42,486,966
Passalora fulva CBS 131901                                  GCA_000301015.1  2012-10-11      4,864      61,103,943
Patiria miniata                                             GCA_000285935.1  2012-08-13     60,183     811,028,858
Paxillus involutus ATCC 200175                              GCA_000827475.1  2015-01-23      2,681      58,300,722
Paxillus rubicundulus Ve08.2h10                             GCA_000827395.1  2015-01-26      6,945      53,011,005
Pediculus humanus corporis                                  GCF_000006295.1  2007-04-23      1,882     110,781,312
Penicillium aurantiogriseum NRRL 62431                      GCA_000584915.1  2014-03-03      4,775      31,547,516
Penicillium brasilianum                                     GCA_001048715.1  2015-07-01         87      35,888,622
Penicillium camemberti FM 013                               GCA_000513335.1  2013-12-19        180      35,011,981
Penicillium capsulatum                                      GCA_000943765.1  2015-03-04         65      34,374,118
Penicillium capsulatum                                      GCA_000943775.1  2015-03-04         62      34,340,580
Penicillium chrysogenum                                     GCA_000710275.1  2014-06-23          5      32,525,541
Penicillium chrysogenum                                     GCA_000801355.1  2014-12-15      1,151      32,239,728
Penicillium chrysogenum KF-25                               GCA_000816005.1  2015-01-08        194      29,917,546
Penicillium chrysogenum NCPC10086                           GCA_000523475.1  2014-01-27        175      32,303,359
Penicillium digitatum Pd01-ZJU                              GCA_000485865.1  2013-10-29      1,816      25,011,071
Penicillium digitatum Pd1                                   GCA_000315645.2  2012-12-03         54      26,082,141
Penicillium digitatum PHI26                                 GCA_000315665.1  2012-12-03        101      25,985,128
Penicillium expansum                                        GCA_000688875.1  2014-04-08      1,231      31,415,732
Penicillium expansum                                        GCA_000769735.1  2014-10-28        270      32,065,046
Penicillium expansum                                        GCA_000769745.1  2014-10-28        382      32,356,048
Penicillium expansum                                        GCA_000769755.1  2014-10-28      1,723      31,087,040
Penicillium expansum T01                                    GCA_001008385.1  2015-05-15        527      33,032,596
Penicillium italicum                                        GCA_000769765.1  2014-10-28      1,632      30,164,421
Penicillium italicum                                        GCA_001008395.1  2015-05-15      1,186      28,597,635
Penicillium nordicum                                        GCA_000733025.1  2014-07-24        915      30,421,340
Penicillium oxalicum 114-2                                  GCA_000346795.1  2013-03-19          9      30,177,368
Penicillium oxalicum JU-A10-T                               GCA_000383025.1  2013-04-26         24      30,685,460
Penicillium paxilli ATCC 26601                              GCA_000347475.1  2013-03-19        420      34,802,463
Penicillium roqueforti FM164                                GCA_000513255.1  2013-11-27         48      29,010,044
Penicillium roqueforti                                      GCA_000737485.1  2014-08-04        428      27,933,364
Penicillium rubens Wisconsin 54-1255                        GCA_000226395.1  2008-11-04         49      32,223,735
Penicillium solitum                                         GCA_000952775.1  2015-03-13        703      32,336,814
Penicillium verrucosum                                      GCA_000970515.1  2015-04-07      4,207      31,150,696
Penstemon centranthifolius                                  GCA_000737435.1  2014-08-04      6,761       4,471,593
Penstemon grinnellii                                        GCA_000737425.1  2014-08-04      5,523       3,663,524
Periglandula ipomoeae IasaF13                               GCA_000222875.2  2011-08-03        864      35,301,553
Perkinsus marinus ATCC 50983                                GCA_000006405.1  2009-06-12     17,897      86,605,074
Pestalotiopsis fici W106-1                                  GCA_000516985.1  2014-01-10         39      51,910,726
Phaeodactylum tricornutum CCAP 1055/1                       GCA_000150955.2  2008-12-12         88      27,450,724
Phaeomoniella chlamydospora                                 GCA_001006345.1  2015-05-13        702      27,513,354
Phaeomoniella chlamydospora RR-HG1                          GCA_000590965.1  2014-03-14        355      26,588,953
Phaeosphaeria nodorum SN15                                  GCA_000146915.2  2007-11-20        108      37,213,987
Phanerochaete carnosa HHB-10118-sp                          GCA_000300595.1  2012-10-16      1,137      46,293,325
Phanerochaete chrysosporium RP-78                           GCA_000167175.1  2004-04-29      1,323      29,842,556
Phaseolus vulgaris                                          GCF_000499845.1  2013-11-29        708     521,076,696
Phellinus noxius OVT-YTM/97                                 GCA_000507345.1  2013-12-13      1,434      31,259,288
Phlebiopsis gigantea 11061_1 CR5-6                          GCA_000832265.1  2015-02-06        573      30,143,925
Phlebopus portentosus                                       GCA_000766925.2  2015-02-23        108      30,352,192
Phlebotomus papatasi                                        GCA_000262795.1  2012-05-16    106,826     363,767,980
Phoenix dactylifera                                         GCF_000413155.1  2013-06-24     80,317     556,480,649
Phortica variegata                                          GCA_001014415.1  2015-05-28     19,473     155,550,413
Phyllosticta citricarpa CGMCC3.14348                        GCA_000382785.1  2013-04-25      6,716      32,007,210
Physarum polycephalum                                       GCA_000413255.3  2014-06-30     69,687     205,175,886
Physcomitrella patens                                       GCF_000002425.3  2007-12-14      1,990     477,947,608
Phytomonas serpens 9T                                       GCA_000331125.1  2013-01-08     23,748      25,693,183
Phytomonas sp. isolate EM1                                  GCA_000582765.1  2014-02-26        138      17,780,869
Phytomonas sp. isolate Hart1                                GCA_000982615.1  2014-03-12         84      18,129,152
Phytophthora alni subsp. alni                               GCA_000439335.1  2013-07-23    118,474     235,999,877
Phytophthora cambivora                                      GCA_000443045.1  2013-08-07     72,332     230,616,123
Phytophthora capsici LT1534                                 GCA_000325885.1  2012-07-31     10,750      56,034,254
Phytophthora cryptogea                                      GCA_000468175.1  2013-09-18     20,849     103,037,322
Phytophthora fragariae                                      GCA_000686205.3  2014-12-01      1,616      73,680,304
Phytophthora infestans T30-4                                GCA_000142945.1  2009-06-17      4,921     228,543,505
Phytophthora kernoviae 00238/432                            GCA_000333075.1  2013-01-29      1,805      43,208,681
Phytophthora kernoviae 00629/1                              GCA_000333095.1  2013-01-29      2,542      43,295,191
Phytophthora kernoviae 00844/4                              GCA_000333115.1  2013-01-29      2,538      42,716,609
Phytophthora kernoviae                                      GCA_000448265.1  2013-08-19      2,521      40,911,292
Phytophthora kernoviae                                      GCA_000785725.1  2014-11-26      1,295      37,413,357
Phytophthora kernoviae                                      GCA_000785735.1  2014-11-26      1,238      37,287,305
Phytophthora lateralis                                      GCA_000333055.1  2013-01-29      5,628      46,415,064
Phytophthora lateralis                                      GCA_000500205.1  2013-11-29      7,648      56,309,644
Phytophthora lateralis MPF4                                 GCA_000318465.1  2012-12-13      6,372      43,981,379
Phytophthora lateralis MPF6                                 GCA_000338795.1  2013-02-11      3,777      41,960,579
Phytophthora lateralis SMST21                               GCA_000338815.1  2013-02-11      3,221      43,878,234
Phytophthora parasitica CJ01A1                              GCA_000365545.1  2013-04-16      5,546      54,289,861
Phytophthora parasitica                                     GCA_000509465.1  2013-12-18      6,489      48,075,161
Phytophthora parasitica                                     GCA_000509485.1  2013-12-18      6,813      47,449,104
Phytophthora parasitica                                     GCA_000509505.1  2013-12-18      6,724      47,809,385
Phytophthora parasitica                                     GCA_000509525.1  2013-12-18      6,791      47,716,731
Phytophthora parasitica INRA-310                            GCA_000247585.2  2013-12-19        708      82,389,172
Phytophthora parasitica P10297                              GCA_000367145.1  2013-04-16      5,827      54,574,294
Phytophthora parasitica P1569                               GCA_000365505.1  2013-04-16      5,010      55,229,644
Phytophthora parasitica P1976                               GCA_000365525.1  2013-04-16      5,293      54,884,257
Phytophthora pinifolia                                      GCA_000500225.1  2013-11-29     29,393     131,905,462
Phytophthora pisi                                           GCA_000751395.1  2014-07-22      8,083      58,815,051
Phytophthora ramorum                                        GCA_000149735.1  2008-03-03      2,576      66,652,401
Phytophthora ramorum                                        GCA_000336535.1  2013-02-05      3,450      49,703,133
Phytophthora ramorum                                        GCA_000340395.1  2013-02-13      2,445      42,193,558
Phytophthora rubi                                           GCA_000687305.1  2014-05-08     37,135      47,671,809
Phytophthora sojae                                          GCA_000149755.2  2011-10-03         82      82,597,641
Picea glauca                                                GCA_000411955.4  2015-03-13  3,033,285  24,626,959,291
Pichia kudriavzevii                                         GCA_000764455.1  2014-10-07      2,482      12,940,563
Pichia kudriavzevii                                         GCA_000787615.1  2014-11-01        669      10,176,019
Pichia kudriavzevii M12                                     GCA_000286515.1  2012-08-10        621      10,448,518
Picochlorum sp. SENEW3                                      GCA_000876415.1  2014-07-28        880      13,390,658
Piezodorus guildinii                                        GCA_000786065.1  2014-11-21      1,932       3,179,848
Piloderma croceum F 1598                                    GCA_000827315.1  2015-01-30        715      59,326,866
Pinus taeda                                                 GCA_000404065.1  2013-05-31     90,954     265,480,119
Piriformospora indica DSM 11827                             GCA_000313545.1  2012-01-25      1,885      25,043,662
Pisolithus microcarpus 441                                  GCA_000827275.1  2015-01-26      1,064      53,027,657
Pisolithus tinctorius Marx 270                              GCA_000827335.1  2015-02-03        610      71,007,534
Plasmodiophora brassicae                                    GCA_001049375.1  2015-06-30        165      24,050,826
Plasmodium berghei                                          GCA_000005395.1  2004-12-09      7,479      17,954,629
Plasmodium chabaudi chabaudi                                GCA_000003075.2  2004-12-09     10,690      16,893,362
Plasmodium coatneyi                                         GCA_000725905.1  2014-07-21        158      27,817,468
Plasmodium cynomolgi strain B                               GCA_000321355.1  2012-06-07      1,663      26,181,343
Plasmodium falciparum 3D7                                   GCF_000002765.3  2009-08-06         15      23,270,305
Plasmodium falciparum 7G8                                   GCA_000150435.3  2014-01-28        277      24,559,064
Plasmodium falciparum CAMP/Malaysia                         GCA_000521115.1  2014-01-17        331      23,569,109
Plasmodium falciparum D10                                   GCA_000150395.1  2007-11-16      4,471      13,375,079
Plasmodium falciparum D6                                    GCA_000150415.1  2007-11-16      5,011      13,216,528
Plasmodium falciparum Dd2                                   GCA_000149795.1  2009-09-22      2,837      20,875,591
Plasmodium falciparum FCC-2/Hainan                          GCA_000150375.1  2007-11-16      4,956      12,963,854
Plasmodium falciparum FCH/4                                 GCA_000521155.1  2014-01-17        405      24,694,513
Plasmodium falciparum HB3                                   GCA_000149665.1  2009-09-22      1,189      24,258,511
Plasmodium falciparum IGH-CR14                              GCA_000186055.1  2009-04-09        852      21,775,315
Plasmodium falciparum IGH-CR14                              GCA_000186055.2  2015-07-31        853      21,778,807
Plasmodium falciparum K1                                    GCA_000150355.1  2007-11-16      4,772      13,290,906
Plasmodium falciparum MaliPS096_E11                         GCA_000521035.1  2014-01-17        547      26,605,174
Plasmodium falciparum NF135/5.C10                           GCA_000521075.1  2014-01-17        234      24,499,015
Plasmodium falciparum NF54                                  GCA_000401695.2  2014-01-17        371      25,800,246
Plasmodium falciparum Palo Alto/Uganda                      GCA_000521095.1  2014-01-17        218      24,562,422
Plasmodium falciparum RAJ116                                GCA_000186025.2  2015-07-23      1,203      14,149,312
Plasmodium falciparum RO-33                                 GCA_000150335.1  2007-11-16      4,991      13,714,138
Plasmodium falciparum Santa Lucia                           GCA_000150455.3  2014-01-28        247      23,471,019
Plasmodium falciparum Senegal_V34.04                        GCA_000150315.1  2007-11-16      4,329      13,240,777
Plasmodium falciparum Tanzania (2000708)                    GCA_000521055.1  2014-01-17        988      27,023,494
Plasmodium falciparum UGT5.1                                GCA_000401715.2  2014-01-17        545      25,583,375
Plasmodium falciparum Vietnam Oak-Knoll (FVO)               GCA_000521015.1  2014-01-16        447      25,885,735
Plasmodium falciparum VS/1                                  GCA_000150295.1  2007-11-16      5,856      18,887,633
Plasmodium fragile                                          GCA_000956335.1  2015-03-20        248      25,914,542
Plasmodium gaboni                                           GCA_000576715.1  2014-02-03     25,756      16,303,117
Plasmodium inui San Antonio 1                               GCA_000524495.1  2014-01-31        323      27,405,027
Plasmodium knowlesi strain H                                GCA_000006355.1  2008-07-31         14      23,462,187
Plasmodium reichenowi                                       GCA_000723685.1  2014-05-29        372      24,055,504
Plasmodium vinckei petteri                                  GCA_000524515.1  2014-01-31         66      18,931,523
Plasmodium vinckei vinckei                                  GCA_000709005.1  2014-06-17         49      18,221,643
Plasmodium vivax Brazil I                                   GCA_000320645.2  2015-07-22        261      28,898,678
Plasmodium vivax India VII                                  GCA_000320625.2  2015-07-22        568      29,251,532
Plasmodium vivax Mauritania I                               GCA_000320665.2  2015-07-22        206      28,463,789
Plasmodium vivax North Korean                               GCA_000320685.2  2015-07-22        542      29,679,024
Plasmodium vivax                                            GCF_000002415.2  2009-05-06      2,748      27,013,691
Plasmodium yoelii 17X                                       GCA_000505035.1  2013-12-09        130      22,222,369
Plasmodium yoelii yoelii                                    GCA_000003085.2  2002-10-03      5,687      23,125,449
Platynothrus peltifer                                       GCA_000988905.1  2015-05-06    105,671     100,532,934
Pleosporales sp. UM 1110                                    GCA_000263175.2  2012-05-16     11,436      36,919,636
Pleurobrachia bachei                                        GCA_000695325.1  2014-05-21     21,979     156,121,975
Pleurotus ostreatus PC15                                    GCA_000697685.1  2014-06-05         12      34,342,730
Plicaturopsis crispa FD-325 SS-3                            GCA_000827205.1  2015-01-23        316      34,498,066
Plutella xylostella                                         GCF_000330985.1  2014-10-02      1,794     393,470,562
Pneumocystis jirovecii                                      GCA_000333975.2  2012-12-19        358       8,179,983
Pneumocystis murina B123                                    GCA_000349005.1  2013-03-25         17       7,451,359
Pochonia chlamydosporia 123                                 GCA_000411695.1  2013-06-17        956      42,426,397
Poculum sydowianum                                          GCA_000812895.1  2014-12-31     11,777      51,994,176
Podospora anserina S mat+                                   GCA_000226545.1  2008-05-14         33      34,718,894
Pogonomyrmex barbatus                                       GCF_000187915.1  2011-02-04      4,645     235,645,958
Polysphondylium pallidum PN500                              GCA_000004825.1  2010-01-29         43      32,970,186
Polysphondylium violaceum                                   GCA_000277445.1  2012-07-09      1,228      25,723,383
Populus euphratica                                          GCF_000495115.1  2014-08-12      9,615     496,032,534
Populus trichocarpa                                         GCF_000002775.3  2013-10-18      2,514     417,286,671
Porphyridium purpureum                                      GCA_000397085.1  2013-05-16      3,014      19,451,899
Postia placenta Mad-698-R                                   GCA_000006255.1  2009-01-14      1,242      90,891,856
Priapulus caudatus                                          GCA_000485595.1  2013-10-29     92,007     420,178,403
Primula veris                                               GCA_000788445.1  2014-12-03      8,756     309,692,940
Primula vulgaris                                            GCA_001077355.1  2015-01-29        229       1,504,784
Pristionchus pacificus                                      GCA_000180635.2  2015-04-03     13,758     133,113,749
Protopolystoma xenopodis                                    GCA_000950455.1  2014-09-26    316,398     617,344,661
Prunus mume                                                 GCF_000346735.1  2014-02-28      8,164     234,030,239
Prunus persica                                              GCF_000346465.1  2013-03-15        202     227,251,827
Pseudocercospora fijiensis CIRAD86                          GCA_000340215.1  2013-02-26         56      74,141,167
Pseudocercospora pini-densiflorae CBS 125139                GCA_000504365.1  2013-12-06      5,537      45,171,199
Pseudodiploria strigosa                                     GCA_000751095.1  2014-09-07    253,028     167,153,529
Pseudogymnoascus destructans 20631-21                       GCA_000184105.1  2010-12-30      1,847      30,684,937
Pseudogymnoascus destructans M1379                          GCA_000496955.1  2013-11-14      5,304      30,282,683
Pseudogymnoascus pannorum var. pannorum M1372               GCA_000497305.1  2013-11-18        971      29,455,898
Pseudogymnoascus pannorum VKM F-103                         GCA_000750895.1  2014-09-09      1,794      30,255,792
Pseudogymnoascus pannorum VKM F-3557                        GCA_000750665.1  2014-09-09      3,339      27,649,855
Pseudogymnoascus pannorum VKM F-3775                        GCA_000750715.1  2014-09-09      6,880      28,506,885
Pseudogymnoascus pannorum VKM F-3808                        GCA_000750675.1  2014-09-09      3,534      27,778,879
Pseudogymnoascus pannorum VKM F-4246                        GCA_000750735.1  2014-09-09      3,685      25,759,859
Pseudogymnoascus pannorum VKM F-4281 (FW-2241)              GCA_000750745.1  2014-09-09      3,783      26,549,613
Pseudogymnoascus pannorum VKM F-4513 (FW-928)               GCA_000750755.1  2014-09-09      3,425      26,440,682
Pseudogymnoascus pannorum VKM F-4514 (FW-929)               GCA_000750795.1  2014-09-09      3,211      27,026,992
Pseudogymnoascus pannorum VKM F-4515 (FW-2607)              GCA_000750805.1  2014-09-09      2,437      32,006,932
Pseudogymnoascus pannorum VKM F-4516 (FW-969)               GCA_000750815.1  2014-09-09      1,601      27,599,203
Pseudogymnoascus pannorum VKM F-4517 (FW-2822)              GCA_000750875.1  2014-09-09      5,738      32,880,410
Pseudogymnoascus pannorum VKM F-4518 (FW-2643)              GCA_000750925.1  2014-09-09      3,669      35,479,399
Pseudogymnoascus pannorum VKM F-4519 (FW-2642)              GCA_000750935.1  2014-09-09      3,348      32,578,210
Pseudogymnoascus pannorum VKM F-4520 (FW-2644)              GCA_000750995.1  2014-09-09      4,294      34,096,352
Pseudoperonospora cubensis                                  GCA_000252605.1  2012-03-13     35,539      64,332,776
Pseudozyma antarctica                                       GCA_000747765.1  2014-08-21        197      18,111,965
Pseudozyma antarctica T-34                                  GCA_000334475.1  2013-01-25         27      18,065,590
Pseudozyma aphidis DSM 70725                                GCA_000517465.1  2014-01-10         42      17,921,702
Pseudozyma brasiliensis                                     GCA_000497045.1  2013-11-15         45      17,325,407
Pseudozyma flocculosa PF-1                                  GCA_000417875.1  2013-07-08         39      23,305,380
Pseudozyma hubeiensis SY62                                  GCA_000403515.1  2013-05-16         74      18,442,938
Puccinia arachidis                                          GCA_001013415.1  2015-05-26    130,300      87,617,276
Puccinia graminis f. sp. tritici CRL 75-36-700-3            GCA_000149925.1  2008-08-26        393      88,724,376
Puccinia striiformis f. sp. tritici 08/21                   GCA_000342565.1  2013-03-01     50,890      56,267,059
Puccinia striiformis f. sp. tritici 87/7                    GCA_000342625.1  2013-03-01     55,495      53,398,810
Puccinia striiformis f. sp. tritici CY32                    GCA_000474995.1  2013-10-23      4,279     130,484,873
Puccinia striiformis f. sp. tritici PST-130                 GCA_000223505.1  2011-08-16     29,189      64,786,581
Puccinia striiformis f. sp. tritici PST-78                  GCA_001191645.1  2015-07-31      9,716     117,391,083
Puccinia striiformis f. sp. tritici PST21                   GCA_000342545.1  2013-03-01     43,101      73,047,457
Puccinia striiformis f. sp. tritici PST43                   GCA_000342525.1  2013-03-01     49,546      70,673,865
Puccinia triticina 1-1 BBBD Race 1                          GCA_000151525.1  2009-11-19     24,423     162,948,716
Punctularia strigosozonata HHB-11173 SS5                    GCA_000264995.1  2012-06-11        195      34,171,901
Pyrenochaeta lycopersici CRA-PAV_ER 1211                    GCA_000601435.1  2014-03-27      7,018      50,489,877
Pyrenochaeta sp. UM 256                                     GCA_000359685.1  2013-04-10        254      35,484,281
Pyrenophora seminiperda CCB06                               GCA_000465215.1  2013-09-09         54      32,539,172
Pyrenophora teres f. teres 0-1                              GCA_000166005.1  2010-11-05      6,412      33,583,335
Pyrenophora tritici-repentis Pt-1C-BFP                      GCA_000149985.1  2007-04-11         48      37,997,465
Pyrus x bretschneideri                                      GCF_000315295.1  2012-12-03      2,182     508,550,595
Pythium aphanidermatum DAOM BR444                           GCA_000387445.2  2013-08-02      1,774      35,876,849
Pythium arrhenomanes ATCC 12531                             GCA_000387505.2  2013-08-02     10,972      44,672,625
Pythium insidiosum                                          GCA_000764265.1  2014-10-06      8,992      45,609,708
Pythium insidiosum                                          GCA_001029375.1  2015-05-08      1,192      53,239,050
Pythium irregulare DAOM BR486                               GCA_000387425.2  2013-08-02      5,887      42,968,084
Pythium iwayamai DAOM BR242034                              GCA_000387465.2  2013-08-02     11,541      43,199,174
Pythium ultimum DAOM BR144                                  GCA_000143045.1  2010-06-25        975      44,913,463
Pythium ultimum var. sporangiiferum BR650                   GCA_000387525.2  2013-08-02      5,482      37,631,444
Pythium vexans DAOM BR484                                   GCA_000387545.2  2013-08-02      3,685      33,844,883
Raphanus raphanistrum subsp. raphanistrum                   GCA_000769845.1  2014-10-28     64,732     253,833,977
Raphanus sativus                                            GCA_000801105.1  2014-12-12        724     341,476,849
Rasamsonia emersonii CBS 393.64                             GCA_000968595.1  2015-04-03        862      28,248,805
Reticulomyxa filosa                                         GCA_000512085.1  2013-12-30     50,809     101,867,045
Rhabditophanes sp. KR3021                                   GCA_000944355.1  2014-09-24        471      47,267,908
Rhinocladiella mackenziei CBS 650.93                        GCA_000835555.1  2015-02-23         17      32,474,431
Rhipicephalus microplus                                     GCA_000181235.2  2012-07-08    175,208     144,692,238
Rhizoctonia solani 123E                                     GCA_000715385.1  2014-06-27      2,684      39,418,891
Rhizoctonia solani AG-1 IA                                  GCA_000334115.1  2013-01-28      2,648      36,938,120
Rhizoctonia solani AG-1 IB                                  GCA_000350255.1  2013-03-28     23,356      48,673,667
Rhizoctonia solani AG-1 IB                                  GCA_000832345.1  2015-01-29     18,395      42,292,054
Rhizoctonia solani AG-1 IB                                  GCA_001077615.1  2015-01-29     18,310      42,287,201
Rhizoctonia solani AG-3 Rhs1AP                              GCA_000524645.1  2014-01-30        326      51,705,945
Rhizoctonia solani AG-8 WAC10335                            GCA_000695385.1  2014-05-23        857      39,822,884
Rhizomucor miehei CAU432                                    GCA_000611695.1  2014-03-31        870      27,442,318
Rhizomucor variabilis B7584                                 GCA_000697435.1  2014-06-02        967      33,037,545
Rhizophagus irregularis DAOM 181602                         GCA_000439145.2  2013-09-30     28,039      90,375,240
Rhizophagus irregularis DAOM 197198w                        GCA_000597565.1  2014-02-10     15,659      90,405,583
Rhizophagus irregularis DAOM 197198w                        GCA_000597585.1  2014-02-10     14,540      71,553,507
Rhizophagus irregularis DAOM 197198w                        GCA_000597605.1  2014-02-10     15,933      95,528,737
Rhizophagus irregularis DAOM 197198w                        GCA_000597625.1  2014-02-10     12,567     114,938,972
Rhizophagus irregularis DAOM 197198w                        GCA_000597645.1  2014-02-10     13,321     115,781,402
Rhizophagus irregularis DAOM 197198w                        GCA_000597665.1  2014-02-10     12,854     117,099,916
Rhizophagus irregularis DAOM 197198w                        GCA_000597685.1  2014-03-18     30,233     140,695,967
Rhizopus delemar RA 99-880                                  GCA_000149305.1  2009-05-27         83      46,148,878
Rhizopus delemar Type II NRRL 21446                         GCA_000738605.1  2014-08-07      1,156      38,941,306
Rhizopus delemar Type II NRRL 21447                         GCA_000738595.1  2014-08-07      1,177      38,674,091
Rhizopus delemar Type II NRRL 21477                         GCA_000738585.1  2014-08-07      1,808      40,776,297
Rhizopus microsporus B9738                                  GCA_000697275.1  2014-06-02      5,266      75,133,364
Rhizopus microsporus                                        GCA_000825725.1  2014-12-08      1,554      49,238,270
Rhizopus microsporus var. chinensis CCTCC M201021           GCA_000325505.1  2012-12-18      3,431      45,700,120
Rhizopus microsporus var rhizopodiformus B7455              GCA_000738565.1  2014-08-05      4,658      48,729,752
Rhizopus oryzae 99-133                                      GCA_000697135.1  2014-06-02      4,317      41,452,913
Rhizopus oryzae 99-892                                      GCA_000697725.1  2014-06-06      1,168      39,063,757
Rhizopus oryzae B7407                                       GCA_000696915.1  2014-06-02      4,683      43,272,308
Rhizopus oryzae HUMC 02                                     GCA_000697605.1  2014-06-03      2,313      40,287,170
Rhizopus oryzae Type I NRRL 13440                           GCA_000697075.1  2014-06-02      5,022      43,351,012
Rhizopus oryzae Type I NRRL 18148                           GCA_000697095.1  2014-06-02     14,653      47,534,568
Rhizopus oryzae Type I NRRL 21396                           GCA_000697115.1  2014-06-02      4,445      42,782,840
Rhizopus oryzae Type I NRRL 21789                           GCA_000697155.1  2014-06-02      3,921      42,018,333
Rhizopus stolonifer B9770                                   GCA_000697035.1  2014-06-02      5,567      38,025,998
Rhodnius prolixus                                           GCA_000181055.3  2015-04-08     16,537     706,824,083
Rhodosporidium toruloides                                   GCA_000988805.1  2015-05-06        245      20,278,264
Rhodosporidium toruloides                                   GCA_000988875.1  2015-05-06        218      20,361,044
Rhodosporidium toruloides MTCC 457                          GCA_000258745.1  2012-04-16        462      20,060,267
Rhodosporidium toruloides NP11                              GCA_000320785.2  2013-04-01         94      20,223,942
Rhodotorula glutinis ATCC 204091                            GCA_000222205.2  2013-12-03         29      20,478,880
Rhodotorula mucilaginosa                                    GCA_000931965.1  2015-02-24      1,034      19,981,819
Rhytidhysteron rufulum CBS 306.38                           GCA_000467735.1  2013-09-16      3,976      39,856,753
Ricinus communis                                            GCF_000151685.1  2011-07-07     25,763     350,621,860
Romanomermis culicivorax                                    GCA_001039655.1  2014-01-08     62,537     322,765,759
Rotylenchulus reniformis                                    GCA_001026735.1  2015-06-12    100,525     313,575,666
Rozella allomycis CSF55                                     GCA_000442015.1  2013-08-05      1,059      11,859,274
Rutstroemia echinophila                                     GCA_000812885.1  2014-12-31      7,345      40,250,382
Saccharina japonica                                         GCA_000978595.1  2015-04-22     13,327     543,425,876
Saccharomyces arboricola H-6                                GCA_000292725.1  2012-09-11         35      11,619,520
Saccharomyces bayanus 623-6C                                GCA_000167035.1  2005-10-14        586      11,865,314
Saccharomyces cerevisiae AWRI1631                           GCA_000182175.1  2008-09-30      2,484      11,176,855
Saccharomyces cerevisiae AWRI796                            GCA_000190195.1  2011-02-23         73      11,741,670
Saccharomyces cerevisiae CBS 7960                           GCA_000192455.1  2011-03-18      1,402      12,907,892
Saccharomyces cerevisiae CEN.PK113-7D                       GCA_000269885.1  2012-06-19         70      11,999,059
Saccharomyces cerevisiae CLIB215                            GCA_000192555.1  2011-03-18        583      12,438,488
Saccharomyces cerevisiae CLIB324                            GCA_000192495.1  2011-03-18        998      13,436,208
Saccharomyces cerevisiae CLIB382                            GCA_000209345.1  2011-04-26     10,262      10,255,887
Saccharomyces cerevisiae EC1118                             GCA_000218975.1  2010-03-10         31      11,659,512
Saccharomyces cerevisiae EC9-8                              GCA_000234495.1  2011-11-07         96      12,299,848
Saccharomyces cerevisiae FL100                              GCA_000192535.1  2011-03-18        926      12,415,388
Saccharomyces cerevisiae FostersB                           GCA_000190255.1  2011-02-25         80      11,514,552
Saccharomyces cerevisiae FostersO                           GCA_000326005.1  2011-02-11        222      11,684,932
Saccharomyces cerevisiae                                    GCA_000756235.1  2014-09-18      6,048      11,211,290
Saccharomyces cerevisiae                                    GCA_000766165.2  2014-10-12        851      11,606,437
Saccharomyces cerevisiae                                    GCA_000766175.2  2014-10-12        607      11,646,928
Saccharomyces cerevisiae                                    GCA_000766185.2  2014-10-12        554      11,624,690
Saccharomyces cerevisiae                                    GCA_000766195.2  2014-10-12        670      11,556,258
Saccharomyces cerevisiae                                    GCA_000766245.2  2014-10-12        413      11,644,991
Saccharomyces cerevisiae                                    GCA_000766265.2  2014-10-12        451      11,617,205
Saccharomyces cerevisiae                                    GCA_000766275.2  2014-10-12        624      11,617,669
Saccharomyces cerevisiae                                    GCA_000766305.2  2014-10-12        577      11,844,220
Saccharomyces cerevisiae                                    GCA_000766315.2  2014-10-12        614      11,507,974
Saccharomyces cerevisiae                                    GCA_000766375.2  2014-10-12        344      11,668,021
Saccharomyces cerevisiae                                    GCA_000766395.2  2014-10-12        388      11,636,794
Saccharomyces cerevisiae                                    GCA_000766415.2  2014-10-12        389      11,578,561
Saccharomyces cerevisiae                                    GCA_000766435.2  2014-10-12        418      11,614,948
Saccharomyces cerevisiae                                    GCA_000766455.2  2014-10-12        431      11,603,065
Saccharomyces cerevisiae                                    GCA_000766475.2  2014-10-12        415      11,633,571
Saccharomyces cerevisiae                                    GCA_000766495.2  2014-10-12        389      11,590,380
Saccharomyces cerevisiae                                    GCA_000766515.2  2014-10-12        402      11,597,034
Saccharomyces cerevisiae                                    GCA_000766535.2  2014-10-12        409      11,627,096
Saccharomyces cerevisiae                                    GCA_000766555.2  2014-10-12        403      11,647,300
Saccharomyces cerevisiae                                    GCA_000766575.2  2014-10-12        397      11,616,647
Saccharomyces cerevisiae                                    GCA_000766595.2  2014-10-12        366      11,605,909
Saccharomyces cerevisiae                                    GCA_000766615.2  2014-10-12        538      11,620,179
Saccharomyces cerevisiae                                    GCA_000766635.2  2014-10-12        325      11,532,993
Saccharomyces cerevisiae                                    GCA_000767965.1  2014-10-12        480      11,504,654
Saccharomyces cerevisiae                                    GCA_000768095.1  2014-10-12      1,348      11,377,261
Saccharomyces cerevisiae                                    GCA_000773925.1  2014-11-10         38      12,534,098
Saccharomyces cerevisiae                                    GCA_000775555.1  2014-11-12        354      11,386,071
Saccharomyces cerevisiae                                    GCA_001006245.1  2015-05-12        213      11,761,195
Saccharomyces cerevisiae                                    GCA_001029075.1  2015-06-17         17      12,150,889
Saccharomyces cerevisiae                                    GCA_001029995.1  2015-06-19        568      11,537,987
Saccharomyces cerevisiae                                    GCA_001051215.1  2015-07-09         17      12,086,345
Saccharomyces cerevisiae                                    GCA_001078085.1  2015-07-15        361      11,356,874
Saccharomyces cerevisiae                                    GCA_001078105.1  2015-07-15        218      11,492,342
Saccharomyces cerevisiae IR-2                               GCA_000508825.1  2013-12-12        322      11,441,594
Saccharomyces cerevisiae JAY291                             GCA_000182315.2  2012-05-25        453      11,538,054
Saccharomyces cerevisiae Kyokai no. 7                       GCA_000260735.1  2011-10-04        522      12,389,166
Saccharomyces cerevisiae Lalvin QA23                        GCA_000325965.1  2011-02-11        185      11,804,088
Saccharomyces cerevisiae M22                                GCA_000182075.1  2008-06-16      6,145      10,776,755
Saccharomyces cerevisiae M3707                              GCA_000365045.1  2013-04-17         42      11,509,707
Saccharomyces cerevisiae M3836                              GCA_000365065.1  2013-04-17         52      11,532,651
Saccharomyces cerevisiae M3837                              GCA_000365085.1  2013-04-17         45      11,530,290
Saccharomyces cerevisiae M3838                              GCA_000365105.1  2013-04-17         34      11,571,570
Saccharomyces cerevisiae M3839                              GCA_000365125.1  2013-04-17         44      11,550,170
Saccharomyces cerevisiae M5                                 GCA_000756245.1  2014-09-18      7,718      11,104,164
Saccharomyces cerevisiae N85                                GCA_000723645.1  2014-06-04        371      11,905,256
Saccharomyces cerevisiae NAM34-4C                           GCA_000508805.1  2013-12-12        154      11,553,713
Saccharomyces cerevisiae NY1308                             GCA_000416405.1  2013-06-28         35      11,514,196
Saccharomyces cerevisiae P283                               GCA_000568295.1  2014-02-18         23      11,408,082
Saccharomyces cerevisiae P301                               GCA_000568055.1  2014-02-26         27      11,487,077
Saccharomyces cerevisiae PW5                                GCA_000209265.1  2011-04-26        461      11,802,364
Saccharomyces cerevisiae R008                               GCA_000568005.1  2014-02-26         21      11,601,448
Saccharomyces cerevisiae R103                               GCA_000568365.1  2014-02-26         25      11,489,728
Saccharomyces cerevisiae RM11-1a                            GCA_000149365.1  2008-05-05         17      11,736,985
Saccharomyces cerevisiae S288c                              GCF_000146045.2  2011-04-18         17      12,157,105
Saccharomyces cerevisiae Sigma1278b                         GCA_000151485.1  2010-05-14         16      11,945,931
Saccharomyces cerevisiae T7                                 GCA_000209365.1  2011-04-26        212      11,781,395
Saccharomyces cerevisiae T73                                GCA_000209305.1  2011-04-26      2,689      12,435,203
Saccharomyces cerevisiae UC5                                GCA_000209285.1  2011-04-26        506      11,716,503
Saccharomyces cerevisiae UFMG A-905                         GCA_000733235.3  2014-11-21        210      11,430,366
Saccharomyces cerevisiae Vin13                              GCA_000190215.1  2011-02-25         95      11,667,470
Saccharomyces cerevisiae VL3                                GCA_000190235.1  2011-02-25         74      11,662,230
Saccharomyces cerevisiae W303                               GCA_000292815.1  2013-02-28         18      12,153,208
Saccharomyces cerevisiae x Saccharomyces kudriavzevii VIN7  GCA_000326105.1  2011-12-23        419      23,371,538
Saccharomyces cerevisiae Y10                                GCA_000192375.1  2011-03-18      1,157      14,267,286
Saccharomyces cerevisiae YJM1078                            GCA_000975645.1  2015-02-25         18      11,858,053
Saccharomyces cerevisiae YJM1083                            GCA_000975675.1  2015-03-26         18      12,508,469
Saccharomyces cerevisiae YJM1129                            GCA_000975705.1  2015-03-26         18      13,087,233
Saccharomyces cerevisiae YJM1133                            GCA_000976695.1  2015-03-26         18      12,433,218
Saccharomyces cerevisiae YJM1190                            GCA_000976725.1  2015-03-26         18      12,942,307
Saccharomyces cerevisiae YJM1199                            GCA_000976755.1  2015-03-26         18      12,356,748
Saccharomyces cerevisiae YJM1202                            GCA_000976785.1  2015-03-26         18      12,571,081
Saccharomyces cerevisiae YJM1208                            GCA_000976815.1  2015-03-26         18      13,099,621
Saccharomyces cerevisiae YJM1242                            GCA_000976845.1  2015-03-26         18      12,183,045
Saccharomyces cerevisiae YJM1244                            GCA_000976875.1  2015-03-26         18      12,729,448
Saccharomyces cerevisiae YJM1248                            GCA_000976905.1  2015-03-16         17      12,606,858
Saccharomyces cerevisiae YJM1250                            GCA_000976935.1  2015-03-26         18      12,353,700
Saccharomyces cerevisiae YJM1252                            GCA_000976965.1  2015-03-16         17      12,660,535
Saccharomyces cerevisiae YJM1273                            GCA_000976995.1  2015-03-16         17      12,609,448
Saccharomyces cerevisiae YJM1304                            GCA_000977025.1  2015-04-06         18      12,418,654
Saccharomyces cerevisiae YJM1307                            GCA_000977055.1  2015-03-26         18      13,075,718
Saccharomyces cerevisiae YJM1311                            GCA_000977085.1  2015-03-26         18      12,577,260
Saccharomyces cerevisiae YJM1326                            GCA_000977115.1  2015-03-26         18      12,443,689
Saccharomyces cerevisiae YJM1332                            GCA_000977145.1  2015-03-26         18      12,302,558
Saccharomyces cerevisiae YJM1336                            GCA_000977175.1  2015-03-26         18      12,856,824
Saccharomyces cerevisiae YJM1338                            GCA_000977205.1  2015-03-26         18      12,281,522
Saccharomyces cerevisiae YJM1341                            GCA_000977235.1  2015-03-26         18      12,508,102
Saccharomyces cerevisiae YJM1342                            GCA_000977265.1  2015-03-16         17      12,688,776
Saccharomyces cerevisiae YJM1355                            GCA_000977295.1  2015-03-26         18      12,903,363
Saccharomyces cerevisiae YJM1356                            GCA_000977325.1  2015-03-26         18      12,602,777
Saccharomyces cerevisiae YJM1381                            GCA_000977355.1  2015-03-26         18      12,456,353
Saccharomyces cerevisiae YJM1383                            GCA_000977385.1  2015-03-26         18      12,630,515
Saccharomyces cerevisiae YJM1385                            GCA_000977415.1  2015-03-16         17      13,024,373
Saccharomyces cerevisiae YJM1386                            GCA_000977445.1  2015-03-26         18      12,643,109
Saccharomyces cerevisiae YJM1387                            GCA_000977475.1  2015-03-16         17      12,772,834
Saccharomyces cerevisiae YJM1388                            GCA_000977505.1  2015-03-16         17      12,542,577
Saccharomyces cerevisiae YJM1389                            GCA_000977535.1  2015-03-16         17      12,276,144
Saccharomyces cerevisiae YJM1399                            GCA_000977565.1  2015-03-16         17      12,416,307
Saccharomyces cerevisiae YJM1400                            GCA_000977595.1  2015-03-26         18      12,416,758
Saccharomyces cerevisiae YJM1401                            GCA_000977625.1  2015-03-26         18      12,235,639
Saccharomyces cerevisiae YJM1402                            GCA_000977655.1  2015-03-16         17      12,622,207
Saccharomyces cerevisiae YJM1415                            GCA_000977685.1  2015-03-26         18      12,870,899
Saccharomyces cerevisiae YJM1417                            GCA_000977715.1  2015-03-26         18      12,719,583
Saccharomyces cerevisiae YJM1418                            GCA_000977745.1  2015-03-16         17      12,505,221
Saccharomyces cerevisiae YJM1419                            GCA_000977775.1  2015-03-26         18      13,608,759
Saccharomyces cerevisiae YJM1433                            GCA_000977805.1  2015-03-26         18      12,572,533
Saccharomyces cerevisiae YJM1434                            GCA_000977835.1  2015-04-06         17      12,594,173
Saccharomyces cerevisiae YJM1439                            GCA_000977865.1  2015-03-16         17      12,955,907
Saccharomyces cerevisiae YJM1443                            GCA_000977895.1  2015-03-16         17      12,260,252
Saccharomyces cerevisiae YJM1444                            GCA_000977925.1  2015-03-16         17      12,426,863
Saccharomyces cerevisiae YJM1447                            GCA_000977955.1  2015-03-16         17      12,115,925
Saccharomyces cerevisiae YJM1450                            GCA_000977985.1  2015-03-26         18      13,054,905
Saccharomyces cerevisiae YJM1460                            GCA_000978015.1  2015-03-16         17      12,784,983
Saccharomyces cerevisiae YJM1463                            GCA_000978045.1  2015-03-26         18      13,437,527
Saccharomyces cerevisiae YJM1477                            GCA_000978075.1  2015-03-26         18      12,191,179
Saccharomyces cerevisiae YJM1478                            GCA_000978105.1  2015-03-26         18      12,677,633
Saccharomyces cerevisiae YJM1479                            GCA_000978135.1  2015-03-26         18      12,480,915
Saccharomyces cerevisiae YJM1526                            GCA_000978165.1  2015-03-26         18      12,538,184
Saccharomyces cerevisiae YJM1527                            GCA_000978195.1  2015-03-26         18      12,799,686
Saccharomyces cerevisiae YJM1549                            GCA_000978225.1  2015-03-16         17      13,259,456
Saccharomyces cerevisiae YJM1573                            GCA_000978255.1  2015-03-16         17      12,300,997
Saccharomyces cerevisiae YJM1574                            GCA_000978285.1  2015-03-26         18      12,470,214
Saccharomyces cerevisiae YJM1592                            GCA_000978315.1  2015-03-16         17      12,380,563
Saccharomyces cerevisiae YJM1615                            GCA_000978345.1  2015-03-26         18      12,650,956
Saccharomyces cerevisiae YJM189                             GCA_000975735.1  2015-03-26         18      12,271,295
Saccharomyces cerevisiae YJM193                             GCA_000975765.1  2015-03-26         18      13,057,261
Saccharomyces cerevisiae YJM195                             GCA_000975585.1  2015-03-16         17      12,785,526
Saccharomyces cerevisiae YJM244                             GCA_000975615.1  2015-03-26         18      12,987,208
Saccharomyces cerevisiae YJM248                             GCA_000975795.1  2015-03-26         18      12,074,851
Saccharomyces cerevisiae YJM269                             GCA_000192515.1  2011-03-18        451      12,409,319
Saccharomyces cerevisiae YJM270                             GCA_000975825.1  2015-03-16         17      12,369,319
Saccharomyces cerevisiae YJM271                             GCA_000975855.1  2015-03-26         18      13,533,758
Saccharomyces cerevisiae YJM320                             GCA_000975885.1  2015-03-26         18      13,522,877
Saccharomyces cerevisiae YJM326                             GCA_000975915.1  2015-03-26         18      12,428,927
Saccharomyces cerevisiae YJM428                             GCA_000975945.1  2015-03-26         18      12,327,505
Saccharomyces cerevisiae YJM450                             GCA_000975975.1  2015-03-26         18      12,417,837
Saccharomyces cerevisiae YJM451                             GCA_000976005.1  2015-03-26         18      12,361,799
Saccharomyces cerevisiae YJM453                             GCA_000976035.1  2015-03-26         18      12,682,892
Saccharomyces cerevisiae YJM456                             GCA_000976065.1  2015-03-26         18      12,395,885
Saccharomyces cerevisiae YJM470                             GCA_000976095.1  2015-03-16         17      12,598,670
Saccharomyces cerevisiae YJM541                             GCA_000976125.1  2015-03-26         18      12,996,062
Saccharomyces cerevisiae YJM554                             GCA_000976155.1  2015-03-26         18      13,048,684
Saccharomyces cerevisiae YJM555                             GCA_000976185.1  2015-03-26         18      13,372,217
Saccharomyces cerevisiae YJM627                             GCA_000976215.1  2015-03-26         18      12,626,556
Saccharomyces cerevisiae YJM681                             GCA_000976245.1  2015-03-26         18      12,327,302
Saccharomyces cerevisiae YJM682                             GCA_000976275.1  2015-03-26         18      12,380,508
Saccharomyces cerevisiae YJM683                             GCA_000976305.1  2015-03-16         17      12,536,057
Saccharomyces cerevisiae YJM689                             GCA_000976335.1  2015-03-16         17      12,297,535
Saccharomyces cerevisiae YJM693                             GCA_000976365.1  2015-03-16         17      13,156,215
Saccharomyces cerevisiae YJM789                             GCA_000181435.1  2007-07-13        258      11,990,995
Saccharomyces cerevisiae YJM969                             GCA_000976395.1  2015-03-26         18      12,322,069
Saccharomyces cerevisiae YJM972                             GCA_000976425.1  2015-03-26         18      12,972,010
Saccharomyces cerevisiae YJM975                             GCA_000976455.1  2015-03-26         18      12,236,500
Saccharomyces cerevisiae YJM978                             GCA_000976485.1  2015-03-26         18      12,482,986
Saccharomyces cerevisiae YJM981                             GCA_000976515.1  2015-03-26         18      12,919,822
Saccharomyces cerevisiae YJM984                             GCA_000976545.1  2015-03-26         18      13,093,900
Saccharomyces cerevisiae YJM987                             GCA_000976575.1  2015-03-26         18      12,952,533
Saccharomyces cerevisiae YJM990                             GCA_000976605.1  2015-03-26         18      12,447,986
Saccharomyces cerevisiae YJM993                             GCA_000662435.1  2014-05-01         18      12,501,988
Saccharomyces cerevisiae YJM996                             GCA_000976665.1  2015-03-26         18      12,706,207
Saccharomyces cerevisiae YJSH1                              GCA_000275665.1  2013-11-12         17      11,550,521
Saccharomyces cerevisiae YPS163                             GCA_000182095.1  2008-06-16      4,725      10,718,788
Saccharomyces cerevisiae ZTW1                               GCA_000308935.1  2012-10-31         33      11,414,768
Saccharomyces kudriavzevii FM1056                           GCA_000256055.1  2012-04-20      1,780      10,075,712
Saccharomyces kudriavzevii FM1057                           GCA_000256745.1  2012-04-20      1,717       9,318,393
Saccharomyces kudriavzevii FM1062                           GCA_000256785.1  2012-04-20      1,673       9,093,222
Saccharomyces kudriavzevii FM1066                           GCA_000256765.1  2012-04-20      1,633       8,729,448
Saccharomyces kudriavzevii FM1069                           GCA_000256865.1  2012-04-20      1,806      10,400,950
Saccharomyces kudriavzevii FM1071                           GCA_000256825.1  2012-04-20      1,785      10,082,532
Saccharomyces kudriavzevii FM1072                           GCA_000256845.1  2012-04-20      1,781      10,034,788
Saccharomyces kudriavzevii FM1073                           GCA_000256805.1  2012-04-20      1,706       9,386,377
Saccharomyces kudriavzevii FM1074                           GCA_000256925.1  2012-04-20      1,739       9,646,859
Saccharomyces kudriavzevii FM1075                           GCA_000256905.1  2012-04-20      1,735       9,549,641
Saccharomyces kudriavzevii FM1076                           GCA_000256885.1  2012-04-20      1,778      10,032,143
Saccharomyces kudriavzevii FM1077                           GCA_000256985.1  2012-04-20      1,803      10,287,490
Saccharomyces kudriavzevii FM1078                           GCA_000257005.1  2012-04-20      1,794      10,211,688
Saccharomyces kudriavzevii FM1079                           GCA_000257025.1  2012-04-20      1,757       9,922,665
Saccharomyces kudriavzevii FM1094                           GCA_000256965.1  2012-04-20      1,605       8,572,234
Saccharomyces kudriavzevii IFO 1802                         GCA_000167075.2  2012-08-22      2,054      11,189,057
Saccharomyces kudriavzevii IFO10990                         GCA_000257105.1  2012-04-20      1,817      10,520,690
Saccharomyces kudriavzevii IFO10991                         GCA_000257085.1  2012-04-20      1,818      10,479,292
Saccharomyces kudriavzevii IFO1803                          GCA_000257065.1  2012-04-20      1,798      10,364,417
Saccharomyces kudriavzevii ZP591                            GCA_000257045.1  2012-04-20      1,814      10,682,064
Saccharomyces mikatae IFO 1815                              GCA_000166975.1  2003-03-28      1,648      11,470,251
Saccharomyces mikatae IFO 1815                              GCA_000167055.1  2003-05-22      2,808      10,771,677
Saccharomyces paradoxus NRRL Y-17217                        GCA_000166955.1  2003-03-28        832      11,872,617
Saccharomyces pastorianus CBS 1513                          GCA_000586595.1  2014-03-11         77      19,367,659
Saccharomyces pastorianus CCY48 - 91                        GCA_000287895.1  2012-08-15      2,425      24,208,488
Saccharomyces pastorianus                                   GCA_000805465.1  2014-12-19        878      21,919,346
Saccharomyces pastorianus Weihenstephan 34/70               GCA_000182115.1  2009-03-11      3,566      22,382,146
Saccharomyces pastorianus Weihenstephan 34/70               GCA_000586535.1  2014-03-10      1,358      22,962,716
Saccharomyces sp. 'boulardii'                               GCA_000734875.3  2014-11-21         48      11,636,899
Saccharomyces sp. 'boulardii'                               GCA_000769245.1  2014-10-30        106      11,406,915
Saccharomyces sp. EDRL                                      GCA_000442675.1  2013-08-01        194      11,482,966
Saccharomyces uvarum                                        GCA_000732305.1  2014-07-21      3,985      11,595,011
Saccharomyces uvarum MCYC 623                               GCA_000166995.1  2003-03-28      1,098      11,477,549
Saccharomycetaceae sp. 'Ashbya aceri'                       GCA_000412225.2  2014-06-05          8       8,894,523
Saccoglossus kowalevskii                                    GCF_000003605.2  2009-09-09     54,120     775,840,395
Saitoella complicata NRRL Y-17804                           GCA_000227095.3  2015-04-22        104      14,130,614
Saksenae oblongispora B3353                                 GCA_000697495.1  2014-06-02      1,702      40,754,320
Saksenaea vasiformis B4078                                  GCA_000697055.1  2014-06-02      2,417      42,502,389
Salpingoeca rosetta                                         GCA_000188695.1  2011-02-10        154      55,440,309
Saprochaete clavata CNRMA 12.647                            GCA_000817185.1  2014-12-23        339      17,715,251
Saprolegnia diclina VS20                                    GCA_000281045.1  2013-02-22        390      62,885,792
Saprolegnia parasitica CBS 223.65                           GCA_000151545.2  2014-05-29      1,443      53,131,624
Sarcocystis neurona                                         GCA_000727475.1  2014-07-15        871     124,404,968
Sarcocystis neurona                                         GCA_000875885.1  2015-02-13      2,862     130,023,008
Sarcoptes scabiei type canis                                GCA_000828355.1  2015-02-10     18,860      56,262,437
Scaptodrosophila lebanonensis                               GCA_001014445.1  2015-05-28     34,200     187,416,727
Scedosporium apiospermum                                    GCA_000732125.1  2014-07-21        176      43,437,139
Scedosporium aurantiacum                                    GCA_000812075.1  2014-12-31      1,584      39,890,731
Scheffersomyces stipitis CBS 6054                           GCA_000209165.1  2007-02-26          8      15,441,179
Schistocephalus solidus                                     GCA_000951495.1  2014-09-25     56,778     539,424,504
Schistosoma curassoni                                       GCA_000951415.1  2014-09-25     60,140     344,202,215
Schistosoma haematobium                                     GCF_000699445.1  2014-06-09     29,834     375,894,156
Schistosoma japonicum                                       GCA_000151775.1  2009-04-21     25,048     402,743,189
Schistosoma mansoni                                         GCA_000237925.2  2011-12-13        885     364,538,298
Schistosoma margrebowiei                                    GCA_000951435.1  2014-09-25     23,355     367,396,528
Schistosoma mattheei                                        GCA_000951455.1  2014-09-25     62,061     340,818,150
Schistosoma rodhaini                                        GCA_000951475.1  2014-10-12     42,069     343,294,136
Schizochytrium sp. CCTCC M209059                            GCA_000818945.1  2015-01-15        322      39,089,698
Schizophyllum commune H4-8                                  GCA_000143185.1  2010-07-02         36      38,482,026
Schizopora paradoxa                                         GCA_001020605.1  2015-06-05      1,291      44,406,206
Schizosaccharomyces cryophilus OY26                         GCA_000004155.2  2013-07-31         30      11,554,764
Schizosaccharomyces japonicus yFS275                        GCA_000149845.2  2013-08-16         32      11,733,154
Schizosaccharomyces octosporus yFS286                       GCA_000150505.2  2013-07-30          5      11,634,473
Schizosaccharomyces pombe                                   GCA_000002945.2  2007-11-09          4      12,591,251
Schmidtea mediterranea                                      GCA_000691995.1  2014-05-30     12,782     700,725,851
Schrenkiella parvula                                        GCA_000218505.1  2011-06-21      1,457     137,073,209
Scleroderma citrinum Foug A                                 GCA_000827425.1  2015-01-30        938      56,144,862
Sclerotinia borealis F-4157                                 GCA_000503235.1  2013-12-05      1,241      39,450,085
Sclerotinia homoeocarpa LT30                                GCA_000280825.1  2012-07-23     31,623      29,725,518
Sclerotinia sclerotiorum 1980 UF-70                         GCA_000146945.1  2007-07-06         39      38,532,806
Selaginella kraussiana                                      GCA_001021135.1  2015-06-05    105,914     114,502,747
Selaginella moellendorffii                                  GCF_000143415.3  2010-07-06        758     212,501,708
Serendipita vermifera MAFF 305830                           GCA_000827415.1  2015-01-30        546      38,094,242
Serpula lacrymans var. lacrymans S7.3                       GCA_000218725.1  2011-06-17      2,120      46,993,781
Serpula lacrymans var. lacrymans S7.9                       GCA_000218685.1  2011-06-17         46      42,797,233
Sesamum indicum                                             GCF_000512975.1  2014-01-06     16,236     275,059,498
Setaria italica                                             GCF_000263155.1  2012-05-17        336     405,737,341
Setosphaeria turcica Et28A                                  GCA_000359705.1  2013-04-25        407      43,013,545
Shiraia sp. slf14                                           GCA_000498155.1  2013-11-21        288      32,067,383
Sisymbrium irio                                             GCA_000411075.1  2013-06-14     21,357     245,550,082
Soboliphyme baturini                                        GCA_000951395.1  2014-10-12     22,336     218,332,512
Solanum arcanum                                             GCA_000612985.1  2014-03-22     46,594     665,186,956
Solanum habrochaites                                        GCA_000577655.1  2014-02-21     42,990     724,284,658
Solanum melongena                                           GCA_000787875.1  2014-09-30     33,873     833,080,760
Solanum pennellii                                           GCA_000577875.1  2014-02-20     57,205     720,458,090
Solanum pimpinellifolium                                    GCA_000230315.1  2011-10-06    309,180     688,247,059
Solanum tuberosum                                           GCF_000226075.1  2011-09-19     14,854     705,934,411
Solenopsis invicta                                          GCF_000188075.1  2011-02-08     69,511     396,024,718
Sordaria macrospora k-hell                                  GCA_000182805.2  2012-03-13      1,583      38,391,383
Sorghum bicolor                                             GCF_000003195.2  2009-06-11      3,306     739,150,314
Spathaspora arborariae UFMG-19.1A                           GCA_000497715.1  2013-11-20         41      12,870,582
Spathaspora passalidarum NRRL Y-27907                       GCA_000223485.1  2011-08-25          8      13,182,099
Sphaerobolus stellatus SS14                                 GCA_000827215.1  2015-01-23      1,460     176,372,157
Sphaeroforma arctica JP610                                  GCA_001186125.1  2015-07-29     15,619     121,631,465
Sphaerulina musiva SO2202                                   GCA_000320565.2  2013-02-27         72      29,352,103
Sphaerulina populicola P02.02b                              GCA_000291705.1  2012-08-20        502      33,188,813
Sphyracephala brevicornis                                   GCA_001015235.1  2015-05-29    135,449     315,521,093
Spinacia oleracea                                           GCA_000510995.2  2015-07-22    103,502     493,771,890
Spirodela polyrhiza                                         GCA_000504445.1  2013-12-06     16,051     132,009,443
Spirometra erinaceieuropaei                                 GCA_000951995.1  2014-09-26    482,396   1,258,717,181
Spironucleus salmonicida                                    GCA_000497125.1  2013-11-19        233      12,954,588
Spizellomyces punctatus DAOM BR117                          GCA_000182565.1  2009-09-03        329      23,906,001
Spizellomyces punctatus DAOM BR117                          GCA_000182565.2  2015-07-29         38      24,131,112
Spodoptera frugiperda                                       GCA_000753635.2  2014-11-25     37,235     358,047,567
Sporisorium reilianum SRZ2                                  GCA_000230245.1  2011-08-11         45      18,476,874
Sporisorium scitamineum                                     GCA_000772675.1  2014-11-06         69      19,776,778
Sporothrix brasiliensis 5110                                GCA_000820605.1  2015-01-16         13      33,205,847
Sporothrix pallida                                          GCA_000710705.1  2014-06-20      3,392      39,881,334
Sporothrix schenckii 1099-18                                GCA_000961545.1  2015-03-24         16      32,375,103
Sporothrix schenckii ATCC 58251                             GCA_000474925.1  2013-10-21         29      32,228,000
Spraguea lophii 42_110                                      GCA_000430065.1  2013-07-16      1,392       4,980,876
Stachybotrys chartarum                                      GCA_001021365.1  2015-06-08      1,434      41,009,036
Stachybotrys chartarum IBT 40288                            GCA_000732765.1  2014-07-24      2,351      36,012,651
Stachybotrys chartarum IBT 40293                            GCA_000732565.1  2014-07-23      2,342      36,480,513
Stachybotrys chartarum IBT 7711                             GCA_000730325.1  2014-07-18      2,290      36,879,702
Stachybotrys chlorohalonata IBT 40285                       GCA_000732775.1  2014-07-24      2,802      34,390,047
Stagonosporopsis tanaceti                                   GCA_000812845.1  2014-12-31      9,716      40,060,467
Starmerella bombicola                                       GCA_000950655.1  2015-02-06        295       9,369,115
Steganacarus magnus                                         GCA_000988885.1  2015-05-06    101,545     113,565,242
Stegodyphus mimosarum                                       GCA_000611955.2  2014-08-01     68,653   2,738,704,917
Steinernema carpocapsae                                     GCA_000757645.1  2014-09-24      1,562      85,934,671
Steinernema feltiae                                         GCA_000757705.1  2014-09-24      5,834      82,504,363
Steinernema glaseri                                         GCA_000757755.1  2014-09-24      7,510      92,836,338
Steinernema monticolum                                      GCA_000505645.1  2013-12-12     14,252      89,158,954
Steinernema scapterisci                                     GCA_000757745.1  2014-09-24      2,864      79,651,268
Stemphylium lycopersici                                     GCA_001191545.1  2015-08-03        414      35,173,254
Stereum hirsutum FP-91666 SS1                               GCA_000264905.1  2012-06-04        159      46,511,623
Stomoxys calcitrans                                         GCF_001015335.1  2015-05-31     12,042     971,188,624
Strigamia maritima                                          GCA_000239455.1  2011-12-22     14,739     176,210,797
Strigomonas culicis                                         GCA_000442495.1  2013-07-31     12,772      27,283,778
Strigomonas culicis                                         GCA_000482145.1  2013-10-25      3,002      23,587,153
Strigomonas galati                                          GCA_000482125.1  2013-10-25      7,280      27,235,000
Strigomonas oncopelti                                       GCA_000482165.1  2013-10-25      8,626      24,962,918
Strongylocentrotus purpuratus                               GCF_000002235.4  2015-03-10     31,897     990,915,289
Strongyloides papillosus                                    GCA_000936265.1  2014-11-13      4,703      60,447,969
Strongyloides ratti                                         GCA_001040885.1  2014-09-18        135      43,150,242
Strongyloides stercoralis                                   GCA_000947215.1  2014-11-13        800      42,674,647
Strongyloides venezuelensis                                 GCA_001028725.1  2015-06-02        587      52,178,999
Strongylus vulgaris                                         GCA_000951515.1  2014-09-25    167,310     291,096,078
Stylonychia lemnae 2x8/2                                    GCA_000325865.1  2012-04-13     52,855      27,161,939
Stylonychia lemnae                                          GCA_000751175.1  2014-09-07     19,840      50,164,522
Subanguina moxae                                            GCA_000981365.1  2015-04-02     15,010      90,131,014
Suillus luteus UH-Slu-Lm8-n1                                GCA_000827255.1  2015-01-26      1,944      37,014,302
Symbiodinium minutum Mf 1.05b.01                            GCA_000507305.1  2013-07-17     21,899     609,476,485
Syncephalastrum monosporum B8922                            GCA_000697355.1  2014-06-02      1,284      29,565,430
Syncephalastrum racemosum B6101                             GCA_000696955.1  2014-06-02      1,035      29,568,285
Syphacia muris                                              GCA_000939275.1  2014-09-24      3,879      99,093,317
Taenia asiatica                                             GCA_000951535.1  2014-09-25     24,137     135,977,618
Taiwanofungus camphoratus                                   GCA_000766995.1  2014-10-15        360      32,155,604
Talaromyces cellulolyticus                                  GCA_000829775.1  2015-01-16         60      36,402,801
Talaromyces islandicus                                      GCA_000985935.1  2015-04-29        116      34,715,840
Talaromyces leycettanus                                     GCA_000787455.1  2014-11-26        991      25,946,254
Talaromyces marneffei ATCC 18224                            GCA_000001985.1  2008-10-29        452      28,643,865
Talaromyces marneffei PM1                                   GCA_000227055.2  2011-09-30      2,780      28,887,485
Talaromyces marneffei PM1                                   GCA_000750115.1  2014-09-08        216      28,337,260
Talaromyces stipitatus ATCC 10500                           GCA_000003125.1  2008-12-22        820      35,685,443
Taphrina deformans JCM 22205                                GCA_000836155.1  2015-02-06        529      13,773,487
Taphrina deformans PYCC 5710                                GCA_000312925.2  2013-03-28        403      13,394,157
Taphrina flavorubra JCM 22207                               GCA_000836175.1  2015-02-06        865      15,726,403
Taphrina populina JCM 22190                                 GCA_000836195.1  2015-02-06        335      11,997,483
Taphrina wiesneri JCM 22204                                 GCA_000836135.1  2015-02-06        225      13,070,553
Tarenaya hassleriana                                        GCF_000463585.1  2013-09-05     12,249     249,929,577
Teleopsis dalmanni                                          GCA_001017525.1  2015-06-01    174,639     469,483,437
Tephritis californica                                       GCA_001017515.1  2015-06-01    183,295     342,257,700
Tetrahymena borealis                                        GCA_000260095.1  2012-05-01        325      93,506,076
Tetrahymena elliotti 4EA                                    GCA_000231825.2  2012-07-13        331      90,837,646
Tetrahymena malaccensis 436                                 GCA_000231845.2  2012-07-13        554     106,671,871
Tetrahymena thermophila SB210                               GCA_000189635.1  2009-03-23      1,158     103,014,375
Tetrahymena thermophila SB210                               GCA_000261185.1  2012-05-10      1,464     157,692,554
Tetranychus urticae                                         GCA_000239435.1  2011-12-20        640      90,815,494
Tetrapisispora blattae CBS 6284                             GCA_000315915.1  2012-05-11         10      14,048,593
Tetrapisispora phaffii CBS 4417                             GCA_000236905.1  2011-11-17         17      12,115,070
Thalassiosira oceanica                                      GCA_000296195.2  2012-07-25     50,892      92,185,637
Thalassiosira pseudonana CCMP1335                           GCA_000149405.2  2009-01-16         64      32,437,365
Thecamonas trahens ATCC 50062                               GCA_000142905.1  2010-06-17        131      28,680,627
Theileria annulata strain Ankara                            GCF_000003225.2  2005-07-29          5       8,358,425
Theileria orientalis strain Shintoku                        GCA_000740895.1  2012-09-05          6       9,010,364
Theileria parva                                             GCA_000165365.1  2005-06-30          9       8,347,606
Thelazia callipaeda                                         GCA_000981425.1  2014-09-24      5,778      75,392,092
Thelohanellus kitauei                                       GCA_000827895.1  2015-01-23      5,757     150,348,159
Themira minor                                               GCA_001014575.1  2015-05-28     33,166      99,885,510
Theobroma cacao                                             GCF_000403535.1  2013-05-30        711     345,993,675
Thermomucor indicae-seudaticae                              GCA_000787465.1  2014-11-26      1,958      29,570,904
Thermomyces lanuginosus SSBP                                GCA_000315935.1  2012-11-29        311      19,155,516
Thielavia terrestris NRRL 8126                              GCA_000226115.1  2011-09-16          6      36,912,256
Thielaviopsis punctulata                                    GCA_000968615.1  2015-04-03      2,315      28,117,660
Thlaspi arvense                                             GCA_000956625.1  2015-03-19      6,768     343,012,389
Tilletia horrida                                            GCA_001006505.1  2015-05-14        767      20,105,270
Tilletiaria anomala UBC 951                                 GCA_000711695.1  2014-05-23        289      18,704,010
Tipula oleracea                                             GCA_001017535.1  2015-06-01    186,864     541,697,276
Togninia minima UCRPA7                                      GCA_000392275.1  2013-05-16        624      47,465,449
Tolypocladium inflatum NRRL8044                             GCA_000421905.1  2013-07-10        194      30,217,656
Tolypocladium ophioglossoides CBS 100239                    GCA_001189435.1  2015-07-30        172      31,245,833
Tolypocladium sp. Salcha MEA-2                              GCA_000750145.2  2015-03-02         44      30,832,988
Tolypocladium sp. Sup5 PDA-1                                GCA_000750105.3  2015-07-09        464      37,874,995
Torrubiella hemipterigena                                   GCA_000825705.1  2014-12-05         26      28,476,206
Torulaspora delbrueckii                                     GCA_000243375.1  2011-12-08          8       9,220,678
Torulaspora delbrueckii                                     GCA_001029055.1  2015-06-17          8      11,524,969
Toxocara canis                                              GCA_000951555.1  2014-09-25     29,185     299,788,016
Toxoplasma gondii COUG                                      GCA_000338675.1  2013-02-07      8,562      63,695,787
Toxoplasma gondii CtCo5                                     GCA_000278365.1  2012-07-17      6,178      62,621,001
Toxoplasma gondii FOU                                       GCA_000224905.2  2014-08-13      2,871      64,531,179
Toxoplasma gondii GAB2-2007-GAL-DOM2                        GCA_000325525.2  2014-08-13      2,511      63,552,147
Toxoplasma gondii                                           GCA_000250965.1  2012-03-01      6,216      63,082,712
Toxoplasma gondii                                           GCA_000256705.1  2012-03-27      5,717      63,046,945
Toxoplasma gondii                                           GCA_000256725.1  2012-03-27      7,278      62,981,781
Toxoplasma gondii GT1                                       GCA_000149715.2  2013-07-19      1,616      65,062,235
Toxoplasma gondii MAS                                       GCA_000224865.2  2014-08-15      2,183      63,320,459
Toxoplasma gondii ME49                                      GCA_000006565.2  2013-08-02      2,266      65,669,694
Toxoplasma gondii p89                                       GCA_000224885.2  2014-08-13      2,153      64,164,121
Toxoplasma gondii RUB                                       GCA_000224805.2  2014-08-13      2,431      64,964,455
Toxoplasma gondii TgCATBr5                                  GCA_000259835.1  2011-08-26      6,995      61,636,150
Toxoplasma gondii TgCATBr9                                  GCA_000224825.1  2011-05-17      6,287      61,824,202
Toxoplasma gondii VAND                                      GCA_000224845.2  2014-08-15      2,141      64,272,567
Toxoplasma gondii VEG                                       GCA_000150015.2  2013-11-19      1,359      64,517,343
Trachipleistophora hominis                                  GCA_000316135.1  2013-01-04        310       8,498,182
Trametes cinnabarina                                        GCA_000765035.1  2014-09-29        776      33,668,918
Trametes cinnabarina                                        GCA_000787515.1  2014-11-26      9,648      31,621,284
Trametes versicolor FP-101664 SS1                           GCA_000271585.1  2012-06-22        283      44,794,008
Trebouxia gelatinosa                                        GCA_000818905.1  2015-01-16        848      61,726,235
Tremella fuciformis                                         GCA_000987905.1  2015-05-04      3,502      23,635,607
Tremella mesenterica DSM 1558                               GCA_000271645.1  2012-06-22         45      28,639,919
Tribolium castaneum                                         GCF_000002335.2  2009-07-08      2,156     210,264,614
Trichinella spiralis                                        GCF_000181795.1  2011-01-11      6,863      63,525,422
Trichobilharzia regenti                                     GCA_000950905.1  2014-09-24    188,369     701,762,036
Trichoceridae sp. BV-2014                                   GCA_001014425.1  2015-05-28     26,743      41,711,596
Trichoderma atroviride                                      GCA_000963795.1  2015-03-26        131      36,403,196
Trichoderma atroviride IMI 206040                           GCA_000171015.2  2011-11-29         29      36,143,664
Trichoderma hamatum GD12                                    GCA_000331835.1  2013-01-17      2,770      38,176,133
Trichoderma harzianum                                       GCA_000733085.1  2014-07-24      1,439      37,686,724
Trichoderma harzianum                                       GCA_000988865.1  2015-05-06      1,572      39,721,542
Trichoderma longibrachiatum SMF2                            GCA_000332775.1  2013-01-24        194      31,743,061
Trichoderma parareesei                                      GCA_001050175.1  2015-07-08        885      32,070,663
Trichoderma reesei QM6a                                     GCA_000167675.2  2011-07-18         77      33,395,713
Trichoderma reesei RUT C-30                                 GCA_000513815.1  2014-01-08        177      32,681,481
Trichoderma virens FT-333                                   GCA_000800515.1  2014-12-09        586      38,630,132
Trichoderma virens Gv29-8                                   GCA_000170995.2  2011-11-29         93      39,022,666
Trichogramma pretiosum                                      GCA_000599845.1  2014-03-24        358     196,221,301
Trichomonas vaginalis G3                                    GCA_000002825.1  2007-01-11     64,769     176,420,065
Trichophyton equinum CBS 127.97                             GCA_000151175.1  2008-10-22        125      24,158,205
Trichophyton interdigitale H6                               GCA_000616785.1  2014-04-08      2,831      21,938,449
Trichophyton interdigitale MR816                            GCA_000622975.1  2014-04-02        956      22,469,575
Trichophyton rubrum CBS 100081                              GCA_000616805.1  2014-04-08        550      23,061,810
Trichophyton rubrum CBS 118892                              GCA_000151425.1  2009-11-30         36      22,530,013
Trichophyton rubrum CBS 202.88                              GCA_000616985.1  2014-04-08        533      23,116,446
Trichophyton rubrum CBS 288.86                              GCA_000616825.1  2014-04-08        539      23,128,491
Trichophyton rubrum CBS 289.86                              GCA_000616845.1  2014-04-08        521      23,051,776
Trichophyton rubrum CBS 735.88                              GCA_000616965.1  2014-04-08        342      22,630,119
Trichophyton rubrum D6                                      GCA_000622995.1  2014-04-02        574      23,124,535
Trichophyton rubrum                                         GCA_000812105.1  2014-12-31        380      22,521,034
Trichophyton rubrum MR1448                                  GCA_000616905.1  2014-04-08        572      23,128,384
Trichophyton rubrum MR1459                                  GCA_000616945.1  2014-04-08        486      23,162,587
Trichophyton rubrum MR850                                   GCA_000616765.1  2014-04-08        535      23,165,295
Trichophyton soudanense CBS 452.61                          GCA_000616865.1  2014-04-08        420      22,854,418
Trichophyton tonsurans CBS 112818                           GCA_000151455.1  2009-08-11        111      22,988,586
Trichophyton verrucosum HKI 0517                            GCA_000151505.1  2010-03-17        523      22,540,967
Trichoplax adhaerens                                        GCF_000150275.1  2008-06-17      1,414     105,631,681
Trichosporon asahii var. asahii CBS 2479                    GCA_000293215.1  2013-01-23         78      24,540,311
Trichosporon asahii var. asahii CBS 8904                    GCA_000299215.2  2012-09-26        194      25,299,608
Trichosporon oleaginosus                                    GCA_001027345.1  2015-06-12        180      19,835,558
Trichuris muris                                             GCA_000612645.1  2014-03-26      1,683      84,405,302
Trichuris suis                                              GCA_000797535.1  2014-12-09        306      63,839,715
Trichuris trichiura                                         GCA_000613005.1  2014-03-26      4,156      75,496,394
Trifolium pratense                                          GCA_000583005.1  2014-02-27    267,382     304,979,311
Triops cancriformis                                         GCA_000981345.1  2015-03-26     60,629     109,181,683
Triticum aestivum                                           GCA_001077335.1  2014-08-01      1,450      58,502,153
Triticum urartu                                             GCA_000347455.1  2013-04-02    499,221   3,747,047,519
Trupanea jonesi                                             GCA_001014665.1  2015-05-28     66,952      97,281,263
Trypanosoma brucei brucei TREU927                           GCA_000002445.1  2005-12-14         12      26,075,494
Trypanosoma brucei gambiense DAL972                         GCA_000210295.1  2009-10-14         11      22,148,088
Trypanosoma congolense IL3000                               GCA_000227395.2  2011-08-12      2,824      18,805,544
Trypanosoma cruzi Dm28c                                     GCA_000496795.1  2013-11-13      1,210      27,347,664
Trypanosoma cruzi                                           GCA_000188675.2  2012-10-02     27,019      38,589,511
Trypanosoma cruzi                                           GCA_000209065.1  2005-08-02     29,495      89,937,456
Trypanosoma cruzi JR cl. 4                                  GCA_000331405.1  2013-01-11     15,312      41,480,847
Trypanosoma cruzi marinkellei                               GCA_000300495.1  2012-10-01     23,154      34,226,154
Trypanosoma cruzi strain Esmeraldo                          GCA_000327425.1  2013-01-02     15,803      38,081,139
Trypanosoma cruzi Tula cl2                                  GCA_000365225.1  2013-04-22     45,711      83,511,206
Trypanosoma grayi                                           GCA_000691245.1  2014-05-15      2,871      20,934,132
Trypanosoma rangeli SC58                                    GCA_000492115.1  2013-10-30      9,066      15,114,272
Trypanosoma vivax Y486                                      GCA_000227375.1  2011-08-11      8,277      24,779,298
Tuber melanosporum                                          GCA_000151645.1  2010-05-03        398     124,945,702
Tulasnella calospora MUT 4182                               GCA_000827465.1  2015-02-03      1,335      62,392,858
Umbelopsis isabellina B7317                                 GCA_000697415.1  2014-06-02         58      21,870,828
Umbelopsis isabellina NBRC 7884                             GCA_000534915.1  2014-01-28         84      22,588,838
Umbilicaria muehlenbergii                                   GCA_000611775.1  2014-04-02          7      34,812,353
Uncinocarpus reesii 1704                                    GCA_000003515.2  2009-05-21         45      22,349,738
Uromyces viciae-fabae                                       GCA_000785685.1  2014-11-20     59,737     215,710,044
Ustilaginoidea virens                                       GCA_000687475.1  2014-05-09        449      39,397,682
Ustilaginoidea virens                                       GCA_000965225.1  2015-03-24      1,949      31,261,985
Ustilago esculenta                                          GCA_000819925.1  2015-01-16        298      20,196,985
Ustilago hordei                                             GCA_000286035.1  2012-05-30        713      21,150,702
Ustilago maydis 521                                         GCA_000328475.2  2015-02-18         27      19,664,356
Vaccinium macrocarpon                                       GCA_000775335.1  2014-09-04    200,203     414,621,889
Valsa mali                                                  GCA_000818155.1  2015-01-20        353      44,725,953
Valsa mali var. pyri                                        GCA_000813385.1  2015-01-05        475      35,730,243
Vanderwaltozyma polyspora DSM 70294                         GCA_000150035.1  2007-08-17        281      14,674,591
Varroa destructor                                           GCA_000181155.1  2010-01-11    184,190     294,133,941
Vavraia culicis subsp. floridensis                          GCA_000192795.1  2011-03-22        379       6,118,689
Venturia pyrina ICMP 11032                                  GCA_000738655.1  2014-08-07      1,045      41,177,872
Verruconis gallopava                                        GCA_000836295.1  2015-02-23        367      31,780,469
Verticillium alfalfae VaMs.102                              GCA_000150825.1  2008-06-16         27      32,862,988
Verticillium dahliae JR2                                    GCA_000400815.2  2014-08-29          8      36,150,287
Verticillium dahliae VdLs.17                                GCA_000150675.2  2011-09-15         55      33,900,324
Verticillium dahliae VdLs.17                                GCA_000952015.1  2015-03-13          8      35,973,870
Verticillium tricorpus MUCL 9792                            GCA_000732205.1  2014-07-21         58      36,060,394
Vigna angularis                                             GCA_001190045.1  2015-07-31     37,373     466,744,453
Vigna radiata var. radiata                                  GCA_000741045.1  2014-08-18      2,497     463,085,359
Vitis vinifera                                              GCF_000003745.3  2009-12-07      1,907     486,196,837
Vitrella brassicaformis CCMP3155                            GCA_001179505.1  2015-07-08      1,064      72,700,666
Vittaforma corneae ATCC 50505                               GCA_000231115.1  2011-10-21        220       3,213,516
Vollenhovia emeryi                                          GCF_000949405.1  2015-03-06     13,258     287,900,827
Volvariella volvacea PYd21                                  GCA_000355865.1  2013-04-08      2,304      36,626,674
Volvariella volvacea V23                                    GCA_000349905.1  2013-04-01         62      35,720,033
Volvox carteri f. nagariensis                               GCF_000143455.1  2010-07-08      1,251     137,684,403
Wallemia ichthyophaga EXF-994                               GCA_000400465.1  2013-05-20         82       9,655,632
Wallemia sebi CBS 633.66                                    GCA_000263375.1  2012-05-29         56       9,815,586
Wasmannia auropunctata                                      GCF_000956235.1  2015-03-17     77,788     324,120,201
Wickerhamomyces anomalus NRRL Y-366                         GCA_000147375.2  2011-09-09      1,932      26,554,997
Wickerhamomyces ciferrii                                    GCA_000313485.1  2012-09-21        364      15,901,152
Wolfiporia cocos MD-104 SS10                                GCA_000344635.1  2013-03-21        348      50,483,556
Wuchereria bancrofti                                        GCA_000951595.1  2014-09-25     13,520      76,991,470
Xanthophyllomyces dendrorhous                               GCA_001007165.1  2015-05-09        267      19,524,945
Xylaria sp. JS573                                           GCA_000966885.1  2015-03-31        100      40,886,495
Yarrowia lipolytica CLIB122                                 GCF_000002525.2  2004-07-02          7      20,550,897
Yarrowia lipolytica                                         GCA_001069125.1  2015-07-10         16          11,236
Yarrowia lipolytica PO1f                                    GCA_000590845.2  2014-06-03          6      20,623,809
Yarrowia lipolytica WSH-Z06                                 GCA_000613145.1  2014-03-10          6      20,090,583
Zea mays                                                    GCF_000005005.1  2013-10-24        523   2,067,622,303
Zizania latifolia                                           GCA_000418225.1  2013-07-09      4,522     603,989,347
Ziziphus jujuba                                             GCA_000826755.1  2015-02-06      4,789     437,753,511
Zootermopsis nevadensis                                     GCA_000696155.1  2014-06-05     31,662     485,009,472
Zostera marina                                              GCA_001185155.1  2015-07-22      2,228     203,913,826
Zygosaccharomyces bailii CLIB 213                           GCA_000442885.1  2013-07-10         27      10,268,813
Zygosaccharomyces bailii ISA1307                            GCA_000530735.1  2014-02-03        154      21,141,148
Zygosaccharomyces rouxii                                    GCA_000026365.1  2009-06-05          7       9,764,635
Zymoseptoria ardabiliae                                     GCA_000983525.1  2015-04-30      3,673      34,411,184
Zymoseptoria ardabiliae STIR04_1.1.1                        GCA_000223745.2  2011-08-08        769      30,957,533
Zymoseptoria ardabiliae STIR04_1.1.2                        GCA_000223765.2  2011-08-08        705      31,136,334
Zymoseptoria ardabiliae STIR04_3.13.1                       GCA_000223785.2  2011-08-08      1,045      33,190,438
Zymoseptoria ardabiliae STIR04_3.3.2                        GCA_000223805.2  2011-08-08      1,175      32,856,836
Zymoseptoria brevis                                         GCA_000966595.1  2015-03-31      6,070      31,914,300
Zymoseptoria brevis                                         GCA_000983655.1  2015-04-30      6,895      36,104,098
Zymoseptoria passerinii SP63                                GCA_000223825.2  2011-08-08      1,517      28,786,283
Zymoseptoria pseudotritici                                  GCA_000983605.1  2015-04-30      3,380      36,798,086
Zymoseptoria pseudotritici STIR04_2.2.1                     GCA_000223665.2  2011-08-08        978      31,623,993
Zymoseptoria pseudotritici STIR04_3.11.1                    GCA_000226675.2  2011-06-03      2,408      33,456,794
Zymoseptoria pseudotritici STIR04_4.3.1                     GCA_000223685.2  2011-08-08      1,069      32,097,292
Zymoseptoria pseudotritici STIR04_5.3                       GCA_000223705.2  2011-08-08      1,146      32,796,701
Zymoseptoria pseudotritici STIR04_5.9.1                     GCA_000223725.2  2011-08-08      1,150      32,496,248
Zymoseptoria tritici IPO323                                 GCA_000219625.1  2011-07-06         21      39,686,251
Zymoseptoria tritici STIR04 A48b                            GCA_000223625.2  2011-08-08        940      31,794,146
Zymoseptoria tritici STIR04_A26b                            GCA_000223645.2  2011-08-08      1,154      32,641,306
