# Supplementary material for: Human Contamination in Public Genome Assemblies
Source: PLoS One. 2016 Sep 9;11(9):e0162424. doi: 10.1371/journal.pone.0162424 (PMC5017631; doi:10.1371/journal.pone.0162424)
Supplement: S3 Dataset — (ZIP) [file pone.0162424.s003.zip › Supplementary-data-genome-lists/genome-list-primates.txt]

# 24 genomes, 4,517,145 sequences, 70,885,537,497 bp
# Columns: name, accession, date, number of sequences, length in bp
Aotus nancymaae                  GCF_000952055.1   2015-03-16     29,223  2,926,581,689
Callithrix jacchus               GCF_000004665.1   2010-01-22     14,205  2,914,958,544
Cercocebus atys                  GCF_000955945.1   2015-03-19     11,433  2,848,246,356
Chlorocebus sabaeus              GCF_000409795.2   2014-03-25      2,004  2,789,656,328
Colobus angolensis palliatus     GCF_000951035.1   2015-03-12     13,124  2,970,124,662
Daubentonia madagascariensis     GCA_000241425.1   2012-01-05  3,231,305  2,855,365,987
Gorilla gorilla gorilla          GCF_000151905.1   2011-10-05     50,196  3,035,660,144
Homo sapiens                     GCF_000001405.30  2015-06-25        510  3,228,894,042
Macaca fascicularis              GCF_000364345.1   2013-06-12      7,601  2,946,843,737
Macaca mulatta                   GCF_000002255.3   2006-02-27    122,145  3,097,387,291
Macaca nemestrina                GCF_000956065.1   2015-03-19      9,733  2,948,703,511
Mandrillus leucophaeus           GCF_000951045.1   2015-03-12     12,821  3,061,992,840
Microcebus murinus               GCF_000165445.1   2015-05-01     10,311  2,438,804,424
Nasalis larvatus                 GCA_000772465.1   2014-11-10    319,549  3,011,966,170
Nomascus leucogenys              GCF_000146795.2   2012-12-08     17,484  2,962,060,179
Otolemur garnettii               GCF_000181295.1   2011-03-16      7,793  2,519,724,550
Pan paniscus                     GCF_000258655.1   2012-04-24     10,867  2,869,190,071
Pan troglodytes                  GCF_000001515.6   2011-03-25     24,129  3,309,577,922
Papio anubis                     GCF_000264685.2   2013-02-04     63,251  2,948,397,226
Pongo abelii                     GCF_000001545.4   2010-03-08     61,535  3,441,244,233
Propithecus coquereli            GCF_000956105.1   2015-03-23     22,539  2,798,152,141
Rhinopithecus roxellana          GCF_000769185.1   2014-10-28    135,512  2,899,552,139
Saimiri boliviensis boliviensis  GCF_000235385.1   2011-11-17      2,686  2,608,588,537
Tarsius syrichta                 GCF_000164805.1   2013-09-18    337,189  3,453,864,774
