# Supplementary material for: Human Contamination in Public Genome Assemblies
Source: PLoS One. 2016 Sep 9;11(9):e0162424. doi: 10.1371/journal.pone.0162424 (PMC5017631; doi:10.1371/journal.pone.0162424)
Supplement: S3 Dataset — (ZIP) [file pone.0162424.s003.zip › Supplementary-data-genome-lists/genome-list-prokaryotes.txt]

# 43	636 genomes	5	220	198 sequences	165	007	759	182 bp
# Columns: name	accession	date	number of sequences	length in bp
Abiotrophia defectiva ATCC 49176 GCA_000160075.2 2013-10-31 4 2	043	439
Acaricomes phytoseiuli DSM 14247 GCA_000376245.1 2013-04-20 64 2	419	519
Acaryochloris marina MBIC11017 GCA_000018105.1 2007-10-16 10 8	361	599
Acaryochloris sp. CCMEE 5410 GCA_000238775.2 2011-06-03 511 7	875	477
Acetivibrio cellulolyticus CD2 GCA_000179595.2 2012-11-07 10 6	156	735
Acetobacter aceti 1023 GCA_000691125.1 2014-05-15 33 3	014	502
Acetobacter aceti ATCC 23746 GCA_000379545.1 2013-04-23 3 3	690	768
Acetobacter aceti NBRC 14818 GCA_000193495.1 2011-01-19 1	488 3	577	688
Acetobacter aceti NBRC 14818 GCA_000963905.1 2015-03-21 209 3	553	185
Acetobacter cibinongensis 4H-1 GCA_000963925.1 2015-03-21 120 3	105	087
Acetobacter indonesiensis 5H-1 GCA_000963945.1 2015-03-21 181 3	416	768
Acetobacter malorum GCA_000743885.1 2014-08-26 76 3	513	430
Acetobacter nitrogenifigens DSM 23921 = LMG 23498 GCA_000429165.1 2013-07-15 51 4	270	516
Acetobacter okinawensis JCM 25146 GCA_000613865.1 2014-03-31 127 3	166	244
Acetobacter orientalis 21F-2 GCA_000963965.1 2015-03-21 66 2	910	689
Acetobacter orleanensis JCM 7639 GCA_000964205.1 2015-03-21 269 3	013	644
Acetobacter papayae JCM 25143 GCA_000613285.1 2014-03-31 177 3	041	080
Acetobacter pasteurianus 386B GCA_000723785.1 2013-08-01 8 3	078	647
Acetobacter pasteurianus 3P3 GCA_000285315.1 2012-01-13 101 3	014	186
Acetobacter pasteurianus GCA_001183745.1 2015-07-21 1 2	806	148
Acetobacter pasteurianus IFO 3283-01 GCA_000010825.1 2009-08-26 7 3	340	249
Acetobacter pasteurianus IFO 3283-01-42C GCA_000010945.1 2009-08-26 7 3	247	995
Acetobacter pasteurianus IFO 3283-03 GCA_000010845.1 2009-08-26 7 3	339	669
Acetobacter pasteurianus IFO 3283-07 GCA_000010865.1 2009-08-26 7 3	338	426
Acetobacter pasteurianus IFO 3283-12 GCA_000010965.1 2009-08-26 7 3	336	990
Acetobacter pasteurianus IFO 3283-22 GCA_000010885.1 2009-08-26 7 3	339	649
Acetobacter pasteurianus IFO 3283-26 GCA_000010905.1 2009-08-26 7 3	339	683
Acetobacter pasteurianus IFO 3283-32 GCA_000010925.1 2009-08-26 7 3	337	040
Acetobacter pasteurianus NBRC 101655 GCA_000241585.2 2012-01-06 294 3	018	312
Acetobacter pasteurianus subsp. pasteurianus LMG 1262 = NBRC 106471 GCA_000241625.2 2012-01-06 306 2	888	200
Acetobacter pasteurianus subsp. pasteurianus LMG 1262 = NBRC 106471 GCA_000285275.1 2012-01-13 141 2	982	393
Acetobacter persici JCM 25330 GCA_000613905.1 2014-03-31 236 3	701	955
Acetobacter pomorum DM001 GCA_000193245.2 2011-03-24 66 2	883	421
Acetobacter pomorum GCA_000755675.1 2014-09-18 127 2	843	884
Acetobacter sp. CAG:267 GCA_000434135.1 2013-07-17 76 1	723	311
Acetobacter sp. CAG:977 GCA_000434295.1 2013-07-17 38 1	926	190
Acetobacter syzygii 9H-2 GCA_000964225.1 2015-03-21 94 2	687	370
Acetobacter tropicalis GCA_000755665.1 2014-09-18 124 3	746	694
Acetobacter tropicalis GCA_000787635.1 2014-11-11 654 3	613	348
Acetobacter tropicalis NBRC 101654 GCA_000225485.1 2011-06-28 773 3	718	538
Acetobacteraceae bacterium AT-5844 GCA_000245075.1 2012-01-25 157 5	190	553
Acetobacterium dehalogenans DSM 11527 GCA_000472665.1 2013-09-30 76 4	050	072
Acetobacterium woodii DSM 1030 GCA_000247605.1 2012-02-14 1 4	044	777
Acetohalobium arabaticum DSM 5501 GCA_000144695.1 2010-08-05 1 2	469	596
Acetonema longum DSM 6540 GCA_000219125.2 2011-06-22 296 4	323	011
Acetothermia bacterium SCGC AAA255-C06 GCA_000404965.1 2013-06-03 85 669	384
Acholeplasma axanthum ATCC 25176 GCA_000428705.1 2013-09-05 57 1	807	123
Acholeplasma brassicae GCA_000967915.1 2013-10-11 1 1	877	792
Acholeplasma equifetale ATCC 29724 GCA_000687735.1 2014-04-08 26 1	282	372
Acholeplasma granularum ATCC 19168 GCA_000526235.1 2014-01-14 14 1	453	539
Acholeplasma hippikon ATCC 29725 GCA_000702765.1 2014-06-11 17 1	430	451
Acholeplasma laidlawii PG-8A GCA_000018785.1 2007-12-07 1 1	496	992
Acholeplasma modicum ATCC 29102 GCA_000687835.1 2014-04-08 10 1	219	180
Acholeplasma multilocale ATCC 49900 GCA_000483165.1 2013-10-25 11 924	993
Acholeplasma oculi GCA_000953195.1 2014-06-02 1 1	587	120
Acholeplasma palmae J233 GCA_000968055.1 2013-10-11 1 1	554	229
Acholeplasma sp. CAG:878 GCA_000432255.1 2013-07-17 44 1	123	061
Achromobacter arsenitoxydans SY8 GCA_000236785.2 2011-12-05 105 6	156	664
Achromobacter insuavis AXX-A GCA_000219745.1 2011-07-01 13 6	860	805
Achromobacter piechaudii ATCC 43553 GCA_000164035.1 2010-04-09 26 6	154	438
Achromobacter piechaudii HLE GCA_000286415.1 2012-08-10 183 6	892	201
Achromobacter sp. DH1f GCA_000633435.1 2014-04-18 148 7	138	953
Achromobacter sp. LC458 GCA_001005835.1 2015-05-11 106 6	587	560
Achromobacter sp. RTa GCA_000757485.1 2014-09-23 48 6	476	495
Achromobacter spanius GCA_001189595.1 2015-07-31 98 6	468	490
Achromobacter xylosoxidans A8 GCA_000165835.1 2010-10-29 3 7	359	146
Achromobacter xylosoxidans C54 GCA_000186185.1 2011-01-18 262 6	514	720
Achromobacter xylosoxidans C54 GCA_000758265.1 2014-09-26 1 6	131	060
Achromobacter xylosoxidans GCA_000783435.1 2014-11-14 3 6	902	318
Achromobacter xylosoxidans GCA_001038045.1 2015-06-23 29 6	302	120
Achromobacter xylosoxidans GCA_001051055.1 2015-07-09 1 5	876	049
Achromobacter xylosoxidans GCA_001057595.1 2015-07-10 803 6	598	650
Achromobacter xylosoxidans GCA_001057605.1 2015-07-10 990 6	590	018
Achromobacter xylosoxidans NBRC 15126 = ATCC 27061 GCA_000508285.1 2013-12-16 1 6	683	584
Achromobacter xylosoxidans NH44784-1996 GCA_000967095.1 2013-05-22 1 6	916	670
Achromobacter xylosoxidans X02736 GCA_000517225.1 2014-01-10 116 7	048	698
Acidaminococcus fermentans DSM 20731 GCA_000025305.1 2010-01-15 1 2	329	769
Acidaminococcus intestini CAG:325 GCA_000431295.1 2013-07-17 81 2	161	582
Acidaminococcus intestini DSM 21505 GCA_000425045.1 2013-07-11 55 2	282	467
Acidaminococcus intestini RyC-MR95 GCA_000230275.1 2011-10-07 1 2	487	765
Acidaminococcus sp. BV3L6 GCA_000468835.1 2013-09-19 55 2	171	264
Acidaminococcus sp. CAG:542 GCA_000437815.1 2013-07-17 119 2	044	712
Acidaminococcus sp. CAG:917 GCA_000437555.1 2013-07-17 28 1	533	621
Acidaminococcus sp. D21 GCA_000174215.1 2009-03-10 79 2	238	973
Acidaminococcus sp. HPA0509 GCA_000411395.1 2013-06-14 1 2	287	856
Acidianus hospitalis W1 GCA_000213215.1 2011-05-12 1 2	137	654
Acidicaldus organivorans GCA_000759655.1 2014-09-30 376 2	989	625
Acidilobus saccharovorans 345-15 GCA_000144915.1 2010-08-06 1 1	496	453
Acidimicrobium ferrooxidans DSM 10331 GCA_000023265.1 2009-08-18 1 2	158	157
Acidiphilium angustum ATCC 35903 GCA_000701585.1 2014-06-11 206 4	175	408
Acidiphilium cryptum JF-5 GCA_000016725.1 2007-05-11 9 3	963	080
Acidiphilium multivorum AIU301 GCA_000202835.1 2011-03-01 9 4	214	744
Acidiphilium multivorum AIU301 GCA_000964345.1 2015-03-21 1	044 3	978	089
Acidiphilium sp. CAG:727 GCA_000437515.1 2013-07-17 116 1	734	676
Acidiphilium sp. JA12-A1 GCA_000724705.1 2014-05-20 297 4	188	357
Acidiphilium sp. PM GCA_000219295.2 2011-06-24 627 3	929	465
Acidiplasma sp. MBA-1 GCA_000949015.1 2015-03-06 9 1	747	364
Acidisphaera rubrifaciens HS-AP3 GCA_000964365.1 2015-03-21 1	239 3	862	273
Acidithiobacillus caldus ATCC 51756 GCA_000175575.2 2014-05-27 4 2	987	045
Acidithiobacillus caldus SM-1 GCA_000221025.1 2011-07-20 5 3	237	599
Acidithiobacillus ferrivorans GCA_000750615.1 2014-08-01 82 3	433	672
Acidithiobacillus ferrivorans SS3 GCA_000214095.3 2011-08-17 1 3	207	552
Acidithiobacillus ferrooxidans ATCC 23270 GCA_000021485.1 2008-12-19 1 2	982	397
Acidithiobacillus ferrooxidans ATCC 53993 GCA_000020825.1 2008-09-05 1 2	885	038
Acidithiobacillus ferrooxidans GCA_000732185.1 2014-07-21 2	090 4	184	217
Acidithiobacillus sp. GGI-221 GCA_000179815.2 2011-07-13 1	602 3	174	934
Acidithiobacillus thiooxidans A01 GCA_000559045.1 2014-02-05 213 3	820	158
Acidithiobacillus thiooxidans ATCC 19377 GCA_000227215.2 2011-10-03 164 3	019	868
Acidithiobacillus thiooxidans GCA_000709715.1 2014-06-17 345 3	937	895
Acidithrix ferrooxidans GCA_000949295.1 2015-03-06 183 4	019	867
Acidobacteria bacterium JGI 0001001-H03 GCA_000463775.1 2013-07-16 157 789	133
Acidobacteria bacterium KBS 146 GCA_000688615.1 2014-04-08 2 5	001	037
Acidobacteriaceae bacterium KBS 83 GCA_000381585.1 2013-04-24 21 6	250	814
Acidobacteriaceae bacterium KBS 89 GCA_000381605.1 2013-04-24 13 6	009	926
Acidobacteriaceae bacterium KBS 96 GCA_000381625.1 2013-04-24 2 6	692	160
Acidobacteriaceae bacterium S15 GCA_001006305.1 2015-05-13 25 6	459	122
Acidobacteriaceae bacterium TAA166 GCA_000421065.1 2013-07-09 3 6	136	933
Acidobacteriaceae bacterium URHE0068 GCA_000620725.1 2014-04-08 83 6	679	185
Acidobacterium capsulatum ATCC 51196 GCA_000022565.1 2009-03-30 1 4	127	356
Acidobacterium sp. PMMR2 GCA_000688455.1 2014-04-08 1 3	686	523
Acidocella aminolytica 101 = DSM 11237 GCA_000964385.1 2015-03-21 495 3	984	732
Acidocella facilis ATCC 35904 GCA_000687875.1 2014-04-08 48 3	403	931
Acidocella sp. MX-AZ02 GCA_000306035.1 2013-02-23 84 3	624	857
Acidomonas methanolica NBRC 104435 GCA_000617865.1 2014-03-31 546 3	690	031
Acidothermus cellulolyticus 11B GCA_000015025.1 2006-11-09 1 2	443	540
Acidovorax avenae subsp. avenae ATCC 19860 GCA_000176855.2 2011-02-14 1 5	482	170
Acidovorax avenae subsp. avenae RS-1 GCA_000218805.2 2011-06-16 156 5	522	282
Acidovorax citrulli AAC00-1 GCA_000015325.1 2007-01-04 1 5	352	772
Acidovorax citrulli GCA_000948135.1 2015-03-05 24 4	903	443
Acidovorax citrulli GCA_000968215.1 2015-04-02 24 5	075	162
Acidovorax citrulli ZJU1106 GCA_000316055.1 2012-11-29 2	303 4	627	309
Acidovorax delafieldii 2AN GCA_000175235.1 2009-06-22 638 4	842	094
Acidovorax ebreus TPSY GCA_000022305.1 2009-01-27 1 3	796	573
Acidovorax oryzae ATCC 19882 GCA_000687165.1 2014-05-08 69 5	526	777
Acidovorax radicis N35 GCA_000204195.2 2011-04-13 30 5	530	232
Acidovorax radicis N35v GCA_000204215.2 2011-04-13 33 5	530	086
Acidovorax sp. CF316 GCA_000276605.1 2012-07-09 315 7	086	227
Acidovorax sp. JHL-3 GCA_000526295.1 2014-01-14 4 3	987	984
Acidovorax sp. JHL-9 GCA_000426205.1 2013-07-11 65 4	194	664
Acidovorax sp. JS42 GCA_000015545.1 2007-01-04 3 4	585	154
Acidovorax sp. KKS102 GCA_000302535.1 2012-10-03 1 5	196	935
Acidovorax sp. MR-S7 GCA_000400995.2 2013-07-17 117 5	008	891
Acidovorax sp. NO-1 GCA_000238595.2 2011-12-15 161 5	011	736
Acidovorax temperans GCA_000935585.1 2015-03-02 141 4	475	784
Aciduliprofundum boonei T469 GCA_000025665.1 2010-02-24 1 1	486	778
Aciduliprofundum boonei T469 GCA_000151085.1 2008-08-29 41 2	981	805
Aciduliprofundum sp. MAR08-339 GCA_000327505.1 2012-12-21 1 1	437	090
Acinetobacter baumanii BIDMC 56 GCA_000692095.1 2014-05-19 10 3	944	483
Acinetobacter baumanii BIDMC 57 GCA_000694975.1 2014-05-19 4 4	124	689
Acinetobacter baumannii 1000160 GCA_000588715.2 2014-03-31 35 3	984	765
Acinetobacter baumannii 1007214 GCA_000588675.1 2014-03-11 46 3	950	092
Acinetobacter baumannii 1022959 GCA_000584735.1 2014-03-03 136 4	150	104
Acinetobacter baumannii 1031433 GCA_000580295.1 2014-02-25 171 4	025	279
Acinetobacter baumannii 1032241 GCA_000580455.1 2014-02-25 202 4	030	913
Acinetobacter baumannii 1032359 GCA_000671695.1 2014-05-02 630 4	690	541
Acinetobacter baumannii 1035119 GCA_000580815.1 2014-02-25 55 3	928	666
Acinetobacter baumannii 1036938 GCA_000580275.1 2014-02-25 236 4	144	436
Acinetobacter baumannii 1039621 GCA_000580435.2 2014-03-31 75 3	979	928
Acinetobacter baumannii 1040094 GCA_000580255.1 2014-02-25 67 3	975	156
Acinetobacter baumannii 1042969-1197 GCA_000682455.1 2014-05-06 156 4	252	708
Acinetobacter baumannii 1042969-1265 GCA_000580235.1 2014-02-25 166 4	071	205
Acinetobacter baumannii 1043794 GCA_000580415.1 2014-02-25 51 4	009	660
Acinetobacter baumannii 1043903 GCA_000580215.1 2014-02-25 252 4	160	258
Acinetobacter baumannii 1045092 GCA_000584115.1 2014-03-03 113 4	104	548
Acinetobacter baumannii 1046051 GCA_000580195.1 2014-02-25 204 4	124	032
Acinetobacter baumannii 1046674 GCA_000580395.1 2014-02-25 203 3	993	566
Acinetobacter baumannii 1051176 GCA_000580375.1 2014-02-25 71 3	859	137
Acinetobacter baumannii 1051830 GCA_000580175.1 2014-02-25 88 3	892	203
Acinetobacter baumannii 10519 GCA_000584075.1 2014-03-03 117 3	998	893
Acinetobacter baumannii 1058283 GCA_000588075.1 2014-03-11 94 4	138	463
Acinetobacter baumannii 1062314 GCA_000584715.1 2014-03-03 45 4	043	847
Acinetobacter baumannii 1064293_45 GCA_000584695.1 2014-03-03 184 3	924	133
Acinetobacter baumannii 1064293_46 GCA_000671435.1 2014-05-02 130 4	263	454
Acinetobacter baumannii 1075025 GCA_000580155.1 2014-02-25 159 3	924	482
Acinetobacter baumannii 107m GCA_000493615.1 2013-10-22 45 3	880	766
Acinetobacter baumannii 1095464 GCA_000584675.1 2014-03-03 100 3	975	969
Acinetobacter baumannii 1096934 GCA_000581755.1 2014-02-25 235 4	330	037
Acinetobacter baumannii 1106579 GCA_000581775.1 2014-02-25 260 3	995	531
Acinetobacter baumannii 110912 GCA_000580495.2 2014-03-31 5 3	953	404
Acinetobacter baumannii 11126 GCA_000588655.1 2014-03-11 91 4	063	086
Acinetobacter baumannii 1117819 GCA_000588455.1 2014-03-11 91 3	934	271
Acinetobacter baumannii 1121032 GCA_000580355.2 2014-03-31 81 4	151	063
Acinetobacter baumannii 1130196 GCA_000588095.1 2014-03-11 136 4	074	818
Acinetobacter baumannii 1146103 GCA_000682235.1 2014-05-06 375 4	398	831
Acinetobacter baumannii 1159076 GCA_000580835.1 2014-02-25 301 4	246	843
Acinetobacter baumannii 1170863 GCA_000588615.1 2014-03-11 59 4	085	498
Acinetobacter baumannii 1178044 GCA_000584655.1 2014-03-03 94 4	006	000
Acinetobacter baumannii 1179249 GCA_000587995.1 2014-03-11 77 3	938	493
Acinetobacter baumannii 118362 GCA_000580515.1 2014-02-25 434 4	449	572
Acinetobacter baumannii 1188188 GCA_000584635.1 2014-03-03 89 4	136	460
Acinetobacter baumannii 1195185_11 GCA_000584515.2 2014-03-31 30 4	111	595
Acinetobacter baumannii 1195185_80 GCA_000681635.1 2014-05-06 99 4	263	524
Acinetobacter baumannii 1202252 GCA_000580535.1 2014-02-25 189 4	118	702
Acinetobacter baumannii 1207552 GCA_000584495.1 2014-03-03 116 4	114	309
Acinetobacter baumannii 121738 GCA_000583375.1 2014-02-28 94 4	044	685
Acinetobacter baumannii 1232509 GCA_000588155.1 2014-03-11 95 4	015	273
Acinetobacter baumannii 1237202 GCA_000588635.1 2014-03-11 110 4	191	661
Acinetobacter baumannii 1237893 GCA_000584535.1 2014-03-03 79 4	019	909
Acinetobacter baumannii 1239920 GCA_000582235.1 2014-02-25 52 3	294	808
Acinetobacter baumannii 1245249 GCA_000584575.1 2014-03-03 225 3	962	855
Acinetobacter baumannii 1245593 GCA_000584615.1 2014-03-03 75 4	100	883
Acinetobacter baumannii 1247182 GCA_000580135.1 2014-02-25 89 3	991	751
Acinetobacter baumannii 1262761-105 GCA_000682475.1 2014-05-06 65 4	139	565
Acinetobacter baumannii 1262761-97 GCA_000588695.1 2014-03-11 96 4	002	698
Acinetobacter baumannii 1264765 GCA_000681815.1 2014-05-06 74 4	261	525
Acinetobacter baumannii 1264936 GCA_000584475.1 2014-03-03 99 3	928	172
Acinetobacter baumannii 1266220 GCA_000587975.1 2014-03-11 110 4	144	788
Acinetobacter baumannii 1267820 GCA_000581075.1 2014-02-25 246 3	776	099
Acinetobacter baumannii 1271213 GCA_000584595.1 2014-03-03 82 4	044	084
Acinetobacter baumannii 1271651 GCA_000584555.1 2014-03-03 97 3	964	820
Acinetobacter baumannii 1276470-132 GCA_000682495.1 2014-05-06 120 4	115	941
Acinetobacter baumannii 1276470-86 GCA_000588115.1 2014-03-11 95 4	062	686
Acinetobacter baumannii 1277411 GCA_000581735.1 2014-02-25 289 4	223	332
Acinetobacter baumannii 1281984 GCA_000588595.1 2014-03-11 50 4	071	879
Acinetobacter baumannii 1284800 GCA_000682395.1 2014-05-06 514 4	484	733
Acinetobacter baumannii 1287985 GCA_000584035.1 2014-03-03 113 3	998	888
Acinetobacter baumannii 1288284 GCA_000681715.1 2014-05-06 945 6	046	433
Acinetobacter baumannii 1289546 GCA_000581575.1 2014-02-25 133 4	132	108
Acinetobacter baumannii 1289694 GCA_000580855.1 2014-02-25 141 4	189	636
Acinetobacter baumannii 1291820 GCA_000582115.1 2014-02-25 205 4	099	172
Acinetobacter baumannii 1293320 GCA_000584455.1 2014-03-03 51 4	001	138
Acinetobacter baumannii 1294217 GCA_000580555.1 2014-02-25 140 4	152	310
Acinetobacter baumannii 1294222 GCA_000587915.1 2014-03-11 131 4	153	129
Acinetobacter baumannii 1294243 GCA_000588015.1 2014-03-11 69 4	133	817
Acinetobacter baumannii 1294596 GCA_000582925.1 2014-02-27 155 3	349	161
Acinetobacter baumannii 1295259 GCA_000581095.1 2014-02-25 103 4	119	592
Acinetobacter baumannii 1295549 GCA_000588135.1 2014-03-11 30 3	916	791
Acinetobacter baumannii 1295743 GCA_000580875.1 2014-02-25 199 4	322	893
Acinetobacter baumannii 1296252 GCA_000584435.1 2014-03-03 139 4	067	658
Acinetobacter baumannii 1297 GCA_000580315.1 2014-02-25 36 3	842	214
Acinetobacter baumannii 1297549 GCA_000580775.1 2014-02-25 174 3	863	454
Acinetobacter baumannii 135867 GCA_000682195.1 2014-05-06 283 4	611	549
Acinetobacter baumannii 136706 GCA_000580335.1 2014-02-25 215 4	136	570
Acinetobacter baumannii 1391434 GCA_000588755.1 2014-03-11 51 3	684	176
Acinetobacter baumannii 1392509 GCA_000588735.1 2014-03-11 100 4	022	462
Acinetobacter baumannii 1396970 GCA_000581115.1 2014-02-25 336 4	189	863
Acinetobacter baumannii 1397084 GCA_000580895.1 2014-02-25 311 3	916	511
Acinetobacter baumannii 1397513 GCA_000588815.1 2014-03-11 98 3	993	250
Acinetobacter baumannii 1406182 GCA_000588795.1 2014-03-11 107 4	138	004
Acinetobacter baumannii 1406589 GCA_000588355.1 2014-03-11 179 4	167	493
Acinetobacter baumannii 1406750 GCA_000580575.1 2014-02-25 227 4	146	380
Acinetobacter baumannii 1412924 GCA_000584415.1 2014-03-03 63 3	822	103
Acinetobacter baumannii 1413735 GCA_000588775.1 2014-03-11 59 4	101	812
Acinetobacter baumannii 1417041 GCA_000582355.1 2014-02-25 55 3	700	686
Acinetobacter baumannii 1419130 GCA_000580595.1 2014-02-25 153 4	382	603
Acinetobacter baumannii 14216 GCA_000588235.1 2014-03-11 64 4	100	117
Acinetobacter baumannii 1424608 GCA_000588255.1 2014-03-11 55 3	904	832
Acinetobacter baumannii 1426993 GCA_000583355.1 2014-02-28 127 4	233	639
Acinetobacter baumannii 1428368 GCA_000588575.2 2014-04-02 80 4	092	242
Acinetobacter baumannii 1429530 GCA_000581135.1 2014-02-25 31 3	985	365
Acinetobacter baumannii 1437282 GCA_000580915.1 2014-02-25 35 3	954	802
Acinetobacter baumannii 1440422 GCA_000580615.1 2014-02-25 356 3	861	170
Acinetobacter baumannii 1440750 GCA_000581795.1 2014-02-25 399 4	212	407
Acinetobacter baumannii 144107 GCA_000581875.1 2014-02-25 80 3	921	969
Acinetobacter baumannii 1451147 GCA_000681535.1 2014-05-06 539 4	321	149
Acinetobacter baumannii 145660 GCA_000587875.1 2014-03-11 80 4	068	673
Acinetobacter baumannii 1457504 GCA_000584375.2 2014-04-02 14 4	015	489
Acinetobacter baumannii 1461402 GCA_000580635.1 2014-02-25 59 3	208	575
Acinetobacter baumannii 1461963 GCA_000581155.1 2014-02-25 140 4	101	921
Acinetobacter baumannii 1462234 GCA_000580935.1 2014-02-25 476 4	340	042
Acinetobacter baumannii 146457 GCA_000580655.1 2014-02-25 38 4	074	146
Acinetobacter baumannii 1465485 GCA_000581175.1 2014-02-25 230 4	253	876
Acinetobacter baumannii 1471012 GCA_000584775.1 2014-03-03 134 3	936	373
Acinetobacter baumannii 1475718 GCA_000580955.1 2014-02-25 363 4	264	643
Acinetobacter baumannii 1475764 GCA_000584835.1 2014-03-03 126 3	998	100
Acinetobacter baumannii 1482820 GCA_000584755.1 2014-03-03 96 4	010	844
Acinetobacter baumannii 1488685 GCA_000583335.1 2014-02-28 90 4	114	528
Acinetobacter baumannii 1494580 GCA_000587895.1 2014-03-11 136 4	217	262
Acinetobacter baumannii 1499986 GCA_000682375.1 2014-05-06 276 4	115	160
Acinetobacter baumannii 1505311 GCA_000681595.1 2014-05-06 118 4	142	212
Acinetobacter baumannii 1525283 GCA_000582175.1 2014-02-25 185 3	974	365
Acinetobacter baumannii 1526966 GCA_000582015.1 2014-02-25 86 4	025	654
Acinetobacter baumannii 1533268 GCA_000584855.1 2014-03-03 34 3	883	759
Acinetobacter baumannii 1539026 GCA_000681835.1 2014-05-06 136 4	145	890
Acinetobacter baumannii 1542444 GCA_000581835.1 2014-02-25 28 3	943	716
Acinetobacter baumannii 1546444 GCA_000581995.1 2014-02-25 140 3	795	527
Acinetobacter baumannii 1552389 GCA_000583315.1 2014-02-28 80 4	028	556
Acinetobacter baumannii 1552818 GCA_000582945.1 2014-02-27 196 4	026	092
Acinetobacter baumannii 1552865 GCA_000582215.1 2014-02-25 120 4	006	932
Acinetobacter baumannii 1564232 GCA_000584815.2 2014-03-31 23 3	904	739
Acinetobacter baumannii 1566109 GCA_000582255.1 2014-02-25 269 4	205	303
Acinetobacter baumannii 1571545 GCA_000682515.1 2014-05-06 107 4	460	558
Acinetobacter baumannii 1575710 GCA_000581935.1 2014-02-25 128 4	126	359
Acinetobacter baumannii 1578804 GCA_000582075.1 2014-02-25 168 4	096	101
Acinetobacter baumannii 15827 GCA_000682315.1 2014-05-06 589 4	635	745
Acinetobacter baumannii 1592897 GCA_000582315.2 2014-03-31 29 4	140	023
Acinetobacter baumannii 1593273 GCA_000582335.1 2014-02-25 272 4	128	448
Acinetobacter baumannii 1598530 GCA_000682415.1 2014-05-06 41 3	882	318
Acinetobacter baumannii 1605 GCA_000441955.1 2013-07-26 170 3	944	753
Acinetobacter baumannii 16553_1 GCA_000611565.1 2014-03-28 88 4	099	878
Acinetobacter baumannii 16553_10 GCA_000611165.1 2014-03-28 89 4	246	324
Acinetobacter baumannii 16553_2 GCA_000611065.1 2014-03-28 111 4	214	462
Acinetobacter baumannii 16553_3 GCA_000611105.1 2014-03-28 163 4	079	397
Acinetobacter baumannii 16553_4 GCA_000611085.1 2014-03-28 83 4	193	197
Acinetobacter baumannii 16553_6 GCA_000611045.1 2014-03-28 94 4	222	520
Acinetobacter baumannii 16553_8 GCA_000611545.1 2014-03-28 86 4	181	946
Acinetobacter baumannii 16553_9 GCA_000611185.1 2014-03-28 98 4	216	048
Acinetobacter baumannii 1656-2 GCA_000188215.1 2011-02-08 3 4	023	106
Acinetobacter baumannii 17534 GCA_000580475.1 2014-02-25 235 4	161	200
Acinetobacter baumannii 18689 GCA_000681855.1 2014-05-06 317 4	269	674
Acinetobacter baumannii 21072 GCA_000681575.1 2014-05-06 368 4	176	879
Acinetobacter baumannii 213697 GCA_000588495.1 2014-03-11 107 4	092	085
Acinetobacter baumannii 214216 GCA_000587955.1 2014-03-11 58 4	049	047
Acinetobacter baumannii 216872 GCA_000584795.1 2014-03-03 121 4	171	514
Acinetobacter baumannii 21871 GCA_000580675.1 2014-02-25 102 3	908	375
Acinetobacter baumannii 225588 GCA_000588415.1 2014-03-11 68 3	956	118
Acinetobacter baumannii 23037 GCA_000681695.1 2014-05-06 244 4	134	349
Acinetobacter baumannii 230853 GCA_000581195.1 2014-02-25 55 3	235	281
Acinetobacter baumannii 232184 GCA_000581915.1 2014-02-25 59 3	872	123
Acinetobacter baumannii 233846 GCA_000682435.1 2014-05-06 69 4	505	605
Acinetobacter baumannii 23671 GCA_000584895.1 2014-03-03 134 4	089	771
Acinetobacter baumannii 24812_10 GCA_000583475.1 2014-02-28 203 3	962	490
Acinetobacter baumannii 24812_2 GCA_000682175.1 2014-05-06 91 4	014	757
Acinetobacter baumannii 24812_4 GCA_000583495.1 2014-02-28 193 4	118	753
Acinetobacter baumannii 24812_6 GCA_000583515.1 2014-02-28 214 4	081	041
Acinetobacter baumannii 24812_7 GCA_000682655.1 2014-05-06 109 4	134	589
Acinetobacter baumannii 24812_8 GCA_000682535.1 2014-05-06 134 3	962	085
Acinetobacter baumannii 24845_1 GCA_000589495.1 2014-03-11 84 4	093	423
Acinetobacter baumannii 24845_10 GCA_000588975.1 2014-03-11 75 4	070	607
Acinetobacter baumannii 24845_3 GCA_000589015.1 2014-03-11 90 4	077	994
Acinetobacter baumannii 24845_4 GCA_000589035.1 2014-03-11 95 4	083	108
Acinetobacter baumannii 24845_5 GCA_000588995.1 2014-03-11 93 4	106	563
Acinetobacter baumannii 24845_6 GCA_000589475.1 2014-03-11 125 4	067	025
Acinetobacter baumannii 24845_7 GCA_000589195.1 2014-03-11 100 4	095	023
Acinetobacter baumannii 24845_8 GCA_000588955.1 2014-03-11 134 4	095	227
Acinetobacter baumannii 24845_9 GCA_000589055.1 2014-03-11 289 4	258	070
Acinetobacter baumannii 24860_1 GCA_000627395.1 2014-04-11 117 4	099	545
Acinetobacter baumannii 24860_10 GCA_000583535.1 2014-02-28 263 4	229	193
Acinetobacter baumannii 24860_2 GCA_000583555.1 2014-02-28 123 4	140	889
Acinetobacter baumannii 24860_3 GCA_000682555.1 2014-05-06 104 4	123	436
Acinetobacter baumannii 24860_4 GCA_000583575.1 2014-02-28 155 4	106	201
Acinetobacter baumannii 24860_5 GCA_000682575.1 2014-05-06 92 4	128	312
Acinetobacter baumannii 24860_6 GCA_000627415.1 2014-04-11 110 4	045	726
Acinetobacter baumannii 24860_7 GCA_000583595.1 2014-02-28 220 4	041	493
Acinetobacter baumannii 24860_8 GCA_000583435.1 2014-02-28 109 4	064	824
Acinetobacter baumannii 24860_9 GCA_000681675.1 2014-05-06 104 4	126	564
Acinetobacter baumannii 24975_1 GCA_000592055.1 2014-03-18 240 4	033	530
Acinetobacter baumannii 24975_10 GCA_000627335.1 2014-04-11 113 4	031	584
Acinetobacter baumannii 24975_4 GCA_000591575.1 2014-03-18 96 4	025	024
Acinetobacter baumannii 24975_5 GCA_000591795.1 2014-03-18 447 4	331	115
Acinetobacter baumannii 24975_7 GCA_000591655.1 2014-03-18 90 3	992	267
Acinetobacter baumannii 24975_9 GCA_000591675.1 2014-03-18 97 4	043	685
Acinetobacter baumannii 25253_1 GCA_000589515.1 2014-03-11 95 4	023	294
Acinetobacter baumannii 25253_10 GCA_000589535.1 2014-03-11 92 4	003	751
Acinetobacter baumannii 25253_3 GCA_000589555.1 2014-03-11 87 3	989	535
Acinetobacter baumannii 25253_4 GCA_000589575.1 2014-03-11 92 4	017	540
Acinetobacter baumannii 25253_5 GCA_000589595.1 2014-03-11 156 4	030	998
Acinetobacter baumannii 25253_6 GCA_000589615.1 2014-03-11 96 4	012	442
Acinetobacter baumannii 25253_7 GCA_000589635.1 2014-03-11 160 4	036	071
Acinetobacter baumannii 25253_8 GCA_000589355.1 2014-03-11 101 4	030	614
Acinetobacter baumannii 25307_1 GCA_000589375.1 2014-03-11 97 4	008	402
Acinetobacter baumannii 25307_2 GCA_000589395.1 2014-03-11 180 3	981	292
Acinetobacter baumannii 25307_3 GCA_000589415.1 2014-03-11 87 3	974	705
Acinetobacter baumannii 25307_4 GCA_000589435.1 2014-03-11 81 4	007	799
Acinetobacter baumannii 25307_5 GCA_000589455.1 2014-03-11 123 4	039	469
Acinetobacter baumannii 25307_6 GCA_000589075.1 2014-03-11 98 4	021	409
Acinetobacter baumannii 25307_8 GCA_000589095.1 2014-03-11 122 4	040	881
Acinetobacter baumannii 25442_1 GCA_000671655.1 2014-05-02 116 4	119	904
Acinetobacter baumannii 25442_5 GCA_000627675.1 2014-04-11 128 4	078	422
Acinetobacter baumannii 25442_7 GCA_000627695.1 2014-04-11 138 4	162	701
Acinetobacter baumannii 25442_9 GCA_000627715.1 2014-04-11 106 4	106	771
Acinetobacter baumannii 25493_1 GCA_000600775.1 2014-03-26 76 4	031	496
Acinetobacter baumannii 25493_10 GCA_000600755.1 2014-03-26 120 3	926	807
Acinetobacter baumannii 25493_2 GCA_000600735.1 2014-03-26 68 4	010	371
Acinetobacter baumannii 25493_3 GCA_000600795.1 2014-03-26 75 4	073	396
Acinetobacter baumannii 25493_4 GCA_000600815.1 2014-03-26 61 3	977	420
Acinetobacter baumannii 25493_5 GCA_000600835.1 2014-03-26 90 3	926	242
Acinetobacter baumannii 25493_6 GCA_000600855.1 2014-03-26 169 4	107	461
Acinetobacter baumannii 25493_8 GCA_000600875.1 2014-03-26 93 4	106	507
Acinetobacter baumannii 25493_9 GCA_000600895.1 2014-03-26 76 3	949	671
Acinetobacter baumannii 25561_1 GCA_000591635.1 2014-03-18 118 4	154	385
Acinetobacter baumannii 25561_10 GCA_000592755.1 2014-03-18 111 4	138	329
Acinetobacter baumannii 25561_2 GCA_000591595.1 2014-03-18 106 4	103	683
Acinetobacter baumannii 25561_7 GCA_000591615.1 2014-03-18 143 4	125	738
Acinetobacter baumannii 25569_1 GCA_000611205.1 2014-03-28 77 4	100	685
Acinetobacter baumannii 25569_10 GCA_000681615.1 2014-05-06 70 3	999	693
Acinetobacter baumannii 25569_2 GCA_000611225.1 2014-03-28 73 4	005	536
Acinetobacter baumannii 25569_3 GCA_000611365.1 2014-03-28 73 3	993	470
Acinetobacter baumannii 25569_4 GCA_000611245.1 2014-03-28 69 3	970	798
Acinetobacter baumannii 25569_5 GCA_000611465.1 2014-03-28 69 3	989	196
Acinetobacter baumannii 25569_6 GCA_000611425.1 2014-03-28 107 4	132	459
Acinetobacter baumannii 25569_7 GCA_000611385.1 2014-03-28 63 4	058	296
Acinetobacter baumannii 25569_8 GCA_000627635.1 2014-04-11 66 3	933	654
Acinetobacter baumannii 25569_9 GCA_000627655.1 2014-04-11 68 3	966	072
Acinetobacter baumannii 25681_2 GCA_000592515.1 2014-03-18 145 4	133	820
Acinetobacter baumannii 25681_3 GCA_000592535.1 2014-03-18 112 4	083	638
Acinetobacter baumannii 25681_5 GCA_000592555.1 2014-03-18 121 4	102	965
Acinetobacter baumannii 25681_6 GCA_000592575.1 2014-03-18 142 4	128	889
Acinetobacter baumannii 25681_8 GCA_000592595.1 2014-03-18 130 4	120	553
Acinetobacter baumannii 25681_9 GCA_000592615.1 2014-03-18 140 4	150	729
Acinetobacter baumannii 25691_1 GCA_000592335.1 2014-03-18 110 4	102	164
Acinetobacter baumannii 25691_10 GCA_000591975.1 2014-03-18 147 4	101	665
Acinetobacter baumannii 25691_2 GCA_000592255.1 2014-03-18 166 4	006	264
Acinetobacter baumannii 25691_5 GCA_000681655.1 2014-05-06 197 4	045	583
Acinetobacter baumannii 25691_6 GCA_000592275.1 2014-03-18 115 4	097	929
Acinetobacter baumannii 25691_7 GCA_000682135.1 2014-05-06 607 4	397	319
Acinetobacter baumannii 25691_8 GCA_000681915.1 2014-05-06 505 4	352	753
Acinetobacter baumannii 25691_9 GCA_000592295.1 2014-03-18 156 4	106	139
Acinetobacter baumannii 25750_1 GCA_000681935.1 2014-05-06 227 4	069	124
Acinetobacter baumannii 25750_6 GCA_000592635.1 2014-03-18 175 4	059	473
Acinetobacter baumannii 25750_7 GCA_000591755.1 2014-03-18 110 4	104	749
Acinetobacter baumannii 25750_8 GCA_000591775.1 2014-03-18 177 4	033	902
Acinetobacter baumannii 25766_1 GCA_000592075.1 2014-03-18 286 4	147	790
Acinetobacter baumannii 25766_10 GCA_000592395.1 2014-03-18 153 4	132	010
Acinetobacter baumannii 25766_2 GCA_000591995.1 2014-03-18 120 4	069	760
Acinetobacter baumannii 25766_3 GCA_000592015.1 2014-03-18 151 4	202	739
Acinetobacter baumannii 25766_4 GCA_000592415.1 2014-03-18 132 4	094	497
Acinetobacter baumannii 25766_5 GCA_000592355.1 2014-03-18 145 4	141	755
Acinetobacter baumannii 25766_6 GCA_000592235.1 2014-03-18 129 4	190	795
Acinetobacter baumannii 25766_7 GCA_000592315.1 2014-03-18 131 4	067	976
Acinetobacter baumannii 25766_9 GCA_000592375.1 2014-03-18 225 4	029	353
Acinetobacter baumannii 25878_1 GCA_000600415.1 2014-03-26 113 4	126	280
Acinetobacter baumannii 25878_2 GCA_000600395.1 2014-03-26 312 4	197	191
Acinetobacter baumannii 25878_3 GCA_000600455.1 2014-03-26 119 4	237	595
Acinetobacter baumannii 259052 GCA_000582095.1 2014-02-25 124 4	138	125
Acinetobacter baumannii 25935_1 GCA_000592095.1 2014-03-18 117 4	105	921
Acinetobacter baumannii 25935_10 GCA_000591695.1 2014-03-18 105 4	035	193
Acinetobacter baumannii 25935_2 GCA_000592115.1 2014-03-18 110 4	174	165
Acinetobacter baumannii 25935_4 GCA_000592135.1 2014-03-18 247 4	035	457
Acinetobacter baumannii 25935_5 GCA_000592155.1 2014-03-18 224 4	002	412
Acinetobacter baumannii 25935_6 GCA_000592175.1 2014-03-18 107 4	071	149
Acinetobacter baumannii 25935_7 GCA_000592195.1 2014-03-18 117 4	098	419
Acinetobacter baumannii 25935_8 GCA_000592215.1 2014-03-18 183 4	076	460
Acinetobacter baumannii 25935_9 GCA_000592035.1 2014-03-18 182 4	031	481
Acinetobacter baumannii 25977_1 GCA_000589135.1 2014-03-11 84 4	038	088
Acinetobacter baumannii 25977_10 GCA_000589115.1 2014-03-11 187 4	129	913
Acinetobacter baumannii 25977_2 GCA_000589155.1 2014-03-11 88 4	045	575
Acinetobacter baumannii 25977_3 GCA_000589175.1 2014-03-11 85 4	071	256
Acinetobacter baumannii 25977_4 GCA_000589215.1 2014-03-11 107 4	055	849
Acinetobacter baumannii 25977_6 GCA_000589235.1 2014-03-11 121 4	058	296
Acinetobacter baumannii 25977_7 GCA_000589255.1 2014-03-11 189 4	044	796
Acinetobacter baumannii 25977_8 GCA_000589335.1 2014-03-11 151 4	045	749
Acinetobacter baumannii 25977_9 GCA_000682095.1 2014-05-06 353 4	277	914
Acinetobacter baumannii 26016_1 GCA_000611325.1 2014-03-28 118 4	156	994
Acinetobacter baumannii 26016_10 GCA_000611405.1 2014-03-28 137 4	169	538
Acinetobacter baumannii 26016_2 GCA_000681955.1 2014-05-06 429 4	326	841
Acinetobacter baumannii 26016_3 GCA_000681975.1 2014-05-06 404 4	373	639
Acinetobacter baumannii 26016_4 GCA_000611265.1 2014-03-28 140 4	175	483
Acinetobacter baumannii 26016_5 GCA_000611445.1 2014-03-28 139 4	171	440
Acinetobacter baumannii 26016_6 GCA_000611345.1 2014-03-28 128 4	145	859
Acinetobacter baumannii 26016_7 GCA_000681995.1 2014-05-06 438 4	371	369
Acinetobacter baumannii 26016_8 GCA_000611525.1 2014-03-28 186 4	171	947
Acinetobacter baumannii 26016_9 GCA_000627375.1 2014-04-11 134 4	159	861
Acinetobacter baumannii 263903-1 GCA_000682155.1 2014-05-06 72 3	259	259
Acinetobacter baumannii 263903-2 GCA_000583395.1 2014-02-28 90 4	134	547
Acinetobacter baumannii 268680 GCA_000581955.1 2014-02-25 43 3	863	833
Acinetobacter baumannii 272263 GCA_000581215.1 2014-02-25 158 3	356	592
Acinetobacter baumannii 273929 GCA_000584875.1 2014-03-03 115 3	952	323
Acinetobacter baumannii 277047 GCA_000588195.1 2014-03-11 36 3	900	242
Acinetobacter baumannii 2887 GCA_000584395.1 2014-03-03 119 4	130	791
Acinetobacter baumannii 29280 GCA_000581555.1 2014-02-25 390 3	926	991
Acinetobacter baumannii 299505 GCA_000580975.1 2014-02-25 124 3	974	691
Acinetobacter baumannii 303002 GCA_000588435.1 2014-03-11 98 3	887	103
Acinetobacter baumannii 318814 GCA_000584355.1 2014-03-03 41 4	125	509
Acinetobacter baumannii 323408 GCA_000583235.1 2014-02-28 97 4	141	374
Acinetobacter baumannii 3390 GCA_000584335.1 2014-03-03 62 3	989	571
Acinetobacter baumannii 339786 GCA_000588055.1 2014-03-11 89 4	016	575
Acinetobacter baumannii 34001 GCA_000581535.1 2014-02-25 338 3	891	106
Acinetobacter baumannii 342950 GCA_000580695.1 2014-02-25 296 4	131	689
Acinetobacter baumannii 34654 GCA_000581515.1 2014-02-25 105 4	102	931
Acinetobacter baumannii 348935 GCA_000580795.1 2014-02-25 423 3	410	950
Acinetobacter baumannii 3909 GCA_000189695.2 2011-02-17 236 3	954	832
Acinetobacter baumannii 397971 GCA_000582275.1 2014-02-25 44 3	950	797
Acinetobacter baumannii 3990 GCA_000189675.2 2011-02-17 96 4	015	011
Acinetobacter baumannii 400834 GCA_000581235.1 2014-02-25 211 4	100	157
Acinetobacter baumannii 4190 GCA_000189715.2 2011-02-17 396 4	032	291
Acinetobacter baumannii 42057_2 GCA_000627735.1 2014-04-11 160 3	930	868
Acinetobacter baumannii 42057_3 GCA_000682015.1 2014-05-06 408 4	299	296
Acinetobacter baumannii 42057_4 GCA_000671675.1 2014-05-02 73 3	979	216
Acinetobacter baumannii 42057_5 GCA_000682035.1 2014-05-06 489 4	249	605
Acinetobacter baumannii 42057_6 GCA_000627755.1 2014-04-11 79 4	080	445
Acinetobacter baumannii 426863 GCA_000588475.1 2014-03-11 20 3	892	384
Acinetobacter baumannii 42887 GCA_000582295.1 2014-02-25 54 3	949	700
Acinetobacter baumannii 43557_1 GCA_000600375.1 2014-03-26 122 4	198	049
Acinetobacter baumannii 43926 GCA_000582035.1 2014-02-25 145 4	000	479
Acinetobacter baumannii 44298_1 GCA_000627495.1 2014-04-11 107 4	019	934
Acinetobacter baumannii 44298_10 GCA_000627615.1 2014-04-11 95 3	967	530
Acinetobacter baumannii 44298_2 GCA_000627515.1 2014-04-11 111 4	025	505
Acinetobacter baumannii 44298_3 GCA_000671495.1 2014-05-02 116 4	023	027
Acinetobacter baumannii 44298_4 GCA_000627535.1 2014-04-11 100 4	007	942
Acinetobacter baumannii 44298_5 GCA_000671535.1 2014-05-02 110 4	043	463
Acinetobacter baumannii 44298_6 GCA_000627555.1 2014-04-11 130 4	096	980
Acinetobacter baumannii 44298_7 GCA_000627575.1 2014-04-11 153 4	000	041
Acinetobacter baumannii 44298_8 GCA_000671555.1 2014-05-02 139 3	964	797
Acinetobacter baumannii 44298_9 GCA_000627595.1 2014-04-11 101 4	024	610
Acinetobacter baumannii 44327_1 GCA_000591835.1 2014-03-18 164 4	011	534
Acinetobacter baumannii 44327_2 GCA_000591735.1 2014-03-18 177 4	104	962
Acinetobacter baumannii 44327_4 GCA_000591855.1 2014-03-18 175 4	102	408
Acinetobacter baumannii 44327_5 GCA_000591875.1 2014-03-18 162 4	063	875
Acinetobacter baumannii 44327_6 GCA_000591935.1 2014-03-18 299 4	182	483
Acinetobacter baumannii 44327_7 GCA_000591815.1 2014-03-18 164 4	003	040
Acinetobacter baumannii 44327_8 GCA_000591715.1 2014-03-18 189 4	077	855
Acinetobacter baumannii 44362_1 GCA_000600935.1 2014-03-26 124 4	020	861
Acinetobacter baumannii 44362_10 GCA_000600915.1 2014-03-26 107 4	119	248
Acinetobacter baumannii 44362_2 GCA_000600435.1 2014-03-26 186 4	057	970
Acinetobacter baumannii 44362_3 GCA_000600475.1 2014-03-26 200 4	000	209
Acinetobacter baumannii 44362_4 GCA_000600495.1 2014-03-26 119 4	088	821
Acinetobacter baumannii 44362_5 GCA_000600515.1 2014-03-26 123 4	094	323
Acinetobacter baumannii 44362_6 GCA_000600535.1 2014-03-26 192 4	060	949
Acinetobacter baumannii 44362_7 GCA_000600555.1 2014-03-26 144 4	118	809
Acinetobacter baumannii 44362_8 GCA_000600575.1 2014-03-26 107 4	221	668
Acinetobacter baumannii 44362_9 GCA_000600595.1 2014-03-26 105 4	067	998
Acinetobacter baumannii 44437_3 GCA_000600615.1 2014-03-26 97 4	047	075
Acinetobacter baumannii 44437_4 GCA_000600635.1 2014-03-26 105 4	039	284
Acinetobacter baumannii 44437_5 GCA_000600655.1 2014-03-26 109 4	040	837
Acinetobacter baumannii 44437_7 GCA_000600675.1 2014-03-26 96 4	084	628
Acinetobacter baumannii 44437_8 GCA_000600695.1 2014-03-26 122 4	099	835
Acinetobacter baumannii 44437_9 GCA_000600715.1 2014-03-26 156 4	033	656
Acinetobacter baumannii 44467_1 GCA_000592675.1 2014-03-18 171 4	089	551
Acinetobacter baumannii 44467_10 GCA_000592655.1 2014-03-18 183 4	044	786
Acinetobacter baumannii 44467_2 GCA_000592695.1 2014-03-18 175 4	078	365
Acinetobacter baumannii 44467_3 GCA_000592715.1 2014-03-18 187 4	120	664
Acinetobacter baumannii 44467_4 GCA_000592735.1 2014-03-18 155 4	108	010
Acinetobacter baumannii 44467_5 GCA_000592435.1 2014-03-18 149 4	093	230
Acinetobacter baumannii 44467_6 GCA_000592455.1 2014-03-18 176 4	074	274
Acinetobacter baumannii 44467_7 GCA_000592475.1 2014-03-18 189 4	069	523
Acinetobacter baumannii 44467_8 GCA_000592495.1 2014-03-18 190 4	047	345
Acinetobacter baumannii 44467_9 GCA_000591955.1 2014-03-18 216 4	084	907
Acinetobacter baumannii 44839_10 GCA_000627355.1 2014-04-11 111 4	074	496
Acinetobacter baumannii 44839_8 GCA_000671515.1 2014-05-02 113 4	073	785
Acinetobacter baumannii 44839_9 GCA_000671575.1 2014-05-02 111 4	048	628
Acinetobacter baumannii 44857_10 GCA_000591895.1 2014-03-18 120 4	055	825
Acinetobacter baumannii 44857_9 GCA_000591915.1 2014-03-18 277 4	030	845
Acinetobacter baumannii 44895_1 GCA_000589295.1 2014-03-11 117 4	020	501
Acinetobacter baumannii 44895_10 GCA_000589275.1 2014-03-11 161 4	040	699
Acinetobacter baumannii 44895_2 GCA_000589315.1 2014-03-11 124 4	058	426
Acinetobacter baumannii 44895_3 GCA_000589835.1 2014-03-11 102 4	049	358
Acinetobacter baumannii 44895_4 GCA_000588935.1 2014-03-11 109 4	020	013
Acinetobacter baumannii 44895_5 GCA_000589715.1 2014-03-11 154 4	063	061
Acinetobacter baumannii 44895_6 GCA_000589735.1 2014-03-11 125 4	061	487
Acinetobacter baumannii 44895_8 GCA_000588915.1 2014-03-11 196 4	066	337
Acinetobacter baumannii 44895_9 GCA_000588895.1 2014-03-11 135 4	059	333
Acinetobacter baumannii 45002_10 GCA_000589775.1 2014-03-11 156 4	067	061
Acinetobacter baumannii 45002_3 GCA_000589795.1 2014-03-11 87 4	000	356
Acinetobacter baumannii 45002_4 GCA_000589815.1 2014-03-11 83 4	004	196
Acinetobacter baumannii 45002_5 GCA_000589755.1 2014-03-11 77 3	985	525
Acinetobacter baumannii 45002_6 GCA_000589655.1 2014-03-11 113 4	022	980
Acinetobacter baumannii 45002_7 GCA_000589675.1 2014-03-11 82 3	988	301
Acinetobacter baumannii 45002_8 GCA_000589695.1 2014-03-11 582 4	381	566
Acinetobacter baumannii 45002_9 GCA_000682115.1 2014-05-06 497 4	369	310
Acinetobacter baumannii 45052_1 GCA_000611485.1 2014-03-28 59 3	961	849
Acinetobacter baumannii 45052_2 GCA_000682055.1 2014-05-06 206 4	070	018
Acinetobacter baumannii 45052_3 GCA_000611285.1 2014-03-28 69 4	000	951
Acinetobacter baumannii 45052_4 GCA_000627775.1 2014-04-11 65 3	983	869
Acinetobacter baumannii 45052_5 GCA_000611305.1 2014-03-28 141 3	960	083
Acinetobacter baumannii 45057_1 GCA_000682075.1 2014-05-06 444 4	318	794
Acinetobacter baumannii 45057_4 GCA_000611505.1 2014-03-28 202 4	010	349
Acinetobacter baumannii 45075_1 GCA_000671595.1 2014-05-02 52 3	943	922
Acinetobacter baumannii 45075_10 GCA_000682275.1 2014-05-06 57 3	940	414
Acinetobacter baumannii 45075_2 GCA_000671615.1 2014-05-02 52 3	968	413
Acinetobacter baumannii 45075_3 GCA_000671635.1 2014-05-02 51 3	953	023
Acinetobacter baumannii 45075_4 GCA_000681755.1 2014-05-06 88 4	158	269
Acinetobacter baumannii 45075_5 GCA_000671475.1 2014-05-02 54 3	919	258
Acinetobacter baumannii 45075_6 GCA_000671415.1 2014-05-02 57 3	942	498
Acinetobacter baumannii 45075_8 GCA_000681775.1 2014-05-06 59 3	930	804
Acinetobacter baumannii 45075_9 GCA_000681795.1 2014-05-06 69 3	960	468
Acinetobacter baumannii 457946 GCA_000584295.1 2014-03-03 91 4	194	945
Acinetobacter baumannii 458282 GCA_000583255.1 2014-02-28 123 4	038	477
Acinetobacter baumannii 466215 GCA_000588215.1 2014-03-11 119 4	028	085
Acinetobacter baumannii 466760 GCA_000580995.1 2014-02-25 39 3	883	610
Acinetobacter baumannii 470922 GCA_000583295.1 2014-02-28 147 4	223	402
Acinetobacter baumannii 472237-1196 GCA_000581495.1 2014-02-25 129 4	171	587
Acinetobacter baumannii 472237-120 GCA_000583415.1 2014-02-28 91 4	050	565
Acinetobacter baumannii 4749 GCA_000580715.1 2014-02-25 356 4	159	919
Acinetobacter baumannii 478810 GCA_000584015.2 2014-03-31 280 4	125	310
Acinetobacter baumannii 479375 GCA_000581715.1 2014-02-25 81 3	456	217
Acinetobacter baumannii 480175 GCA_000584275.1 2014-03-03 82 4	056	653
Acinetobacter baumannii 48055 GCA_000359725.1 2013-04-09 135 4	049	562
Acinetobacter baumannii 496487 GCA_000682215.1 2014-05-06 335 4	305	748
Acinetobacter baumannii 50595 GCA_000582155.1 2014-02-25 219 4	026	870
Acinetobacter baumannii 532279 GCA_000581895.1 2014-02-25 34 4	042	532
Acinetobacter baumannii 532413 GCA_000581695.1 2014-02-25 95 4	127	682
Acinetobacter baumannii 53264 GCA_000332855.1 2013-01-24 130 3	976	592
Acinetobacter baumannii 541915 GCA_000588035.1 2014-03-11 91 3	808	645
Acinetobacter baumannii 554515 GCA_000581815.1 2014-02-25 295 4	054	122
Acinetobacter baumannii 562700 GCA_000581475.1 2014-02-25 64 3	967	558
Acinetobacter baumannii 564012 GCA_000581455.1 2014-02-25 120 4	127	649
Acinetobacter baumannii 573719 GCA_000588275.1 2014-03-11 62 4	262	186
Acinetobacter baumannii 58452 GCA_000581395.1 2014-02-25 107 4	100	075
Acinetobacter baumannii 6013113 GCA_000163375.2 2011-05-13 118 3	999	041
Acinetobacter baumannii 6013150 GCA_000163355.2 2011-05-13 202 3	987	238
Acinetobacter baumannii 6014059 GCA_000163395.2 2011-05-13 143 3	878	813
Acinetobacter baumannii 607805 GCA_000584315.1 2014-03-03 107 4	094	976
Acinetobacter baumannii 6112 GCA_000682335.1 2014-05-06 467 4	333	720
Acinetobacter baumannii 625974 GCA_000581255.1 2014-02-25 132 4	069	748
Acinetobacter baumannii 628418 GCA_000588175.1 2014-03-11 141 4	160	143
Acinetobacter baumannii 647609 GCA_000581015.1 2014-02-25 166 4	029	503
Acinetobacter baumannii 653020 GCA_000581655.1 2014-02-25 118 3	909	084
Acinetobacter baumannii 655378 GCA_000582965.2 2014-03-31 31 3	973	357
Acinetobacter baumannii 655555 GCA_000584235.1 2014-03-03 197 4	039	906
Acinetobacter baumannii 662545-1347 GCA_000581675.1 2014-02-25 472 3	986	826
Acinetobacter baumannii 6935 GCA_000671455.1 2014-05-02 105 4	854	938
Acinetobacter baumannii 694762 GCA_000584255.1 2014-03-03 136 4	085	666
Acinetobacter baumannii 70136 GCA_000588315.1 2014-03-11 70 4	067	352
Acinetobacter baumannii 722310 GCA_000583275.1 2014-02-28 72 4	043	749
Acinetobacter baumannii 723929 GCA_000584215.1 2014-03-03 134 4	088	706
Acinetobacter baumannii 72431 GCA_000682355.1 2014-05-06 372 4	404	437
Acinetobacter baumannii 724909 GCA_000580735.1 2014-02-25 178 4	072	690
Acinetobacter baumannii 730795 GCA_000588555.1 2014-03-11 89 4	054	430
Acinetobacter baumannii 73736 GCA_000584055.1 2014-03-03 105 3	902	929
Acinetobacter baumannii 737393 GCA_000584195.1 2014-03-03 110 4	128	067
Acinetobacter baumannii 742879 GCA_000588535.1 2014-03-11 55 4	040	226
Acinetobacter baumannii 754286 GCA_000682255.1 2014-05-06 497 4	281	237
Acinetobacter baumannii 755829 GCA_000587935.1 2014-03-11 139 4	178	237
Acinetobacter baumannii 756476 GCA_000682595.1 2014-05-06 163 4	111	661
Acinetobacter baumannii 766875 GCA_000582055.1 2014-02-25 66 4	020	363
Acinetobacter baumannii 781407 GCA_000581435.1 2014-02-25 72 4	071	857
Acinetobacter baumannii 7893 GCA_000583455.1 2014-02-28 149 4	283	580
Acinetobacter baumannii 796380-1375 GCA_000682615.1 2014-05-06 93 4	146	084
Acinetobacter baumannii 796380-2102 GCA_000581415.1 2014-02-25 196 4	211	435
Acinetobacter baumannii 809848 GCA_000581275.1 2014-02-25 219 4	145	425
Acinetobacter baumannii 825610 GCA_000584175.1 2014-03-03 136 4	072	144
Acinetobacter baumannii 826659 GCA_000588515.1 2014-03-11 40 3	915	256
Acinetobacter baumannii 831240 GCA_000581975.1 2014-02-25 103 3	970	899
Acinetobacter baumannii 83444 GCA_000581855.1 2014-02-25 273 4	004	481
Acinetobacter baumannii 836190 GCA_000584155.1 2014-03-03 115 4	041	751
Acinetobacter baumannii 846928 GCA_000584095.1 2014-03-03 58 3	905	466
Acinetobacter baumannii 855125 GCA_000681555.1 2014-05-06 441 4	401	277
Acinetobacter baumannii 869535 GCA_000581035.1 2014-02-25 259 3	243	510
Acinetobacter baumannii 883425 GCA_000588395.1 2014-03-11 62 4	037	834
Acinetobacter baumannii 88816 GCA_000588335.1 2014-03-11 97 4	106	183
Acinetobacter baumannii 907131 GCA_000582195.1 2014-02-25 47 3	888	855
Acinetobacter baumannii 916567 GCA_000681875.1 2014-05-06 413 4	354	407
Acinetobacter baumannii 923118 GCA_000584135.1 2014-03-03 172 4	192	608
Acinetobacter baumannii 929679-2095 GCA_000581375.1 2014-02-25 298 4	166	925
Acinetobacter baumannii 929679-598 GCA_000682635.1 2014-05-06 529 4	698	351
Acinetobacter baumannii 940793 GCA_000682295.1 2014-05-06 473 4	340	955
Acinetobacter baumannii 942133 GCA_000581355.1 2014-02-25 264 4	183	507
Acinetobacter baumannii 942194 GCA_000581595.1 2014-02-25 118 4	008	783
Acinetobacter baumannii 947299 GCA_000581635.1 2014-02-25 306 4	056	891
Acinetobacter baumannii 951631 GCA_000580755.1 2014-02-25 365 4	348	232
Acinetobacter baumannii 959073 GCA_000581335.1 2014-02-25 474 4	041	886
Acinetobacter baumannii 96512 GCA_000681895.1 2014-05-06 342 4	288	068
Acinetobacter baumannii 972082 GCA_000581315.1 2014-02-25 276 3	981	491
Acinetobacter baumannii 981176 GCA_000588295.1 2014-03-11 157 4	130	229
Acinetobacter baumannii 983759 GCA_000582135.1 2014-02-25 90 3	301	760
Acinetobacter baumannii 984213 GCA_000581055.1 2014-02-25 449 4	177	035
Acinetobacter baumannii 987421 GCA_000681735.1 2014-05-06 274 4	179	947
Acinetobacter baumannii 98826 GCA_000588375.1 2014-03-11 110 4	078	594
Acinetobacter baumannii 99063 GCA_000581295.1 2014-02-25 509 4	417	212
Acinetobacter baumannii 993520 GCA_000581615.1 2014-02-25 109 4	156	843
Acinetobacter baumannii A118 GCA_000186565.1 2011-01-25 227 3	800	302
Acinetobacter baumannii AA-014 GCA_000335595.1 2013-02-01 61 3	857	932
Acinetobacter baumannii AB-HKU3-08 GCA_000417805.1 2013-07-02 107 4	045	373
Acinetobacter baumannii AB-HKU3-10 GCA_000417785.1 2013-07-02 139 3	928	510
Acinetobacter baumannii AB0057 GCA_000021245.1 2008-11-17 2 4	059	242
Acinetobacter baumannii AB056 GCA_000177695.1 2010-01-25 959 3	844	254
Acinetobacter baumannii AB058 GCA_000177715.1 2010-01-25 1	040 3	765	368
Acinetobacter baumannii AB059 GCA_000177735.1 2010-01-25 1	062 3	909	418
Acinetobacter baumannii Ab11111 GCA_000297915.1 2012-09-21 10 4	080	331
Acinetobacter baumannii AB_1536-8 GCA_000301835.1 2012-10-02 194 3	844	187
Acinetobacter baumannii AB_1582-8 GCA_000301175.1 2012-10-02 253 4	054	837
Acinetobacter baumannii AB_1583-8 GCA_000301855.1 2012-10-02 322 3	889	613
Acinetobacter baumannii AB_1594-8 GCA_000301195.1 2012-10-02 222 3	973	074
Acinetobacter baumannii AB_1595-8 GCA_000301215.1 2012-10-02 205 4	070	254
Acinetobacter baumannii AB_1649-8 GCA_000301235.1 2012-10-02 140 3	786	017
Acinetobacter baumannii AB_1650-8 GCA_000301255.1 2012-10-02 133 3	791	738
Acinetobacter baumannii AB_1766_8 GCA_000301275.1 2012-10-02 222 4	010	535
Acinetobacter baumannii AB1H8 GCA_000342065.1 2013-02-26 69 3	993	780
Acinetobacter baumannii AB_2007-09-110-01-7 GCA_000301875.1 2012-10-02 274 3	965	849
Acinetobacter baumannii AB_2007-16-25-01-7 GCA_000301295.1 2012-10-02 81 3	961	436
Acinetobacter baumannii AB_2007-16-27-01 GCA_000301895.1 2012-10-02 71 3	970	109
Acinetobacter baumannii AB_2008-15-34-7 GCA_000301915.1 2012-10-02 157 3	918	675
Acinetobacter baumannii AB_2008-15-45 GCA_000301315.1 2012-10-02 140 4	100	733
Acinetobacter baumannii AB_2008-15-52 GCA_000301935.1 2012-10-02 104 3	889	382
Acinetobacter baumannii AB_2008-15-69 GCA_000301335.1 2012-10-02 75 4	136	907
Acinetobacter baumannii AB_2008-15-70 GCA_000301955.1 2012-10-02 234 4	101	914
Acinetobacter baumannii AB_2008-15-71 GCA_000301355.1 2012-10-02 90 3	886	101
Acinetobacter baumannii AB_2008-23-01-01-7 GCA_000301975.1 2012-10-02 116 4	032	165
Acinetobacter baumannii AB_2008-23-07-01-7 GCA_000308995.1 2012-10-02 242 3	995	020
Acinetobacter baumannii AB_2009-04-01-7 GCA_000301995.1 2012-10-02 86 3	839	270
Acinetobacter baumannii AB_2009-04-02-7 GCA_000302015.1 2012-10-02 163 3	972	032
Acinetobacter baumannii AB210 GCA_000189655.2 2011-02-17 106 4	061	440
Acinetobacter baumannii AB307-0294 GCA_000021145.1 2008-11-24 1 3	760	981
Acinetobacter baumannii Ab33333 GCA_000297935.1 2012-09-21 11 3	835	030
Acinetobacter baumannii AB405E4 GCA_000342085.1 2013-02-26 139 3	653	486
Acinetobacter baumannii Ab44444 GCA_000297955.1 2012-09-21 6 3	801	338
Acinetobacter baumannii AB4857 GCA_000241665.2 2012-01-06 54 4	022	644
Acinetobacter baumannii AB4A3 GCA_000338835.1 2013-02-08 136 4	104	065
Acinetobacter baumannii AB5075 GCA_000241685.2 2012-01-06 36 4	050	591
Acinetobacter baumannii AB5075 GCA_000770605.1 2014-10-31 16 3	999	866
Acinetobacter baumannii AB_515-8 GCA_000301375.1 2012-10-02 222 4	077	480
Acinetobacter baumannii AB5256 GCA_000241705.2 2012-01-06 50 4	158	015
Acinetobacter baumannii AB5711 GCA_000241725.2 2012-01-06 45 4	000	401
Acinetobacter baumannii AB900 GCA_000173395.1 2008-12-05 68 3	910	877
Acinetobacter baumannii AB_908-12 GCA_000301395.1 2012-10-02 115 3	992	621
Acinetobacter baumannii AB_908-13 GCA_000302035.1 2012-10-02 175 3	973	165
Acinetobacter baumannii AB_908-14-7 GCA_000302055.1 2012-10-02 291 3	850	665
Acinetobacter baumannii AB_909-01-7 GCA_000301415.1 2012-10-02 117 3	790	688
Acinetobacter baumannii AB_909-02-7 GCA_000301435.1 2012-10-02 98 3	929	639
Acinetobacter baumannii AB_909-05 GCA_000302075.1 2012-10-02 181 4	045	601
Acinetobacter baumannii AB_909-14-7 GCA_000302095.1 2012-10-02 584 4	006	324
Acinetobacter baumannii ABIsac_ColiR GCA_000333735.1 2013-01-11 108 3	785	453
Acinetobacter baumannii ABIsac_ColiS GCA_000333715.1 2013-01-11 275 3	771	873
Acinetobacter baumannii ABNIH1 GCA_000222225.2 2011-08-01 103 3	899	186
Acinetobacter baumannii ABNIH10 GCA_000353995.1 2013-04-05 886 3	897	370
Acinetobacter baumannii ABNIH11 GCA_000354015.1 2013-04-05 238 3	968	178
Acinetobacter baumannii ABNIH13 GCA_000353855.1 2013-04-05 245 3	959	486
Acinetobacter baumannii ABNIH14 GCA_000354035.1 2013-04-05 243 3	959	924
Acinetobacter baumannii ABNIH15 GCA_000354055.1 2013-04-05 242 3	903	614
Acinetobacter baumannii ABNIH16 GCA_000354075.1 2013-04-05 212 4	052	044
Acinetobacter baumannii ABNIH17 GCA_000354095.1 2013-04-05 306 4	001	250
Acinetobacter baumannii ABNIH18 GCA_000354115.1 2013-04-05 188 3	971	802
Acinetobacter baumannii ABNIH19 GCA_000353775.1 2013-04-05 160 3	982	334
Acinetobacter baumannii ABNIH2 GCA_000222245.2 2011-08-01 125 3	938	086
Acinetobacter baumannii ABNIH20 GCA_000354135.1 2013-04-05 345 3	893	581
Acinetobacter baumannii ABNIH22 GCA_000353795.1 2013-04-05 233 3	941	012
Acinetobacter baumannii ABNIH23 GCA_000353815.1 2013-04-05 255 3	925	851
Acinetobacter baumannii ABNIH24 GCA_000354155.1 2013-04-05 379 3	841	535
Acinetobacter baumannii ABNIH25 GCA_000353915.1 2013-04-05 88 3	900	156
Acinetobacter baumannii ABNIH26 GCA_000353895.1 2013-04-05 130 3	937	294
Acinetobacter baumannii ABNIH3 GCA_000222265.2 2011-08-01 285 4	063	283
Acinetobacter baumannii ABNIH4 GCA_000222285.2 2011-08-01 184 3	988	750
Acinetobacter baumannii ABNIH5 GCA_000353935.1 2013-04-05 177 3	940	178
Acinetobacter baumannii ABNIH6 GCA_000353955.1 2013-04-05 175 3	991	049
Acinetobacter baumannii ABNIH7 GCA_000353975.1 2013-04-05 482 3	952	619
Acinetobacter baumannii AB_TG19617 GCA_000302135.1 2012-10-02 59 3	890	585
Acinetobacter baumannii AB_TG2018 GCA_000302155.1 2012-10-02 147 3	975	196
Acinetobacter baumannii AB_TG2022 GCA_000301455.1 2012-10-02 198 3	936	091
Acinetobacter baumannii AB_TG2023 GCA_000301475.1 2012-10-02 175 3	944	282
Acinetobacter baumannii AB_TG2026 GCA_000301495.1 2012-10-02 691 4	208	784
Acinetobacter baumannii AB_TG2028 GCA_000301515.1 2012-10-02 129 3	770	742
Acinetobacter baumannii AB_TG2030 GCA_000301535.1 2012-10-02 151 3	764	393
Acinetobacter baumannii AB_TG2031 GCA_000301555.1 2012-10-02 75 3	782	788
Acinetobacter baumannii AB_TG2032 GCA_000302175.1 2012-10-02 353 3	557	150
Acinetobacter baumannii AB_TG2631 GCA_000301575.1 2012-10-02 95 3	881	302
Acinetobacter baumannii AB_TG27323 GCA_000301595.1 2012-10-02 103 3	962	171
Acinetobacter baumannii AB_TG27327 GCA_000302195.1 2012-10-02 104 4	012	960
Acinetobacter baumannii AB_TG27331 GCA_000301615.1 2012-10-02 148 4	062	196
Acinetobacter baumannii AB_TG27335 GCA_000302215.1 2012-10-02 137 4	061	401
Acinetobacter baumannii AB_TG27339 GCA_000302235.1 2012-10-02 46 3	971	513
Acinetobacter baumannii AB_TG27343 GCA_000302255.1 2012-10-02 182 4	011	165
Acinetobacter baumannii AB_TG5064 GCA_000301655.1 2012-10-02 471 3	760	971
Acinetobacter baumannii AC12 GCA_000282795.3 2015-06-19 2 3	855	235
Acinetobacter baumannii AC30 GCA_000307975.2 2014-04-22 4 3	922	859
Acinetobacter baumannii ACICU GCA_000018445.1 2008-04-15 3 3	996	761
Acinetobacter baumannii ANC 4097 GCA_000369365.1 2013-04-19 19 4	252	583
Acinetobacter baumannii ATCC 17978 GCA_000015425.1 2007-03-01 3 4	001	457
Acinetobacter baumannii ATCC 19606 = CIP 70.34 GCA_000162295.1 2009-10-02 22 3	971	516
Acinetobacter baumannii ATCC 19606 = CIP 70.34 GCA_000369385.1 2013-04-19 23 4	028	903
Acinetobacter baumannii ATCC 19606 = CIP 70.34 GCA_000737145.1 2014-08-01 2 3	955	221
Acinetobacter baumannii AYE GCA_000069245.1 2008-02-29 5 4	048	735
Acinetobacter baumannii BJAB07104 GCA_000419385.1 2013-07-09 3 4	042	229
Acinetobacter baumannii BJAB0715 GCA_000419405.1 2013-07-09 2 4	053	889
Acinetobacter baumannii BJAB0868 GCA_000419425.1 2013-07-09 4 4	005	822
Acinetobacter baumannii BZICU-2 GCA_000292545.1 2012-08-21 184 3	814	309
Acinetobacter baumannii Canada BC-5 GCA_000286615.1 2012-08-10 3 3	998	016
Acinetobacter baumannii Canada BC1 GCA_000309275.1 2012-10-31 66 3	936	404
Acinetobacter baumannii CI77 GCA_000516595.1 2014-01-07 81 4	030	011
Acinetobacter baumannii CI78 GCA_000516615.1 2014-01-07 37 3	874	762
Acinetobacter baumannii CI79 GCA_000516635.1 2014-01-07 85 4	384	434
Acinetobacter baumannii CI86 GCA_000516575.1 2014-01-07 89 4	392	843
Acinetobacter baumannii D1279779 GCA_000186665.4 2014-09-30 2 3	711	700
Acinetobacter baumannii DU202 GCA_000498375.1 2013-11-22 9 3	843	445
Acinetobacter baumannii EGD-HP18 GCA_000465635.1 2013-09-11 148 4	142	200
Acinetobacter baumannii GCA_000695855.2 2015-04-06 1 3	851	648
Acinetobacter baumannii GCA_000708775.1 2014-06-16 12 3	944	651
Acinetobacter baumannii GCA_000708795.1 2014-06-16 12 3	933	524
Acinetobacter baumannii GCA_000731965.1 2014-07-21 74 3	879	582
Acinetobacter baumannii GCA_000734775.1 2014-07-28 89 3	944	450
Acinetobacter baumannii GCA_000738845.1 2014-08-08 155 3	917	671
Acinetobacter baumannii GCA_000746605.1 2014-08-29 1 3	803	317
Acinetobacter baumannii GCA_000746645.1 2014-08-29 1 4	335	793
Acinetobacter baumannii GCA_000757665.1 2014-09-24 111 3	890	158
Acinetobacter baumannii GCA_000759395.1 2014-09-29 2 3	717	930
Acinetobacter baumannii GCA_000760395.1 2014-09-26 83 4	060	410
Acinetobacter baumannii GCA_000760415.1 2014-09-26 87 4	059	778
Acinetobacter baumannii GCA_000760435.1 2014-09-26 37 3	815	339
Acinetobacter baumannii GCA_000760455.1 2014-09-26 92 4	059	659
Acinetobacter baumannii GCA_000760475.1 2014-09-26 44 3	814	965
Acinetobacter baumannii GCA_000761175.1 2014-10-01 1 3	875	775
Acinetobacter baumannii GCA_000761465.1 2014-10-01 67 3	855	815
Acinetobacter baumannii GCA_000763365.1 2014-10-03 90 4	311	358
Acinetobacter baumannii GCA_000766105.1 2014-10-10 149 3	880	097
Acinetobacter baumannii GCA_000775835.1 2014-11-07 42 3	816	539
Acinetobacter baumannii GCA_000775855.1 2014-11-07 47 3	813	972
Acinetobacter baumannii GCA_000775875.1 2014-11-07 95 4	059	201
Acinetobacter baumannii GCA_000784715.1 2014-11-17 140 3	505	405
Acinetobacter baumannii GCA_000787015.1 2014-11-25 254 4	428	340
Acinetobacter baumannii GCA_000787215.1 2014-11-26 35 3	951	629
Acinetobacter baumannii GCA_000787225.1 2014-11-26 44 3	977	574
Acinetobacter baumannii GCA_000787235.1 2014-11-26 52 4	015	419
Acinetobacter baumannii GCA_000787275.1 2014-11-26 54 3	962	297
Acinetobacter baumannii GCA_000787295.1 2014-11-26 47 4	007	238
Acinetobacter baumannii GCA_000787315.1 2014-11-26 56 4	031	457
Acinetobacter baumannii GCA_000787335.1 2014-11-26 54 4	029	682
Acinetobacter baumannii GCA_000787355.1 2014-11-26 56 3	862	420
Acinetobacter baumannii GCA_000794125.1 2014-12-04 19 3	981	400
Acinetobacter baumannii GCA_000802885.1 2014-12-17 65 3	936	842
Acinetobacter baumannii GCA_000802895.1 2014-12-17 74 3	938	080
Acinetobacter baumannii GCA_000802915.1 2014-12-17 34 3	793	859
Acinetobacter baumannii GCA_000804635.1 2014-12-19 68 4	068	866
Acinetobacter baumannii GCA_000804645.1 2014-12-19 61 4	049	103
Acinetobacter baumannii GCA_000804655.1 2014-12-19 79 3	910	168
Acinetobacter baumannii GCA_000804665.1 2014-12-19 50 3	942	188
Acinetobacter baumannii GCA_000804715.1 2014-12-19 46 3	814	936
Acinetobacter baumannii GCA_000804725.1 2014-12-19 76 3	876	110
Acinetobacter baumannii GCA_000804735.1 2014-12-19 57 3	864	825
Acinetobacter baumannii GCA_000804745.1 2014-12-19 61 3	844	039
Acinetobacter baumannii GCA_000804795.1 2014-12-19 60 4	064	231
Acinetobacter baumannii GCA_000804805.1 2014-12-19 103 4	054	767
Acinetobacter baumannii GCA_000804815.1 2014-12-19 73 3	931	530
Acinetobacter baumannii GCA_000804825.1 2014-12-19 53 4	019	813
Acinetobacter baumannii GCA_000804875.1 2014-12-19 74 4	046	089
Acinetobacter baumannii GCA_000804885.1 2014-12-19 57 3	923	046
Acinetobacter baumannii GCA_000804895.1 2014-12-19 98 3	963	328
Acinetobacter baumannii GCA_000804905.1 2014-12-19 68 3	859	792
Acinetobacter baumannii GCA_000804955.1 2014-12-19 49 4	048	068
Acinetobacter baumannii GCA_000804965.1 2014-12-19 61 4	045	396
Acinetobacter baumannii GCA_000804975.1 2014-12-19 60 4	146	733
Acinetobacter baumannii GCA_000804985.1 2014-12-19 73 4	059	282
Acinetobacter baumannii GCA_000805035.1 2014-12-19 85 4	140	056
Acinetobacter baumannii GCA_000805045.1 2014-12-19 39 3	796	068
Acinetobacter baumannii GCA_000805055.1 2014-12-19 56 3	977	660
Acinetobacter baumannii GCA_000805065.1 2014-12-19 20 3	743	776
Acinetobacter baumannii GCA_000805115.1 2014-12-19 57 3	933	682
Acinetobacter baumannii GCA_000805125.1 2014-12-19 61 4	104	322
Acinetobacter baumannii GCA_000805135.1 2014-12-19 77 3	801	830
Acinetobacter baumannii GCA_000805145.1 2014-12-19 57 4	040	620
Acinetobacter baumannii GCA_000805195.1 2014-12-19 59 3	944	589
Acinetobacter baumannii GCA_000805205.1 2014-12-19 68 4	003	314
Acinetobacter baumannii GCA_000805215.1 2014-12-19 52 3	818	372
Acinetobacter baumannii GCA_000805225.1 2014-12-19 87 4	056	418
Acinetobacter baumannii GCA_000805275.1 2014-12-19 56 4	000	391
Acinetobacter baumannii GCA_000805295.1 2014-12-19 81 4	109	366
Acinetobacter baumannii GCA_000805305.1 2014-12-19 75 4	028	854
Acinetobacter baumannii GCA_000805365.1 2014-12-19 144 3	968	209
Acinetobacter baumannii GCA_000805515.1 2014-12-19 91 3	860	407
Acinetobacter baumannii GCA_000805525.1 2014-12-19 105 3	943	010
Acinetobacter baumannii GCA_000805535.1 2014-12-19 128 3	673	380
Acinetobacter baumannii GCA_000805545.1 2014-12-19 69 3	938	556
Acinetobacter baumannii GCA_000805595.1 2014-12-19 84 3	878	071
Acinetobacter baumannii GCA_000805615.1 2014-12-19 104 3	981	483
Acinetobacter baumannii GCA_000805635.1 2014-12-19 110 3	976	636
Acinetobacter baumannii GCA_000808765.2 2015-02-10 334 4	273	356
Acinetobacter baumannii GCA_000808775.2 2015-02-10 94 4	161	502
Acinetobacter baumannii GCA_000808785.2 2015-02-10 75 3	793	632
Acinetobacter baumannii GCA_000808815.2 2015-02-10 108 3	868	384
Acinetobacter baumannii GCA_000808845.2 2015-02-10 127 4	148	980
Acinetobacter baumannii GCA_000808865.1 2014-12-29 133 4	189	571
Acinetobacter baumannii GCA_000808885.2 2015-02-10 97 3	892	345
Acinetobacter baumannii GCA_000808905.2 2015-02-10 99 4	160	297
Acinetobacter baumannii GCA_000808925.2 2015-02-10 120 4	197	774
Acinetobacter baumannii GCA_000808945.2 2015-02-10 100 4	196	990
Acinetobacter baumannii GCA_000808965.1 2014-12-29 161 4	255	397
Acinetobacter baumannii GCA_000808985.2 2015-02-10 236 4	180	003
Acinetobacter baumannii GCA_000809005.2 2015-02-10 98 4	047	652
Acinetobacter baumannii GCA_000809025.1 2014-12-29 101 4	146	945
Acinetobacter baumannii GCA_000809045.2 2015-02-10 95 4	038	280
Acinetobacter baumannii GCA_000809065.2 2015-02-10 154 4	034	166
Acinetobacter baumannii GCA_000809085.2 2015-02-10 195 3	992	125
Acinetobacter baumannii GCA_000809105.1 2014-12-29 224 4	090	105
Acinetobacter baumannii GCA_000809205.2 2015-03-11 100 4	044	258
Acinetobacter baumannii GCA_000809215.2 2015-03-11 91 4	046	204
Acinetobacter baumannii GCA_000809225.2 2015-03-11 91 4	043	290
Acinetobacter baumannii GCA_000809235.2 2015-03-11 158 4	052	989
Acinetobacter baumannii GCA_000809285.2 2015-03-11 89 3	926	459
Acinetobacter baumannii GCA_000809305.2 2015-03-11 92 4	043	615
Acinetobacter baumannii GCA_000809325.2 2015-03-11 153 4	207	696
Acinetobacter baumannii GCA_000809345.2 2015-03-11 65 3	869	412
Acinetobacter baumannii GCA_000809365.2 2015-03-11 96 4	188	172
Acinetobacter baumannii GCA_000809385.2 2015-03-11 94 4	044	270
Acinetobacter baumannii GCA_000809405.2 2015-03-11 143 4	043	080
Acinetobacter baumannii GCA_000809425.2 2015-03-11 146 4	029	189
Acinetobacter baumannii GCA_000809445.2 2015-03-11 63 3	795	455
Acinetobacter baumannii GCA_000809465.2 2015-03-11 91 4	057	696
Acinetobacter baumannii GCA_000809485.2 2015-03-11 124 4	212	006
Acinetobacter baumannii GCA_000809505.2 2015-03-11 54 4	007	789
Acinetobacter baumannii GCA_000809525.2 2015-03-11 90 4	046	711
Acinetobacter baumannii GCA_000809545.2 2015-03-11 88 4	047	246
Acinetobacter baumannii GCA_000809565.2 2015-03-11 97 4	047	627
Acinetobacter baumannii GCA_000809585.2 2015-03-11 128 4	186	978
Acinetobacter baumannii GCA_000809605.2 2015-03-11 90 3	914	998
Acinetobacter baumannii GCA_000809625.2 2015-03-11 95 3	900	641
Acinetobacter baumannii GCA_000809645.2 2015-03-11 103 3	926	069
Acinetobacter baumannii GCA_000809665.2 2015-03-11 139 4	187	959
Acinetobacter baumannii GCA_000809685.2 2015-03-11 208 4	245	423
Acinetobacter baumannii GCA_000809705.2 2015-03-11 120 4	172	527
Acinetobacter baumannii GCA_000809725.2 2015-03-11 115 4	176	479
Acinetobacter baumannii GCA_000809745.2 2015-03-11 95 4	159	973
Acinetobacter baumannii GCA_000809765.2 2015-03-11 92 4	149	143
Acinetobacter baumannii GCA_000809785.2 2015-03-11 97 4	160	557
Acinetobacter baumannii GCA_000809805.2 2015-03-11 78 3	830	132
Acinetobacter baumannii GCA_000809825.2 2015-03-11 93 3	830	046
Acinetobacter baumannii GCA_000809845.2 2015-03-11 187 3	961	171
Acinetobacter baumannii GCA_000809865.2 2015-03-11 183 3	951	195
Acinetobacter baumannii GCA_000809885.2 2015-03-11 107 4	055	388
Acinetobacter baumannii GCA_000809905.2 2015-03-11 185 3	955	246
Acinetobacter baumannii GCA_000809925.2 2015-03-11 103 3	897	723
Acinetobacter baumannii GCA_000809945.2 2015-03-11 1	618 3	911	979
Acinetobacter baumannii GCA_000809965.2 2015-03-11 149 3	913	133
Acinetobacter baumannii GCA_000809985.2 2015-03-11 107 4	062	542
Acinetobacter baumannii GCA_000810005.2 2015-03-11 111 3	901	193
Acinetobacter baumannii GCA_000810025.2 2015-03-11 284 4	118	026
Acinetobacter baumannii GCA_000810045.2 2015-03-11 155 4	039	519
Acinetobacter baumannii GCA_000810065.2 2015-03-11 145 4	020	129
Acinetobacter baumannii GCA_000810085.2 2015-03-11 137 3	996	721
Acinetobacter baumannii GCA_000810125.2 2015-03-11 84 3	856	070
Acinetobacter baumannii GCA_000810145.2 2015-03-11 120 4	142	243
Acinetobacter baumannii GCA_000810165.2 2015-03-11 105 4	165	053
Acinetobacter baumannii GCA_000810185.2 2015-03-11 102 4	148	303
Acinetobacter baumannii GCA_000810205.1 2014-12-29 99 3	951	134
Acinetobacter baumannii GCA_000810225.1 2014-12-29 151 4	042	246
Acinetobacter baumannii GCA_000810245.2 2015-03-11 145 4	062	301
Acinetobacter baumannii GCA_000810265.2 2015-03-11 194 4	187	908
Acinetobacter baumannii GCA_000810285.2 2015-03-11 204 4	258	364
Acinetobacter baumannii GCA_000810305.2 2015-03-11 166 3	978	404
Acinetobacter baumannii GCA_000810325.2 2015-03-11 255 4	190	358
Acinetobacter baumannii GCA_000810345.2 2015-03-11 198 4	007	133
Acinetobacter baumannii GCA_000810365.2 2015-03-11 100 3	982	493
Acinetobacter baumannii GCA_000810385.2 2015-03-11 89 4	039	613
Acinetobacter baumannii GCA_000810405.2 2015-03-11 101 4	055	606
Acinetobacter baumannii GCA_000810425.2 2015-03-11 107 3	856	124
Acinetobacter baumannii GCA_000810445.2 2015-03-11 88 4	149	439
Acinetobacter baumannii GCA_000810465.2 2015-03-11 94 3	854	583
Acinetobacter baumannii GCA_000810485.2 2015-03-11 76 3	874	970
Acinetobacter baumannii GCA_000810505.2 2015-03-11 94 4	043	807
Acinetobacter baumannii GCA_000810525.2 2015-03-11 101 4	040	788
Acinetobacter baumannii GCA_000810545.2 2015-03-11 94 4	047	290
Acinetobacter baumannii GCA_000810565.2 2015-03-11 90 4	044	580
Acinetobacter baumannii GCA_000810585.2 2015-03-11 138 4	144	700
Acinetobacter baumannii GCA_000810605.2 2015-03-11 142 4	025	594
Acinetobacter baumannii GCA_000810625.2 2015-03-11 141 4	021	461
Acinetobacter baumannii GCA_000810645.2 2015-03-11 80 4	162	964
Acinetobacter baumannii GCA_000810665.2 2015-03-11 85 4	184	481
Acinetobacter baumannii GCA_000810685.2 2015-03-11 103 4	038	041
Acinetobacter baumannii GCA_000810705.1 2014-12-29 156 4	175	518
Acinetobacter baumannii GCA_000810725.2 2015-03-11 96 4	185	183
Acinetobacter baumannii GCA_000810745.2 2015-03-11 130 4	191	759
Acinetobacter baumannii GCA_000810755.1 2014-12-29 115 3	923	583
Acinetobacter baumannii GCA_000810765.2 2015-03-11 116 4	038	175
Acinetobacter baumannii GCA_000810775.1 2014-12-29 142 4	155	092
Acinetobacter baumannii GCA_000810825.2 2015-03-11 75 3	878	835
Acinetobacter baumannii GCA_000810835.2 2015-03-11 126 4	194	781
Acinetobacter baumannii GCA_000810865.2 2015-03-11 99 4	149	751
Acinetobacter baumannii GCA_000810875.2 2015-03-11 103 4	161	731
Acinetobacter baumannii GCA_000810905.2 2015-03-11 82 3	877	990
Acinetobacter baumannii GCA_000810915.2 2015-03-11 244 3	935	038
Acinetobacter baumannii GCA_000810935.2 2015-03-11 277 4	162	243
Acinetobacter baumannii GCA_000810945.2 2015-03-11 187 3	967	910
Acinetobacter baumannii GCA_000810985.2 2015-03-11 280 4	084	392
Acinetobacter baumannii GCA_000810995.2 2015-03-11 358 3	823	922
Acinetobacter baumannii GCA_000811005.2 2015-03-11 179 3	967	331
Acinetobacter baumannii GCA_000811015.2 2015-03-11 143 3	872	840
Acinetobacter baumannii GCA_000811065.2 2015-03-11 147 3	966	107
Acinetobacter baumannii GCA_000811085.2 2015-03-11 124 3	838	410
Acinetobacter baumannii GCA_000811105.2 2015-03-11 134 4	185	316
Acinetobacter baumannii GCA_000811145.2 2015-03-11 125 4	171	085
Acinetobacter baumannii GCA_000811165.2 2015-03-11 115 3	935	909
Acinetobacter baumannii GCA_000811185.2 2015-03-11 143 4	200	954
Acinetobacter baumannii GCA_000811205.2 2015-03-11 118 3	871	597
Acinetobacter baumannii GCA_000811225.2 2015-03-11 91 4	047	444
Acinetobacter baumannii GCA_000811245.2 2015-03-11 106 4	078	005
Acinetobacter baumannii GCA_000811265.2 2015-03-11 192 4	032	552
Acinetobacter baumannii GCA_000811285.2 2015-03-11 114 3	931	316
Acinetobacter baumannii GCA_000811305.2 2015-03-11 95 3	836	054
Acinetobacter baumannii GCA_000811325.2 2015-03-11 132 3	939	471
Acinetobacter baumannii GCA_000811345.2 2015-03-11 116 3	867	236
Acinetobacter baumannii GCA_000811365.2 2015-03-11 127 3	875	462
Acinetobacter baumannii GCA_000811385.1 2014-12-29 132 4	044	200
Acinetobacter baumannii GCA_000811405.2 2015-03-11 125 4	008	872
Acinetobacter baumannii GCA_000811425.1 2014-12-29 96 4	005	599
Acinetobacter baumannii GCA_000811445.1 2014-12-29 109 4	055	277
Acinetobacter baumannii GCA_000811465.1 2014-12-29 102 4	028	626
Acinetobacter baumannii GCA_000811485.2 2015-03-11 100 4	043	722
Acinetobacter baumannii GCA_000811505.2 2015-03-11 94 4	044	157
Acinetobacter baumannii GCA_000811525.2 2015-03-11 139 4	029	757
Acinetobacter baumannii GCA_000811545.2 2015-03-11 135 4	015	824
Acinetobacter baumannii GCA_000811565.2 2015-03-11 132 4	081	666
Acinetobacter baumannii GCA_000811585.2 2015-03-11 128 4	004	869
Acinetobacter baumannii GCA_000811605.2 2015-03-11 228 3	910	605
Acinetobacter baumannii GCA_000811625.2 2015-03-11 125 3	996	522
Acinetobacter baumannii GCA_000811645.2 2015-03-11 275 4	266	628
Acinetobacter baumannii GCA_000811665.2 2015-03-11 126 4	002	054
Acinetobacter baumannii GCA_000811685.2 2015-03-11 135 4	000	444
Acinetobacter baumannii GCA_000811705.2 2015-03-11 120 3	989	595
Acinetobacter baumannii GCA_000811725.2 2015-03-11 139 3	996	224
Acinetobacter baumannii GCA_000811745.2 2015-03-11 89 4	057	862
Acinetobacter baumannii GCA_000811765.2 2015-03-11 97 4	063	310
Acinetobacter baumannii GCA_000811785.2 2015-03-11 127 4	000	008
Acinetobacter baumannii GCA_000811805.2 2015-03-11 60 3	954	119
Acinetobacter baumannii GCA_000811825.2 2015-03-11 139 3	984	572
Acinetobacter baumannii GCA_000811845.1 2014-12-29 254 4	247	470
Acinetobacter baumannii GCA_000811865.2 2015-03-11 125 4	054	640
Acinetobacter baumannii GCA_000811885.2 2015-03-11 124 3	887	918
Acinetobacter baumannii GCA_000811905.2 2015-03-11 86 3	872	991
Acinetobacter baumannii GCA_000811925.2 2015-03-11 109 4	053	301
Acinetobacter baumannii GCA_000811945.2 2015-03-11 90 3	807	413
Acinetobacter baumannii GCA_000814165.3 2015-03-24 4 4	061	750
Acinetobacter baumannii GCA_000814345.1 2015-01-05 4 4	073	976
Acinetobacter baumannii GCA_000820665.1 2015-01-16 4 3	916	249
Acinetobacter baumannii GCA_000820685.1 2015-01-16 4 3	924	910
Acinetobacter baumannii GCA_000828935.1 2014-10-02 2 4	190	324
Acinetobacter baumannii GCA_000830055.1 2015-01-29 2 3	917	739
Acinetobacter baumannii GCA_000835995.1 2015-02-03 87 4	059	850
Acinetobacter baumannii GCA_000836075.1 2015-02-03 41 3	812	752
Acinetobacter baumannii GCA_000836625.1 2015-02-12 53 3	933	455
Acinetobacter baumannii GCA_000876055.1 2015-02-10 90 4	061	080
Acinetobacter baumannii GCA_000876075.1 2015-02-10 173 4	077	401
Acinetobacter baumannii GCA_000876095.1 2015-02-10 45 3	814	151
Acinetobacter baumannii GCA_000876445.1 2015-01-22 83 4	091	847
Acinetobacter baumannii GCA_000931755.1 2015-02-17 53 3	926	017
Acinetobacter baumannii GCA_000939395.1 2015-03-03 123 4	003	186
Acinetobacter baumannii GCA_000939405.1 2015-03-03 123 4	003	602
Acinetobacter baumannii GCA_000939415.1 2015-03-03 126 4	011	765
Acinetobacter baumannii GCA_000939425.1 2015-03-03 120 4	011	555
Acinetobacter baumannii GCA_000939475.1 2015-03-03 127 4	013	000
Acinetobacter baumannii GCA_000939485.1 2015-03-03 129 3	869	705
Acinetobacter baumannii GCA_000939495.1 2015-03-03 126 4	009	467
Acinetobacter baumannii GCA_000939535.1 2015-03-03 119 4	003	819
Acinetobacter baumannii GCA_000939555.1 2015-03-03 127 4	013	342
Acinetobacter baumannii GCA_000939565.1 2015-03-03 122 3	989	385
Acinetobacter baumannii GCA_000939575.1 2015-03-03 120 3	981	375
Acinetobacter baumannii GCA_000939615.1 2015-03-03 115 3	984	832
Acinetobacter baumannii GCA_000939635.1 2015-03-03 125 3	997	717
Acinetobacter baumannii GCA_000949035.1 2015-03-06 65 3	882	715
Acinetobacter baumannii GCA_000949045.1 2015-03-06 146 4	038	572
Acinetobacter baumannii GCA_000949055.1 2015-03-06 71 3	880	996
Acinetobacter baumannii GCA_000949065.1 2015-03-06 153 3	929	898
Acinetobacter baumannii GCA_000949115.1 2015-03-06 161 3	944	940
Acinetobacter baumannii GCA_000949165.1 2015-03-06 116 3	789	193
Acinetobacter baumannii GCA_000949175.1 2015-03-06 199 4	234	817
Acinetobacter baumannii GCA_000949185.1 2015-03-06 305 3	832	772
Acinetobacter baumannii GCA_000949195.1 2015-03-06 82 3	876	609
Acinetobacter baumannii GCA_000951165.1 2015-03-11 22 4	128	858
Acinetobacter baumannii GCA_000963815.1 2015-03-27 4 4	066	980
Acinetobacter baumannii GCA_000966305.1 2015-03-30 107 3	937	075
Acinetobacter baumannii GCA_000966495.1 2015-03-31 55 3	890	367
Acinetobacter baumannii GCA_000966505.1 2015-03-31 126 4	130	744
Acinetobacter baumannii GCA_000966515.1 2015-03-31 103 3	944	409
Acinetobacter baumannii GCA_000966525.1 2015-03-31 83 3	886	992
Acinetobacter baumannii GCA_000968965.1 2015-04-03 16 3	646	419
Acinetobacter baumannii GCA_000969285.1 2015-04-06 94 3	871	013
Acinetobacter baumannii GCA_000969295.1 2015-04-06 90 3	710	482
Acinetobacter baumannii GCA_000969365.1 2015-04-06 80 4	054	926
Acinetobacter baumannii GCA_000969385.1 2015-04-06 66 4	021	843
Acinetobacter baumannii GCA_000969465.1 2015-04-06 67 3	436	934
Acinetobacter baumannii GCA_000969485.1 2015-04-06 247 3	770	380
Acinetobacter baumannii GCA_000972525.1 2015-04-15 86 3	918	537
Acinetobacter baumannii GCA_000972625.1 2015-04-16 85 3	916	650
Acinetobacter baumannii GCA_000981405.1 2015-04-28 152 3	998	477
Acinetobacter baumannii GCA_000988155.1 2015-05-05 76 4	102	788
Acinetobacter baumannii GCA_001007685.1 2015-05-14 16 3	801	220
Acinetobacter baumannii GCA_001007705.1 2015-05-14 62 3	888	398
Acinetobacter baumannii GCA_001007725.1 2015-05-14 54 4	100	904
Acinetobacter baumannii GCA_001007745.1 2015-05-14 63 3	966	581
Acinetobacter baumannii GCA_001007765.1 2015-05-14 157 3	919	530
Acinetobacter baumannii GCA_001007775.1 2015-05-14 63 4	054	515
Acinetobacter baumannii GCA_001007815.1 2015-05-14 63 4	282	986
Acinetobacter baumannii GCA_001008125.1 2015-05-15 143 3	865	885
Acinetobacter baumannii GCA_001026965.1 2015-06-03 2 4	199	500
Acinetobacter baumannii GCA_001052015.1 2015-07-10 227 3	906	506
Acinetobacter baumannii GCA_001052325.1 2015-07-10 223 3	899	274
Acinetobacter baumannii GCA_001052675.1 2015-07-10 338 3	884	419
Acinetobacter baumannii GCA_001052775.1 2015-07-10 148 3	983	778
Acinetobacter baumannii GCA_001053695.1 2015-07-10 247 3	899	153
Acinetobacter baumannii GCA_001053755.1 2015-07-10 302 3	655	738
Acinetobacter baumannii GCA_001054375.1 2015-07-10 680 4	143	123
Acinetobacter baumannii GCA_001055215.1 2015-07-10 278 4	800	926
Acinetobacter baumannii GCA_001055965.1 2015-07-10 120 3	998	932
Acinetobacter baumannii GCA_001056675.1 2015-07-10 41 3	516	196
Acinetobacter baumannii GCA_001056825.1 2015-07-10 107 4	170	313
Acinetobacter baumannii GCA_001059495.1 2015-07-10 228 3	904	104
Acinetobacter baumannii GCA_001077555.1 2015-07-14 1 3	947	826
Acinetobacter baumannii GCA_001077565.1 2015-07-14 4 4	263	915
Acinetobacter baumannii GCA_001077575.1 2015-07-14 10 4	484	902
Acinetobacter baumannii GCA_001077655.1 2015-07-14 3 4	192	280
Acinetobacter baumannii GCA_001077675.1 2015-07-14 2 4	006	698
Acinetobacter baumannii GCA_001077965.1 2015-07-14 2 3	850	058
Acinetobacter baumannii IS-116 GCA_000297535.1 2012-09-17 40 3	952	511
Acinetobacter baumannii IS-123 GCA_000286535.1 2012-08-10 20 4	063	081
Acinetobacter baumannii IS-143 GCA_000297515.1 2012-09-17 93 4	020	019
Acinetobacter baumannii IS-235 GCA_000304695.1 2012-10-09 76 4	060	387
Acinetobacter baumannii IS-251 GCA_000304655.1 2012-10-09 72 4	007	286
Acinetobacter baumannii IS-58 GCA_000297595.1 2012-09-17 61 4	063	888
Acinetobacter baumannii JCM 6841 GCA_000614705.1 2014-03-31 118 3	932	397
Acinetobacter baumannii LAC-4 GCA_000623015.1 2014-04-09 13 3	961	092
Acinetobacter baumannii LAC-4 GCA_000786735.1 2014-11-25 3 3	968	436
Acinetobacter baumannii LY1 GCA_000722975.1 2014-07-08 271 3	851	577
Acinetobacter baumannii LY2 GCA_000722965.1 2014-07-08 105 3	757	215
Acinetobacter baumannii LY3 GCA_000722985.1 2014-07-08 117 3	867	104
Acinetobacter baumannii LY4 GCA_000723125.1 2014-07-08 105 4	012	700
Acinetobacter baumannii LY5 GCA_000723145.1 2014-07-08 85 3	999	987
Acinetobacter baumannii LY6 GCA_000723045.1 2014-07-08 731 4	043	542
Acinetobacter baumannii LY7 GCA_000723055.1 2014-07-08 544 4	045	878
Acinetobacter baumannii LY8 GCA_000723075.1 2014-07-08 595 4	043	886
Acinetobacter baumannii LY9 GCA_000723065.1 2014-07-08 98 4	087	028
Acinetobacter baumannii MDR-TJ GCA_000187205.4 2013-03-11 3 4	153	407
Acinetobacter baumannii MDR-ZJ06 GCA_000226275.1 2011-09-23 2 4	011	434
Acinetobacter baumannii MDR_MMC4 GCA_000522525.1 2014-01-23 146 3	985	111
Acinetobacter baumannii MRSN 3405 GCA_000731975.1 2014-07-21 143 4	027	479
Acinetobacter baumannii MRSN 3405 GCA_001028385.1 2015-06-16 64 4	082	715
Acinetobacter baumannii MRSN 3527 GCA_001028325.1 2015-06-16 46 4	206	186
Acinetobacter baumannii MRSN 3942 GCA_001028335.1 2015-06-16 69 3	975	719
Acinetobacter baumannii MRSN 4106 GCA_001028305.1 2015-06-16 62 3	952	684
Acinetobacter baumannii MRSN 57 GCA_000586635.1 2014-03-11 104 3	953	461
Acinetobacter baumannii MRSN 58 GCA_000586655.1 2014-03-11 104 3	949	301
Acinetobacter baumannii MRSN 58 GCA_001028315.1 2015-06-16 40 3	974	176
Acinetobacter baumannii MRSN 7339 GCA_001028265.1 2015-06-16 34 3	955	466
Acinetobacter baumannii MRSN 7341 GCA_001027885.1 2015-06-14 52 3	911	280
Acinetobacter baumannii MRY09-0642 GCA_000509305.1 2013-06-11 148 3	746	543
Acinetobacter baumannii MRY10-0558 GCA_000509325.1 2013-06-11 77 3	782	742
Acinetobacter baumannii MRY12-0277 GCA_000509345.1 2013-06-11 106 3	829	745
Acinetobacter baumannii MSP4-16 GCA_000341985.1 2013-02-26 53 3	944	542
Acinetobacter baumannii Naval-113 GCA_000314655.1 2012-11-26 130 4	095	626
Acinetobacter baumannii Naval-13 GCA_000305295.1 2012-10-11 64 4	107	737
Acinetobacter baumannii Naval-17 GCA_000278605.1 2012-07-16 21 4	009	964
Acinetobacter baumannii Naval-18 GCA_000214965.2 2012-08-13 11 4	454	613
Acinetobacter baumannii Naval-2 GCA_000309175.1 2012-10-31 114 4	126	550
Acinetobacter baumannii Naval-21 GCA_000309195.1 2012-10-31 75 3	923	796
Acinetobacter baumannii Naval-57 GCA_000335535.1 2013-02-01 138 3	953	596
Acinetobacter baumannii Naval-72 GCA_000304675.1 2012-10-09 52 3	840	453
Acinetobacter baumannii Naval-78 GCA_000335675.1 2013-02-01 112 4	053	379
Acinetobacter baumannii Naval-81 GCA_000214985.2 2012-08-13 5 4	080	872
Acinetobacter baumannii Naval-82 GCA_000309255.1 2012-10-31 197 3	908	929
Acinetobacter baumannii Naval-83 GCA_000305315.1 2012-10-11 103 4	106	603
Acinetobacter baumannii NCGM 237 GCA_000828795.1 2013-09-26 1 4	021	920
Acinetobacter baumannii NIPH 1362 GCA_000368125.1 2013-04-19 8 4	112	926
Acinetobacter baumannii NIPH 146 GCA_000368185.1 2013-04-19 1 3	953	145
Acinetobacter baumannii NIPH 1669 GCA_000368105.1 2013-04-19 6 3	881	119
Acinetobacter baumannii NIPH 1734 GCA_000368245.1 2013-04-19 11 3	974	764
Acinetobacter baumannii NIPH 190 GCA_000368525.1 2013-04-19 11 3	949	859
Acinetobacter baumannii NIPH 201 GCA_000369165.1 2013-04-19 9 4	134	589
Acinetobacter baumannii NIPH 2061 GCA_000368225.1 2013-04-19 12 3	985	488
Acinetobacter baumannii NIPH 24 GCA_000367885.1 2013-04-19 12 3	893	975
Acinetobacter baumannii NIPH 290 GCA_000369325.1 2013-04-19 14 4	026	493
Acinetobacter baumannii NIPH 329 GCA_000369225.1 2013-04-19 8 4	005	748
Acinetobacter baumannii NIPH 335 GCA_000369205.1 2013-04-19 15 3	956	965
Acinetobacter baumannii NIPH 410 GCA_000413915.1 2013-06-21 15 4	047	309
Acinetobacter baumannii NIPH 527 GCA_000369185.1 2013-04-19 18 4	188	001
Acinetobacter baumannii NIPH 528 GCA_000369285.1 2013-04-19 7 3	878	960
Acinetobacter baumannii NIPH 60 GCA_000368545.1 2013-04-19 33 3	981	253
Acinetobacter baumannii NIPH 601 GCA_000369245.1 2013-04-19 10 4	059	649
Acinetobacter baumannii NIPH 615 GCA_000368205.1 2013-04-19 12 3	973	846
Acinetobacter baumannii NIPH 67 GCA_000369265.1 2013-04-19 5 4	050	754
Acinetobacter baumannii NIPH 70 GCA_000369305.1 2013-04-19 15 4	062	079
Acinetobacter baumannii NIPH 80 GCA_000369345.1 2013-04-19 9 4	068	647
Acinetobacter baumannii OIFC0162 GCA_000307895.1 2012-10-09 55 4	078	399
Acinetobacter baumannii OIFC032 GCA_000215005.2 2012-08-13 4 3	893	886
Acinetobacter baumannii OIFC035 GCA_000309235.1 2012-10-31 44 3	972	611
Acinetobacter baumannii OIFC047 GCA_000335635.1 2013-02-01 39 3	740	684
Acinetobacter baumannii OIFC065 GCA_000309115.1 2012-10-31 54 4	029	646
Acinetobacter baumannii OIFC074 GCA_000305215.1 2012-10-11 66 3	935	888
Acinetobacter baumannii OIFC087 GCA_000309095.1 2012-10-31 96 4	004	682
Acinetobacter baumannii OIFC098 GCA_000305235.1 2012-10-11 72 3	812	112
Acinetobacter baumannii OIFC099 GCA_000309135.1 2012-10-31 75 3	918	177
Acinetobacter baumannii OIFC109 GCA_000278645.1 2012-07-16 13 4	107	121
Acinetobacter baumannii OIFC110 GCA_000305275.1 2012-10-11 53 3	981	666
Acinetobacter baumannii OIFC111 GCA_000309155.1 2012-10-31 44 3	988	061
Acinetobacter baumannii OIFC137 GCA_000278625.1 2012-07-16 4 4	081	420
Acinetobacter baumannii OIFC143 GCA_000278665.1 2012-07-16 8 4	441	327
Acinetobacter baumannii OIFC180 GCA_000305255.1 2012-10-11 141 3	986	823
Acinetobacter baumannii OIFC189 GCA_000278685.1 2012-07-16 10 4	043	115
Acinetobacter baumannii OIFC338 GCA_000335655.1 2013-02-01 108 4	155	681
Acinetobacter baumannii PKAB07 GCA_000576535.1 2014-02-24 2 4	242	611
Acinetobacter baumannii PR07 GCA_000372585.1 2013-04-19 1	489 3	243	427
Acinetobacter baumannii Pulsotype 27 GCA_000750855.1 2014-09-06 160 4	031	405
Acinetobacter baumannii R1B GCA_000623035.1 2014-04-09 23 4	254	810
Acinetobacter baumannii SDF GCA_000069205.1 2008-02-29 4 3	477	996
Acinetobacter baumannii str. Perm GCA_000464705.1 2013-09-06 279 3	683	601
Acinetobacter baumannii TCDC-AB0715 GCA_000189735.2 2011-09-02 3 4	218	013
Acinetobacter baumannii TG00314 GCA_000453725.1 2013-08-21 55 4	056	831
Acinetobacter baumannii TG02011 GCA_000453625.1 2013-08-21 106 4	041	294
Acinetobacter baumannii TG02017 GCA_000453605.1 2013-08-21 130 3	999	657
Acinetobacter baumannii TG07725 GCA_000453685.1 2013-08-21 89 3	961	169
Acinetobacter baumannii TG15233 GCA_000453665.1 2013-08-21 111 3	938	684
Acinetobacter baumannii TG15234 GCA_000453585.1 2013-08-21 161 4	033	580
Acinetobacter baumannii TG15236 GCA_000453705.1 2013-08-21 101 4	149	795
Acinetobacter baumannii TG15237 GCA_000453745.1 2013-08-21 67 3	782	496
Acinetobacter baumannii TG15238 GCA_000453645.1 2013-08-21 95 3	920	841
Acinetobacter baumannii TG15239 GCA_000453565.1 2013-08-21 109 3	920	618
Acinetobacter baumannii TG15240 GCA_000453765.1 2013-08-21 160 3	907	541
Acinetobacter baumannii TG15241 GCA_000453785.1 2013-08-21 139 3	909	762
Acinetobacter baumannii TG15242 GCA_000453805.1 2013-08-21 88 3	886	374
Acinetobacter baumannii TG19582 GCA_000302275.1 2012-10-02 366 3	797	693
Acinetobacter baumannii TG2012 GCA_000453825.1 2013-08-21 48 3	841	232
Acinetobacter baumannii TG2013 GCA_000453845.1 2013-08-21 77 4	238	575
Acinetobacter baumannii TG2014 GCA_000453865.1 2013-08-21 64 4	231	166
Acinetobacter baumannii TG20277 GCA_000453885.1 2013-08-21 62 4	110	502
Acinetobacter baumannii TG20546 GCA_000453905.1 2013-08-21 129 3	896	947
Acinetobacter baumannii TG22110 GCA_000453925.1 2013-08-21 62 3	980	727
Acinetobacter baumannii TG22112 GCA_000453945.1 2013-08-21 64 4	380	255
Acinetobacter baumannii TG22142 GCA_000453965.1 2013-08-21 76 4	230	851
Acinetobacter baumannii TG22146 GCA_000453985.1 2013-08-21 93 4	241	168
Acinetobacter baumannii TG22148 GCA_000454005.1 2013-08-21 54 4	315	688
Acinetobacter baumannii TG22150 GCA_000453025.1 2013-08-21 131 3	998	472
Acinetobacter baumannii TG22190 GCA_000453045.1 2013-08-21 48 4	122	727
Acinetobacter baumannii TG22192 GCA_000453065.1 2013-08-21 139 3	981	420
Acinetobacter baumannii TG22194 GCA_000453085.1 2013-08-21 61 4	135	361
Acinetobacter baumannii TG22196 GCA_000453105.1 2013-08-21 43 3	998	635
Acinetobacter baumannii TG22198 GCA_000453125.1 2013-08-21 28 4	489	035
Acinetobacter baumannii TG22202 GCA_000453145.1 2013-08-21 65 4	209	505
Acinetobacter baumannii TG22204 GCA_000453165.1 2013-08-21 41 3	843	667
Acinetobacter baumannii TG22212 GCA_000453185.1 2013-08-21 46 3	836	215
Acinetobacter baumannii TG22214 GCA_000453205.1 2013-08-21 85 3	902	823
Acinetobacter baumannii TG22332 GCA_000453225.1 2013-08-21 62 4	091	283
Acinetobacter baumannii TG22336 GCA_000453245.1 2013-08-21 45 4	160	198
Acinetobacter baumannii TG27295 GCA_000453265.1 2013-08-21 91 3	912	880
Acinetobacter baumannii TG27299 GCA_000453285.1 2013-08-21 138 4	085	375
Acinetobacter baumannii TG27307 GCA_000453305.1 2013-08-21 194 4	480	250
Acinetobacter baumannii TG27311 GCA_000453325.1 2013-08-21 169 4	402	728
Acinetobacter baumannii TG27315 GCA_000453345.1 2013-08-21 87 4	089	498
Acinetobacter baumannii TG27319 GCA_000453365.1 2013-08-21 84 4	075	702
Acinetobacter baumannii TG27371 GCA_000453385.1 2013-08-21 167 4	087	967
Acinetobacter baumannii TG27379 GCA_000453405.1 2013-08-21 84 4	161	888
Acinetobacter baumannii TG27383 GCA_000453425.1 2013-08-21 116 4	024	184
Acinetobacter baumannii TG27387 GCA_000453445.1 2013-08-21 52 3	938	118
Acinetobacter baumannii TG27391 GCA_000453465.1 2013-08-21 290 3	865	197
Acinetobacter baumannii TG27395 GCA_000453485.1 2013-08-21 162 4	008	514
Acinetobacter baumannii TG27399 GCA_000453505.1 2013-08-21 131 4	023	952
Acinetobacter baumannii TG27407 GCA_000453525.1 2013-08-21 94 4	163	950
Acinetobacter baumannii TG27411 GCA_000453545.1 2013-08-21 92 4	156	077
Acinetobacter baumannii TYTH-1 GCA_000302575.1 2012-10-03 1 3	957	368
Acinetobacter baumannii TYTH-2 GCA_000770815.1 2014-11-04 138 3	879	846
Acinetobacter baumannii TYTH-3 GCA_000770865.1 2014-11-04 180 3	719	171
Acinetobacter baumannii TYTH-4 GCA_000770885.1 2014-11-04 163 3	938	769
Acinetobacter baumannii TYTH-5 GCA_000770785.1 2014-11-04 199 3	788	292
Acinetobacter baumannii TYTH-6 GCA_000770905.1 2014-11-04 137 3	944	163
Acinetobacter baumannii TYTH-7 GCA_000770805.1 2014-11-04 157 3	682	288
Acinetobacter baumannii UH0207 GCA_000513795.1 2014-01-07 87 3	801	252
Acinetobacter baumannii UH0707 GCA_000515495.1 2014-01-07 227 4	043	283
Acinetobacter baumannii UH0807 GCA_000515435.1 2014-01-07 234 4	047	978
Acinetobacter baumannii UH10007 GCA_000515475.1 2014-01-07 234 4	105	459
Acinetobacter baumannii UH1007 GCA_000515455.1 2014-01-07 122 3	991	784
Acinetobacter baumannii UH10107 GCA_000515515.1 2014-01-07 84 4	006	405
Acinetobacter baumannii UH10707 GCA_000515535.1 2014-01-07 166 4	004	417
Acinetobacter baumannii UH10707 GCA_000516115.1 2014-01-07 9 4	156	196
Acinetobacter baumannii UH11608 GCA_000515555.1 2014-01-07 80 3	886	470
Acinetobacter baumannii UH12208 GCA_000515575.1 2014-01-07 215 4	139	172
Acinetobacter baumannii UH12308 GCA_000515595.1 2014-01-07 110 3	965	931
Acinetobacter baumannii UH12408 GCA_000515615.1 2014-01-07 94 3	856	072
Acinetobacter baumannii UH12808 GCA_000515635.1 2014-01-07 117 3	872	609
Acinetobacter baumannii UH13908 GCA_000515655.1 2014-01-07 62 3	781	356
Acinetobacter baumannii UH14508 GCA_000515675.1 2014-01-07 138 4	202	102
Acinetobacter baumannii UH15208 GCA_000515695.1 2014-01-07 142 4	217	353
Acinetobacter baumannii UH16008 GCA_000515715.1 2014-01-07 136 4	218	240
Acinetobacter baumannii UH16108 GCA_000515735.1 2014-01-07 117 3	873	079
Acinetobacter baumannii UH16208 GCA_000515755.1 2014-01-07 231 4	140	181
Acinetobacter baumannii UH18608 GCA_000515775.1 2014-01-07 86 3	915	832
Acinetobacter baumannii UH19608 GCA_000515795.2 2014-01-10 225 4	074	016
Acinetobacter baumannii UH19908 GCA_000515815.1 2014-01-07 88 4	199	995
Acinetobacter baumannii UH20108 GCA_000515835.1 2014-01-07 92 3	880	196
Acinetobacter baumannii UH2107 GCA_000517485.1 2014-01-10 157 3	968	797
Acinetobacter baumannii UH22908 GCA_000515855.1 2014-01-07 128 4	031	426
Acinetobacter baumannii UH2307 GCA_000515895.1 2014-01-07 104 3	973	770
Acinetobacter baumannii UH2707 GCA_000516075.1 2014-01-07 236 4	039	530
Acinetobacter baumannii UH2907 GCA_000516055.1 2014-01-07 213 4	044	940
Acinetobacter baumannii UH3807 GCA_000517505.1 2014-01-10 112 3	790	200
Acinetobacter baumannii UH5107 GCA_000516135.1 2014-01-07 135 4	006	224
Acinetobacter baumannii UH5207 GCA_000516155.1 2014-01-07 59 4	009	458
Acinetobacter baumannii UH5307 GCA_000516175.1 2014-01-07 113 4	199	434
Acinetobacter baumannii UH5707 GCA_000516195.1 2014-01-07 166 4	054	698
Acinetobacter baumannii UH6107 GCA_000516215.1 2014-01-07 173 4	060	364
Acinetobacter baumannii UH6207 GCA_000516235.1 2014-01-07 100 3	865	151
Acinetobacter baumannii UH6507 GCA_000516255.1 2014-01-07 47 3	762	269
Acinetobacter baumannii UH6907 GCA_000516275.1 2014-01-07 146 4	013	026
Acinetobacter baumannii UH7007 GCA_000516295.1 2014-01-07 127 3	907	326
Acinetobacter baumannii UH7607 GCA_000516315.1 2014-01-07 151 3	912	528
Acinetobacter baumannii UH7707 GCA_000516335.1 2014-01-07 232 4	044	221
Acinetobacter baumannii UH7807 GCA_000516355.1 2014-01-07 159 4	055	409
Acinetobacter baumannii UH7907 GCA_000516375.1 2014-01-07 185 4	015	169
Acinetobacter baumannii UH8107 GCA_000515915.1 2014-01-07 150 4	209	203
Acinetobacter baumannii UH8407 GCA_000515935.1 2014-01-07 92 3	917	690
Acinetobacter baumannii UH8707 GCA_000515955.1 2014-01-07 88 3	917	857
Acinetobacter baumannii UH8807 GCA_000515975.1 2014-01-07 144 3	925	931
Acinetobacter baumannii UH8907 GCA_000515875.1 2014-01-07 159 3	930	810
Acinetobacter baumannii UH9007 GCA_000515995.1 2014-01-07 217 4	197	251
Acinetobacter baumannii UH9707 GCA_000516015.1 2014-01-07 119 4	216	190
Acinetobacter baumannii UH9907 GCA_000516035.1 2014-01-07 153 4	214	543
Acinetobacter baumannii UH9907 GCA_000516095.2 2014-01-10 11 4	344	908
Acinetobacter baumannii UMB001 GCA_000184475.2 2010-12-21 118 4	013	480
Acinetobacter baumannii UMB002 GCA_000184495.2 2010-12-21 74 3	936	001
Acinetobacter baumannii UMB003 GCA_000184515.2 2010-12-21 96 4	188	709
Acinetobacter baumannii W6976 GCA_000248255.2 2012-02-21 526 3	910	984
Acinetobacter baumannii W7282 GCA_000248275.2 2012-02-21 133 3	951	186
Acinetobacter baumannii WC-348 GCA_000314635.1 2012-11-26 61 4	108	488
Acinetobacter baumannii WC-692 GCA_000297575.1 2012-09-17 79 4	183	446
Acinetobacter baumannii WC-A-694 GCA_000309215.1 2012-10-31 82 4	008	103
Acinetobacter baumannii WC-A-92 GCA_000335615.1 2013-02-01 151 3	838	812
Acinetobacter baumannii WM99c GCA_000186645.2 2011-01-25 162 4	042	799
Acinetobacter baumannii ZW85-1 GCA_000505685.2 2013-12-11 3 3	925	246
Acinetobacter baumannii ZWS1122 GCA_000299655.1 2012-09-27 60 3	937	258
Acinetobacter baumannii ZWS1219 GCA_000299675.1 2012-09-27 70 3	964	728
Acinetobacter baylyi DSM 14961 = CIP 107474 GCA_000368685.1 2013-04-19 10 3	611	649
Acinetobacter baylyi DSM 14961 = CIP 107474 GCA_000621045.1 2014-04-08 27 3	603	955
Acinetobacter baylyi TG19579 GCA_000302115.1 2012-10-02 95 3	746	897
Acinetobacter beijerinckii ANC 3835 GCA_000368985.1 2013-04-19 6 3	547	677
Acinetobacter beijerinckii CIP 110307 GCA_000369005.1 2013-04-19 5 3	563	334
Acinetobacter beijerinckii GCA_000931715.1 2015-02-17 31 3	594	936
Acinetobacter bereziniae CIP 70.12 GCA_000368925.1 2013-04-19 3 5	026	532
Acinetobacter bereziniae GCA_000753985.1 2014-08-28 132 4	869	495
Acinetobacter bereziniae GCA_000825165.1 2015-01-16 324 4	776	150
Acinetobacter bereziniae LMG 1003 GCA_000248295.2 2012-02-21 372 4	975	999
Acinetobacter bereziniae NIPH 3 GCA_000368505.1 2013-04-19 12 4	978	275
Acinetobacter bohemicus ANC 3994 GCA_000367925.1 2013-04-19 14 3	657	694
Acinetobacter bouvetii DSM 14964 = CIP 107468 GCA_000368865.1 2013-04-19 6 3	388	822
Acinetobacter bouvetii DSM 14964 = CIP 107468 GCA_000373725.1 2013-04-23 19 3	356	470
Acinetobacter brisouii ANC 4119 GCA_000368645.1 2013-04-19 8 3	146	639
Acinetobacter brisouii CIP 110357 GCA_000488275.1 2013-10-29 7 3	148	512
Acinetobacter brisouii CIP 110357 GCA_000931655.1 2015-02-17 41 3	089	410
Acinetobacter brisouii GCA_000964015.1 2015-03-27 65 2	995	620
Acinetobacter calcoaceticus ANC 3680 GCA_000368945.1 2013-04-19 4 4	074	938
Acinetobacter calcoaceticus ANC 3811 GCA_000399665.1 2013-05-16 2 3	827	685
Acinetobacter calcoaceticus DSM 30006 = CIP 81.8 GCA_000248175.2 2012-02-21 362 3	888	419
Acinetobacter calcoaceticus DSM 30006 = CIP 81.8 GCA_000368965.1 2013-04-19 7 3	929	658
Acinetobacter calcoaceticus GCA_000746375.1 2014-08-28 66 3	951	709
Acinetobacter calcoaceticus GCA_000818215.1 2015-01-06 44 4	058	823
Acinetobacter calcoaceticus GCA_000931735.1 2015-02-17 18 3	893	207
Acinetobacter calcoaceticus GCA_000952075.1 2015-03-13 35 3	943	681
Acinetobacter calcoaceticus GCA_001056355.1 2015-07-10 220 3	987	101
Acinetobacter calcoaceticus NIPH 13 GCA_000367865.1 2013-04-19 3 3	928	504
Acinetobacter calcoaceticus PHEA-2 GCA_000191145.1 2011-03-03 1 3	862	530
Acinetobacter calcoaceticus RUH2202 GCA_000162035.1 2009-10-30 15 3	881	790
Acinetobacter calcoaceticus subsp. anitratus XM1570 GCA_000341835.1 2013-02-26 27 4	105	411
Acinetobacter calcoaceticus TG19585 GCA_000302295.1 2012-10-02 34 3	810	905
Acinetobacter calcoaceticus TG19588 GCA_000309015.1 2012-10-02 31 3	902	769
Acinetobacter calcoaceticus TG19593 GCA_000301675.1 2012-10-02 29 3	911	510
Acinetobacter genomosp. 13TU str. NCTC 8102 GCA_000248315.2 2012-02-21 277 4	118	248
Acinetobacter gerneri DSM 14967 = CIP 107464 GCA_000368565.1 2013-04-19 42 4	595	172
Acinetobacter gerneri GCA_000747725.1 2014-08-28 185 4	384	111
Acinetobacter gerneri MTCC 9824 GCA_000430245.1 2013-07-16 167 4	420	969
Acinetobacter guillouiae CIP 63.46 GCA_000368145.1 2013-04-19 16 4	902	283
Acinetobacter guillouiae GCA_000829655.1 2015-01-20 72 4	842	783
Acinetobacter guillouiae MSP4-18 GCA_000414055.1 2013-06-24 94 4	848	959
Acinetobacter guillouiae NIPH 991 GCA_000368485.1 2013-04-19 4 4	905	772
Acinetobacter gyllenbergii CIP 110306 GCA_000413855.1 2013-06-21 65 4	305	849
Acinetobacter gyllenbergii GCA_000931695.1 2015-02-17 46 4	308	648
Acinetobacter gyllenbergii MTCC 11365 GCA_000414075.1 2013-06-24 48 4	318	988
Acinetobacter gyllenbergii NIPH 230 GCA_000488195.1 2013-10-29 13 4	551	346
Acinetobacter haemolyticus ATCC 19194 GCA_000164055.1 2010-04-09 61 3	715	198
Acinetobacter haemolyticus CIP 64.3 GCA_000369065.1 2013-04-19 15 3	513	082
Acinetobacter haemolyticus GCA_000830135.1 2015-01-23 140 3	348	953
Acinetobacter haemolyticus MTCC 9819 GCA_000430205.1 2013-07-16 182 3	384	229
Acinetobacter haemolyticus NIPH 261 GCA_000369085.1 2013-04-19 7 3	531	257
Acinetobacter haemolyticus TG19599 GCA_000302315.1 2012-10-02 261 3	386	441
Acinetobacter haemolyticus TG19602 GCA_000309035.1 2012-10-02 382 3	578	946
Acinetobacter haemolyticus TG21157 GCA_000301715.1 2012-10-02 175 3	324	360
Acinetobacter harbinensis GCA_000816495.1 2015-01-08 6 2	899	785
Acinetobacter indicus ANC 4215 GCA_000413875.1 2013-06-21 11 3	186	687
Acinetobacter indicus CIP 110367 GCA_000488255.1 2013-10-29 17 3	211	639
Acinetobacter indicus CIP 110367 GCA_000830155.1 2015-01-23 115 3	078	968
Acinetobacter indicus GCA_000964095.1 2015-03-27 129 3	015	705
Acinetobacter johnsonii ANC 3681 GCA_000368805.1 2013-04-19 8 3	540	498
Acinetobacter johnsonii CIP 64.6 GCA_000368045.1 2013-04-19 11 3	608	403
Acinetobacter johnsonii GCA_000949655.1 2015-02-19 123 3	469	574
Acinetobacter johnsonii SH046 GCA_000162055.1 2009-11-02 47 3	690	010
Acinetobacter johnsonii TG19605 GCA_000301735.1 2012-10-02 186 3	532	492
Acinetobacter johnsonii TG19625 GCA_000302335.1 2012-10-02 111 3	599	471
Acinetobacter junii CIP 107470 GCA_000368665.1 2013-04-19 25 3	782	348
Acinetobacter junii CIP 64.5 GCA_000368765.1 2013-04-19 7 3	357	744
Acinetobacter junii GCA_000775815.1 2014-11-07 168 3	597	040
Acinetobacter junii GCA_000813495.1 2015-01-02 144 3	199	812
Acinetobacter junii GCA_000830115.1 2015-01-23 237 3	539	602
Acinetobacter junii GCA_000831735.1 2015-01-23 108 3	226	826
Acinetobacter junii MTCC 11364 GCA_000430225.1 2013-07-16 248 3	549	566
Acinetobacter junii NIPH 182 GCA_000368745.1 2013-04-19 9 3	310	173
Acinetobacter junii SH205 GCA_000162075.1 2009-11-02 44 3	463	059
Acinetobacter junii TG19608 GCA_000302355.1 2012-10-02 136 3	257	504
Acinetobacter lwoffii CIP 70.31 GCA_000369125.1 2013-04-19 12 3	677	680
Acinetobacter lwoffii GCA_000836095.1 2015-02-03 100 3	298	884
Acinetobacter lwoffii NCTC 5866 = CIP 64.10 GCA_000248355.2 2012-02-21 252 3	353	128
Acinetobacter lwoffii NCTC 5866 = CIP 64.10 GCA_000369105.1 2013-04-19 16 3	218	415
Acinetobacter lwoffii NIPH 478 GCA_000369145.1 2013-04-19 9 3	301	256
Acinetobacter lwoffii NIPH 512 GCA_000487975.1 2013-10-29 12 3	384	618
Acinetobacter lwoffii NIPH 715 GCA_000368165.1 2013-04-19 26 3	454	560
Acinetobacter lwoffii SH145 GCA_000162095.1 2009-11-02 76 3	481	004
Acinetobacter lwoffii TG19636 GCA_000301755.1 2012-10-02 245 3	497	784
Acinetobacter lwoffii WJ10621 GCA_000219275.1 2011-06-27 1 3	184	320
Acinetobacter nectaris CIP 110549 GCA_000488215.1 2013-10-29 29 2	668	938
Acinetobacter nosocomialis 28F GCA_000529215.1 2014-01-28 138 4	191	407
Acinetobacter nosocomialis Ab22222 GCA_000300635.1 2012-10-02 25 4	015	811
Acinetobacter nosocomialis GCA_000775795.1 2014-11-07 90 3	980	413
Acinetobacter nosocomialis GCA_000775895.1 2014-11-07 93 3	978	565
Acinetobacter nosocomialis GCA_000802905.1 2014-12-17 52 3	791	806
Acinetobacter nosocomialis GCA_000836055.1 2015-02-03 28 3	857	428
Acinetobacter nosocomialis GCA_000931675.1 2015-02-17 65 4	041	007
Acinetobacter nosocomialis GCA_000931775.1 2015-02-17 70 4	040	272
Acinetobacter nosocomialis GCA_000931795.1 2015-02-17 67 3	961	039
Acinetobacter nosocomialis GCA_000949675.1 2015-02-20 116 3	953	253
Acinetobacter nosocomialis GCA_000949695.1 2015-02-20 116 4	030	188
Acinetobacter nosocomialis GCA_000949715.1 2015-02-20 72 4	039	075
Acinetobacter nosocomialis M2 GCA_000472005.1 2013-09-27 11 3	782	411
Acinetobacter nosocomialis NIPH 2119 GCA_000368085.1 2013-04-19 1 3	906	876
Acinetobacter nosocomialis NIPH 386 GCA_000368605.1 2013-04-19 10 4	046	703
Acinetobacter nosocomialis TG19596 GCA_000301695.1 2012-10-02 86 3	790	318
Acinetobacter nosocomialis TG21145 GCA_000301775.1 2012-10-02 39 4	103	253
Acinetobacter oleivorans CIP 110421 GCA_000488235.1 2013-10-29 4 4	142	522
Acinetobacter oleivorans DR1 GCA_000196795.1 2010-06-21 1 4	152	543
Acinetobacter oleivorans GCA_000803285.1 2014-12-17 32 3	766	469
Acinetobacter oleivorans GCA_000836035.1 2015-02-03 29 4	108	464
Acinetobacter parvus DSM 16617 = CIP 108168 GCA_000248155.2 2012-02-21 225 2	878	042
Acinetobacter parvus DSM 16617 = CIP 108168 GCA_000368025.1 2013-04-19 9 2	912	642
Acinetobacter parvus GCA_000962795.1 2015-03-25 117 3	605	569
Acinetobacter parvus NIPH 1103 GCA_000368005.1 2013-04-19 12 3	018	959
Acinetobacter pittii 42F GCA_000529235.1 2014-01-28 94 4	091	904
Acinetobacter pittii ANC 3678 GCA_000369025.1 2013-04-19 10 3	959	833
Acinetobacter pittii ANC 4050 GCA_000399685.1 2013-05-16 1 3	836	826
Acinetobacter pittii ANC 4052 GCA_000399705.1 2013-05-16 5 3	953	387
Acinetobacter pittii CIP 70.29 GCA_000369045.1 2013-04-19 13 3	830	310
Acinetobacter pittii D499 GCA_000230465.2 2011-10-13 30 4	103	824
Acinetobacter pittii DSM 21653 GCA_000248335.2 2012-02-21 458 3	746	320
Acinetobacter pittii DSM 9306 GCA_000248235.2 2012-02-21 321 4	030	436
Acinetobacter pittii GCA_000800555.1 2014-12-09 127 4	372	178
Acinetobacter pittii GCA_000805655.1 2014-12-19 134 4	357	452
Acinetobacter pittii GCA_000817365.1 2015-01-12 20 3	811	215
Acinetobacter pittii GCA_000836015.1 2015-02-03 37 3	920	951
Acinetobacter pittii GCA_000931895.1 2015-02-17 95 4	013	424
Acinetobacter pittii GCA_000931915.1 2015-02-17 55 4	098	379
Acinetobacter pittii GCA_000934125.1 2015-02-17 123 4	190	466
Acinetobacter pittii GCA_000949735.1 2015-02-20 82 4	078	214
Acinetobacter pittii GCA_000949755.1 2015-02-20 78 4	150	412
Acinetobacter pittii GCA_000949775.1 2015-02-20 116 4	213	246
Acinetobacter pittii GCA_000949795.1 2015-02-20 103 4	216	276
Acinetobacter pittii GCA_001005885.1 2015-05-11 123 3	803	367
Acinetobacter pittii TG6411 GCA_000302375.1 2012-10-02 66 3	919	745
Acinetobacter radioresistens DSM 6976 = NBRC 102413 = CIP 103788 GCA_000248115.2 2012-02-21 346 3	346	011
Acinetobacter radioresistens DSM 6976 = NBRC 102413 = CIP 103788 GCA_000308075.1 2012-09-05 95 3	366	079
Acinetobacter radioresistens DSM 6976 = NBRC 102413 = CIP 103788 GCA_000368905.1 2013-04-19 13 3	195	486
Acinetobacter radioresistens GCA_000972345.1 2015-04-14 42 3	171	927
Acinetobacter radioresistens NIPH 2130 GCA_000368885.1 2013-04-19 6 3	164	924
Acinetobacter radioresistens SH164 GCA_000162115.1 2009-11-02 18 3	158	014
Acinetobacter radioresistens SK82 GCA_000175675.1 2009-08-05 82 3	283	705
Acinetobacter radioresistens TG02010 GCA_000301795.1 2012-10-02 38 3	063	848
Acinetobacter radioresistens WC-A-157 GCA_000286595.1 2012-08-10 21 3	209	605
Acinetobacter rudis CIP 110305 GCA_000413895.1 2013-06-21 11 4	066	694
Acinetobacter rudis GCA_000829675.1 2015-01-20 151 3	961	794
Acinetobacter schindleri CIP 107287 GCA_000368625.1 2013-04-19 18 3	394	558
Acinetobacter schindleri NIPH 900 GCA_000368465.1 2013-04-19 12 3	414	896
Acinetobacter schindleri TG19614 GCA_000301815.1 2012-10-02 159 3	197	027
Acinetobacter soli CIP 110264 GCA_000368705.1 2013-04-19 9 3	359	986
Acinetobacter soli GCA_000760595.1 2014-09-26 33 3	330	453
Acinetobacter soli NIPH 2899 GCA_000368725.1 2013-04-19 3 3	463	506
Acinetobacter soli TCM341 GCA_000633005.1 2014-04-17 74 3	498	148
Acinetobacter sp. 243_ASPC GCA_001054715.1 2015-07-10 143 3	697	129
Acinetobacter sp. 528 GCA_000302395.1 2012-10-02 293 4	051	342
Acinetobacter sp. A47 GCA_000805455.1 2014-12-19 71 3	913	495
Acinetobacter sp. ADP1 GCA_000046845.1 2004-06-30 1 3	598	621
Acinetobacter sp. AG1 GCA_001005525.1 2015-05-08 124 3	670	157
Acinetobacter sp. Ag2 GCA_001005515.1 2015-05-08 59 4	434	290
Acinetobacter sp. ANC 3789 GCA_000368265.1 2013-04-19 11 3	248	600
Acinetobacter sp. ANC 3862 GCA_000369565.1 2013-04-19 3 3	835	357
Acinetobacter sp. ANC 3880 GCA_000369845.1 2013-04-19 14 4	374	226
Acinetobacter sp. ANC 3929 GCA_000369405.1 2013-04-19 10 4	287	739
Acinetobacter sp. ANC 4105 GCA_000369485.1 2013-04-19 5 4	106	934
Acinetobacter sp. ATCC 27244 GCA_000156555.1 2009-05-01 95 3	434	013
Acinetobacter sp. CAG:196 GCA_000433235.1 2013-07-17 53 2	134	390
Acinetobacter sp. CIP 101934 GCA_000369585.1 2013-04-19 17 3	205	996
Acinetobacter sp. CIP 101966 GCA_000369725.1 2013-04-19 18 3	528	462
Acinetobacter sp. CIP 102082 GCA_000368365.1 2013-04-19 16 3	010	293
Acinetobacter sp. CIP 102129 GCA_000368305.1 2013-04-19 11 2	997	897
Acinetobacter sp. CIP 102136 GCA_000369685.1 2013-04-19 20 3	606	614
Acinetobacter sp. CIP 102143 GCA_000369865.1 2013-04-19 26 3	025	070
Acinetobacter sp. CIP 102159 GCA_000368285.1 2013-04-19 2 2	973	263
Acinetobacter sp. CIP 102529 GCA_000368325.1 2013-04-19 13 3	027	203
Acinetobacter sp. CIP 102637 GCA_000368425.1 2013-04-19 5 2	784	022
Acinetobacter sp. CIP 110321 GCA_000400715.1 2013-05-30 8 4	303	137
Acinetobacter sp. CIP 51.11 GCA_000369665.1 2013-04-19 5 3	143	762
Acinetobacter sp. CIP 53.82 GCA_000369465.1 2013-04-19 11 3	150	340
Acinetobacter sp. CIP 56.2 GCA_000368445.1 2013-04-19 4 4	367	771
Acinetobacter sp. CIP 64.2 GCA_000369645.1 2013-04-19 9 4	049	142
Acinetobacter sp. CIP 64.7 GCA_000369745.1 2013-04-19 19 3	657	789
Acinetobacter sp. CIP 70.18 GCA_000369525.1 2013-04-19 28 4	663	178
Acinetobacter sp. CIP A162 GCA_000367905.1 2013-04-19 7 3	364	056
Acinetobacter sp. CIP-A165 GCA_000367985.1 2013-04-19 8 3	578	179
Acinetobacter sp. COS3 GCA_000475335.1 2013-10-21 80 3	440	295
Acinetobacter sp. ETR1 GCA_000705635.1 2014-06-12 151 4	679	761
Acinetobacter sp. GG2 GCA_000292385.1 2012-08-20 40 3	873	115
Acinetobacter sp. HA GCA_000264725.1 2012-05-30 102 3	125	085
Acinetobacter sp. HR7 GCA_000773685.1 2014-11-10 227 3	123	428
Acinetobacter sp. MDS7A GCA_000386005.1 2013-05-01 141 2	967	280
Acinetobacter sp. MII GCA_000761495.1 2014-10-01 689 3	846	869
Acinetobacter sp. MN12 GCA_000764915.1 2014-10-08 107 4	314	475
Acinetobacter sp. MN12 GCA_000812115.1 2014-12-31 107 4	314	475
Acinetobacter sp. N54.MGS-139 GCA_000980495.1 2015-04-24 208 2	171	676
Acinetobacter sp. NBRC 100985 GCA_000241225.2 2011-11-25 67 3	518	097
Acinetobacter sp. NBRC 110496 GCA_000876115.1 2015-02-10 165 4	403	056
Acinetobacter sp. NCTC 10304 GCA_000248215.2 2012-02-21 374 4	157	209
Acinetobacter sp. NCTC 7422 GCA_000248195.2 2012-02-21 164 3	992	652
Acinetobacter sp. neg1 GCA_000788125.1 2014-12-01 27 3	917	814
Acinetobacter sp. NIPH 1847 GCA_000369605.1 2013-04-19 4 3	954	090
Acinetobacter sp. NIPH 1859 GCA_000369765.1 2013-04-19 8 4	223	296
Acinetobacter sp. NIPH 1867 GCA_000369545.1 2013-04-19 2 3	939	333
Acinetobacter sp. NIPH 2036 GCA_000413935.1 2013-06-21 11 3	897	684
Acinetobacter sp. NIPH 2100 GCA_000369805.1 2013-04-19 1 3	929	510
Acinetobacter sp. NIPH 2168 GCA_000369705.1 2013-04-19 3 4	084	898
Acinetobacter sp. NIPH 2171 GCA_000369625.1 2013-04-19 7 3	500	761
Acinetobacter sp. NIPH 236 GCA_000367965.1 2013-04-19 19 3	544	061
Acinetobacter sp. NIPH 284 GCA_000369425.1 2013-04-19 22 3	190	612
Acinetobacter sp. NIPH 298 GCA_000369505.1 2013-04-19 4 3	486	837
Acinetobacter sp. NIPH 3623 GCA_000369785.1 2013-04-19 2 3	992	489
Acinetobacter sp. NIPH 542 GCA_000369825.1 2013-04-19 8 4	176	391
Acinetobacter sp. NIPH 713 GCA_000369445.1 2013-04-19 12 3	042	530
Acinetobacter sp. NIPH 758 GCA_000368345.1 2013-04-19 13 4	070	232
Acinetobacter sp. NIPH 809 GCA_000367945.1 2013-04-19 3 4	313	783
Acinetobacter sp. NIPH 817 GCA_000368405.1 2013-04-19 16 4	118	901
Acinetobacter sp. NIPH 899 GCA_000368385.1 2013-04-19 32 3	820	119
Acinetobacter sp. NIPH 973 GCA_000368065.1 2013-04-19 16 4	231	694
Acinetobacter sp. OIFC021 GCA_000335575.1 2013-02-01 108 4	084	065
Acinetobacter sp. P8-3-8 GCA_000214135.2 2011-05-19 204 3	892	325
Acinetobacter sp. RUH2624 GCA_000162375.2 2013-09-30 8 3	952	634
Acinetobacter sp. SH024 GCA_000163635.1 2010-04-01 26 3	970	841
Acinetobacter sp. TG19627 GCA_000302415.1 2012-10-02 109 4	524	649
Acinetobacter sp. TG2027 GCA_000302435.1 2012-10-02 66 3	927	238
Acinetobacter sp. TG27347 GCA_000301635.1 2012-10-02 90 4	016	748
Acinetobacter sp. UNC436CL71CviS28 GCA_000620525.1 2014-04-08 103 3	226	563
Acinetobacter sp. V2 GCA_001188385.1 2015-04-10 16 4	007	850
Acinetobacter sp. Ver3 GCA_000632455.1 2014-04-15 209 3	345	299
Acinetobacter sp. VT 511 GCA_001077515.1 2015-07-14 121 3	416	321
Acinetobacter sp. WC-136 GCA_000315155.1 2012-11-26 133 4	166	244
Acinetobacter sp. WC-141 GCA_000313935.1 2012-11-21 91 3	932	253
Acinetobacter sp. WC-323 GCA_000314615.1 2012-11-26 77 4	047	401
Acinetobacter sp. WC-487 GCA_000314595.1 2012-11-26 121 4	115	076
Acinetobacter sp. WC-743 GCA_000335555.1 2013-02-01 154 4	902	370
Acinetobacter sp. YZS-X1-1 GCA_000804305.1 2014-12-18 79 3	278	660
Acinetobacter sp. ZOR0008 GCA_000800865.1 2014-12-11 169 4	127	210
Acinetobacter tandoii DSM 14970 = CIP 107469 GCA_000400735.1 2013-05-30 28 4	078	922
Acinetobacter tandoii DSM 14970 = CIP 107469 GCA_000621065.1 2014-04-08 87 4	048	239
Acinetobacter tandoii GCA_000760555.1 2014-09-26 95 4	012	568
Acinetobacter tjernbergiae DSM 14971 = CIP 107465 GCA_000374425.1 2013-04-23 50 3	692	377
Acinetobacter tjernbergiae DSM 14971 = CIP 107465 GCA_000488175.1 2013-10-29 76 3	652	434
Acinetobacter tjernbergiae GCA_000759995.1 2014-09-26 57 3	666	765
Acinetobacter towneri DSM 14962 = CIP 107472 GCA_000368785.1 2013-04-19 42 2	952	354
Acinetobacter towneri DSM 14962 = CIP 107472 GCA_000688495.1 2014-04-08 93 2	852	490
Acinetobacter towneri GCA_000760575.1 2014-09-26 107 2	838	681
Acinetobacter ursingii ANC 3649 GCA_000368845.1 2013-04-19 5 3	825	484
Acinetobacter ursingii DSM 16037 = CIP 107286 GCA_000248135.2 2012-02-21 145 3	568	421
Acinetobacter ursingii DSM 16037 = CIP 107286 GCA_000368825.1 2013-04-19 10 3	535	739
Acinetobacter ursingii GCA_000934145.1 2015-02-17 26 3	164	855
Acinetobacter ursingii GCA_000949815.1 2015-02-20 31 3	164	918
Acinetobacter ursingii GCA_000949835.1 2015-02-20 27 3	165	630
Acinetobacter ursingii NIPH 706 GCA_000369885.1 2013-04-19 20 3	510	045
Acinetobacter venetianus RAG-1 = CIP 110063 GCA_000271425.1 2012-06-17 87 3	464	338
Acinetobacter venetianus RAG-1 = CIP 110063 GCA_000368585.1 2013-04-19 5 3	458	264
Acinetobacter venetianus VE-C3 GCA_000308235.2 2013-01-18 2 3	544	508
Actibacterium atlanticum GCA_000671395.1 2014-05-02 24 3	176	383
Actibacterium mucosum KCTC 23349 GCA_000647975.1 2014-04-24 22 3	715	337
Actinoalloteichus cyanogriseus DSM 43889 GCA_000429185.1 2013-09-05 52 5	968	963
Actinoalloteichus cyanogriseus GCA_000716095.1 2014-07-01 121 6	319	604
Actinoalloteichus cyanogriseus GCA_000718005.1 2014-07-02 153 6	026	369
Actinoalloteichus spitiensis RMV-1378 GCA_000239155.2 2012-05-31 888 5	706	534
Actinobacillus capsulatus DSM 19761 GCA_000374285.1 2013-04-23 46 2	621	135
Actinobacillus equuli subsp. equuli GCA_000801145.1 2014-12-15 1 2	431	533
Actinobacillus minor 202 GCA_000174155.1 2009-02-09 154 2	127	148
Actinobacillus minor NM305 GCA_000175195.1 2009-06-19 197 2	425	264
[Actinobacillus] muris GCA_001038205.1 2015-06-23 126 2	457	363
Actinobacillus pleuropneumoniae GCA_000817445.1 2015-01-12 52 2	262	828
Actinobacillus pleuropneumoniae GCA_000817465.1 2015-01-12 55 2	213	381
Actinobacillus pleuropneumoniae GCA_000817485.1 2015-01-12 48 2	275	540
Actinobacillus pleuropneumoniae GCA_000817515.1 2015-01-12 54 2	274	000
Actinobacillus pleuropneumoniae GCA_000817525.1 2015-01-12 53 2	264	279
Actinobacillus pleuropneumoniae GCA_000817535.1 2015-01-12 59 2	219	395
Actinobacillus pleuropneumoniae S8 GCA_000295915.1 2012-09-10 81 2	263	462
Actinobacillus pleuropneumoniae serovar 1 str. 4074 GCA_000167095.1 2003-04-21 140 2	292	348
Actinobacillus pleuropneumoniae serovar 1 str. 4074 GCA_000178495.1 2010-09-13 44 2	262	449
Actinobacillus pleuropneumoniae serovar 10 str. D13039 GCA_000178595.1 2010-09-13 44 2	272	088
Actinobacillus pleuropneumoniae serovar 11 str. 56153 GCA_000178615.1 2010-09-13 47 2	266	623
Actinobacillus pleuropneumoniae serovar 12 str. 1096 GCA_000178635.1 2010-09-13 63 2	194	146
Actinobacillus pleuropneumoniae serovar 13 str. N273 GCA_000178655.1 2010-09-13 68 2	250	258
Actinobacillus pleuropneumoniae serovar 2 str. 4226 GCA_000179275.1 2010-08-12 38 2	314	315
Actinobacillus pleuropneumoniae serovar 2 str. S1536 GCA_000178515.1 2010-09-13 56 2	218	721
Actinobacillus pleuropneumoniae serovar 3 str. JL03 GCA_000016685.1 2008-01-16 1 2	242	062
Actinobacillus pleuropneumoniae serovar 4 str. M62 GCA_000178535.1 2010-09-13 89 2	271	179
Actinobacillus pleuropneumoniae serovar 5b str. L20 GCA_000015885.1 2007-02-23 1 2	274	482
Actinobacillus pleuropneumoniae serovar 6 str. Femo GCA_000178555.1 2010-09-13 52 2	310	958
Actinobacillus pleuropneumoniae serovar 6 str. Femo GCA_000179295.1 2010-08-12 36 2	375	501
Actinobacillus pleuropneumoniae serovar 7 str. AP76 GCA_000020405.1 2008-06-10 4 2	345	435
Actinobacillus pleuropneumoniae serovar 9 str. CVJ13261 GCA_000178575.1 2010-09-13 65 2	263	394
Actinobacillus succinogenes 130Z GCA_000017245.1 2007-07-05 1 2	319	663
Actinobacillus suis ATCC 33415 GCA_000739435.1 2014-08-14 1 2	501	598
Actinobacillus suis H91-0380 GCA_000307145.1 2012-10-01 1 2	484	940
Actinobacillus ureae ATCC 25976 GCA_000188255.1 2011-02-10 27 2	354	471
Actinobacteria bacterium IMCC26207 GCA_001025035.1 2015-06-10 10 3	316	799
Actinobacteria bacterium IMCC26256 GCA_001023575.1 2015-06-10 1 2	461	858
actinobacterium acAcidi GCA_000754585.1 2014-09-12 132 2	690	658
actinobacterium acAMD-2 GCA_000754455.1 2014-09-12 37 973	534
actinobacterium acAMD-5 GCA_000754425.1 2014-09-12 10 1	242	023
actinobacterium acIB-AMD-6 GCA_000754505.1 2014-09-12 31 523	138
actinobacterium acIB-AMD-7 GCA_000754605.1 2014-09-12 66 974	884
actinobacterium acMicro-1 GCA_000754435.1 2014-09-12 36 856	461
actinobacterium acMicro-4 GCA_000754445.1 2014-09-12 15 1	083	651
actinobacterium LLX17 GCA_000471045.1 2013-09-24 1 3	000	939
actinobacterium SCGC AAA015-D07 GCA_000384495.1 2013-04-26 42 629	035
actinobacterium SCGC AAA015-M09 GCA_000384515.1 2013-04-26 67 668	084
actinobacterium SCGC AAA023-D18 GCA_000378925.1 2013-04-23 67 753	259
actinobacterium SCGC AAA023-J06 GCA_000372265.1 2013-04-19 98 695	943
actinobacterium SCGC AAA024-D14 GCA_000372025.1 2013-04-19 82 778	696
actinobacterium SCGC AAA027-D23 GCA_000428265.2 2014-02-06 82 1	091	395
actinobacterium SCGC AAA027-J17 GCA_000383815.1 2013-04-26 81 966	562
actinobacterium SCGC AAA027-L06 GCA_000294575.1 2012-09-04 75 1	163	583
actinobacterium SCGC AAA027-M14 GCA_000384535.1 2013-04-26 22 822	296
actinobacterium SCGC AAA028-A23 GCA_000378905.1 2013-04-23 64 833	294
actinobacterium SCGC AAA028-I14 GCA_000438965.2 2014-02-06 54 628	184
actinobacterium SCGC AAA028-N15 GCA_000428345.2 2014-02-06 68 946	132
actinobacterium SCGC AAA041-L13 GCA_000504645.1 2013-12-09 103 1	381	617
actinobacterium SCGC AAA044-D11 GCA_000485495.1 2013-10-25 30 1	154	578
actinobacterium SCGC AAA044-N04 GCA_000378885.1 2013-04-23 23 1	286	658
actinobacterium SCGC AAA278-I18 GCA_000378865.1 2013-04-23 54 944	397
actinobacterium SCGC AAA278-O22 GCA_000372185.1 2013-04-19 43 1	138	490
Actinobaculum massiliense ACS-171-V-Col2 GCA_000315465.1 2012-11-30 2 2	032	016
Actinobaculum sp. oral taxon 183 str. F0552 GCA_000466165.1 2013-09-12 73 2	366	015
Actinobaculum suis GCA_001183565.1 2015-07-21 59 2	358	658
Actinocatenispora sera GCA_000720965.1 2014-07-02 78 6	947	236
Actinokineospora enzanensis DSM 44649 GCA_000374445.1 2013-04-23 88 8	119	858
Actinokineospora inagensis DSM 44258 GCA_000482865.1 2013-10-25 98 7	278	759
Actinokineospora spheciospongiae GCA_000564855.1 2014-02-06 263 7	529	476
Actinomadura atramentaria DSM 43919 GCA_000381885.1 2013-04-24 37 6	710	579
Actinomadura flavalba DSM 45200 GCA_000374305.1 2013-04-23 22 6	167	782
Actinomadura madurae GCA_000715965.1 2014-07-01 5	896 8	628	217
Actinomadura madurae LIID-AJ290 GCA_000468475.2 2014-02-24 149 10	308	866
Actinomadura oligospora ATCC 43269 GCA_000518265.1 2014-01-13 33 9	353	665
Actinomadura rifamycini DSM 43936 GCA_000425065.1 2013-07-11 75 8	385	432
Actinomyces cardiffensis F0333 GCA_000364865.1 2013-04-15 15 2	214	851
Actinomyces coleocanis DSM 15436 GCA_000159015.1 2009-01-27 35 1	723	843
Actinomyces dentalis DSM 19115 GCA_000429225.1 2013-07-15 91 3	531	393
Actinomyces europaeus ACS-120-V-Col10b GCA_000411155.1 2013-06-14 3 1	906	711
Actinomyces georgiae DSM 6843 GCA_000429245.1 2013-07-15 23 2	498	023
Actinomyces georgiae F0490 GCA_000277685.1 2012-07-10 306 2	477	360
Actinomyces gerencseriae DSM 6844 GCA_000429265.1 2013-09-05 28 3	420	019
Actinomyces graevenitzii C83 GCA_000239695.1 2011-12-22 10 2	205	725
Actinomyces graevenitzii F0530 GCA_000466185.1 2013-09-12 29 2	090	952
Actinomyces israelii DSM 43320 GCA_000711965.1 2014-06-25 102 4	025	772
Actinomyces johnsonii F0510 GCA_000466205.1 2013-09-12 325 3	387	917
Actinomyces johnsonii F0542 GCA_000466245.1 2013-09-12 266 3	327	711
Actinomyces massiliensis 4401292 GCA_000269805.1 2012-06-18 13 3	371	034
Actinomyces massiliensis F0489 GCA_000296275.1 2012-07-10 233 3	416	440
Actinomyces naeslundii str. Howell 279 GCA_000285995.1 2012-08-08 243 3	114	341
Actinomyces neuii BVS029A5 GCA_000296485.1 2012-09-17 7 2	143	714
Actinomyces neuii subsp. neuii DSM 8576 GCA_000420405.1 2013-07-09 29 2	270	293
Actinomyces odontolyticus ATCC 17982 GCA_000154225.1 2007-05-25 2 2	393	958
Actinomyces odontolyticus F0309 GCA_000163415.1 2010-04-09 6 2	431	995
Actinomyces oris K20 GCA_000180155.1 2010-08-31 771 2	872	429
Actinomyces slackii ATCC 49928 GCA_000428685.1 2013-09-05 46 3	171	092
Actinomyces sp. HPA0247 GCA_000411415.1 2013-06-14 3 2	430	444
Actinomyces sp. ICM39 GCA_000282935.1 2012-07-30 146 2	267	656
Actinomyces sp. ICM47 GCA_000278725.1 2012-07-16 143 2	444	105
Actinomyces sp. ICM54 GCA_000565035.1 2014-02-06 94 2	355	047
Actinomyces sp. MS2 GCA_000820725.1 2014-09-18 309 2	878	449
Actinomyces sp. oral taxon 170 str. F0386 GCA_000195595.1 2011-04-12 76 3	135	144
Actinomyces sp. oral taxon 171 str. F0337 GCA_000186965.1 2011-01-29 280 3	006	255
Actinomyces sp. oral taxon 172 str. F0311 GCA_000466265.1 2013-09-12 215 2	469	990
Actinomyces sp. oral taxon 175 str. F0384 GCA_000223355.2 2011-08-10 7 3	133	330
Actinomyces sp. oral taxon 178 str. F0338 GCA_000186685.1 2011-01-26 43 2	817	106
Actinomyces sp. oral taxon 180 str. F0310 GCA_000185285.1 2011-01-12 6 2	372	658
Actinomyces sp. oral taxon 181 str. F0379 GCA_000318335.1 2013-01-29 15 1	906	724
Actinomyces sp. oral taxon 448 str. F0400 GCA_000220835.1 2011-07-18 12 2	828	172
Actinomyces sp. oral taxon 848 str. F0332 GCA_000162895.1 2009-10-02 4 2	520	418
Actinomyces sp. oral taxon 849 str. F0330 GCA_000239715.1 2011-12-22 76 3	459	374
Actinomyces sp. oral taxon 877 str. F0543 GCA_000466305.1 2013-09-12 273 2	713	514
Actinomyces sp. ph3 GCA_000308055.1 2012-06-06 10 1	864	179
Actinomyces sp. S4-C9 GCA_000758775.1 2014-09-26 30 1	955	632
Actinomyces sp. S6-Spd3 GCA_000758755.1 2014-09-26 281 2	091	011
Actinomyces suimastitidis DSM 15538 GCA_000429105.1 2013-09-05 11 2	294	128
Actinomyces timonensis DSM 23838 GCA_000295095.1 2012-09-14 4 2	932	944
Actinomyces turicensis ACS-279-V-Col4 GCA_000296505.1 2012-09-17 5 1	967	755
Actinomyces urogenitalis DORA_12 GCA_000508425.1 2013-12-16 1	167 2	604	418
Actinomyces urogenitalis DSM 15434 GCA_000159035.1 2009-01-27 67 2	702	812
Actinomyces urogenitalis S6-C4 GCA_000758745.1 2014-09-26 65 2	713	444
Actinomyces vaccimaxillae DSM 15804 GCA_000420425.1 2013-07-09 13 2	338	426
Actinomyces viscosus C505 GCA_000175315.3 2013-09-30 5 3	134	496
Actinomycetospora chiangmaiensis DSM 45062 GCA_000379625.1 2013-04-23 32 5	861	079
Actinoplanes friuliensis DSM 7358 GCA_000494755.1 2013-11-01 1 9	376	071
Actinoplanes globisporus DSM 43857 GCA_000379645.1 2013-04-23 65 10	988	507
Actinoplanes liguriensis GCA_000715855.1 2014-07-01 556 12	446	298
Actinoplanes missouriensis 431 GCA_000284295.1 2012-03-28 1 8	773	466
Actinoplanes rectilineatus GCA_000962825.1 2015-03-25 312 10	320	296
Actinoplanes sp. N902-109 GCA_000389965.1 2013-05-08 1 9	228	054
Actinoplanes sp. SE50/110 GCA_000237145.1 2011-12-12 1 9	239	851
Actinoplanes subtropicus GCA_000721705.1 2014-07-02 216 11	257	336
Actinoplanes utahensis GCA_000785985.1 2014-11-21 141 9	489	843
Actinopolymorpha alba DSM 45243 GCA_000373925.1 2013-04-23 127 7	983	713
Actinopolyspora erythraea GCA_000763095.1 2014-10-03 37 5	359	899
Actinopolyspora halophila DSM 43834 GCA_000371785.1 2013-04-19 2 5	353	291
Actinopolyspora iraqiensis IQ-H1 GCA_000430445.1 2013-07-16 139 3	895	973
Actinopolyspora mortivallis DSM 44261 GCA_000384035.1 2013-04-26 1 4	233	350
Actinospica acidiphila GCA_000717315.1 2014-07-01 98 7	309	272
Actinospica robiniae DSM 44927 GCA_000504285.1 2013-12-05 1 9	918	887
Actinosporangium sp. NRRL B-3428 GCA_000721375.1 2014-07-02 74 8	567	421
Actinosynnema mirum DSM 43827 GCA_000023245.1 2009-08-13 1 8	248	144
Actinosynnema pretiosum subsp. auranticum GCA_000716705.1 2014-07-01 3	514 7	965	318
Actinotalea fermentans ATCC 43279 = JCM 9966 = DSM 3133 GCA_000767215.1 2014-10-16 841 3	617	740
Actinotalea ferrariae CF5-4 GCA_000603945.1 2014-03-28 626 3	987	077
Actinotignum schaalii DSM 15541 GCA_000429205.1 2013-07-15 27 2	130	987
Actinotignum schaalii FB123-CNA-2 GCA_000411135.1 2013-06-14 4 2	092	357
Actinotignum schaalii GCA_000724605.1 2014-07-10 1 2	159	306
Actinotignum urinale DSM 15805 GCA_000420445.1 2013-07-09 29 1	920	341
Adhaeribacter aquaticus DSM 16391 GCA_000473365.1 2013-09-30 4 5	168	091
Adlercreutzia equolifaciens DSM 19450 GCA_000478885.1 2013-08-16 1 2	862	526
Advenella kashmirensis W13003 GCA_000506985.1 2013-12-12 12 4	846	031
Advenella kashmirensis WT001 GCA_000219915.3 2012-05-25 2 4	423	879
Advenella mimigardefordensis DPN7 GCA_000521505.1 2014-01-22 2 4	764	126
Advenella mimigardefordensis GCA_001056285.1 2015-07-10 140 2	511	525
Aenigmarchaeota archaeon JGI 0000106-F11 GCA_000404305.1 2013-06-03 24 361	035
Aequorivita capsosiphonis DSM 23843 GCA_000429125.1 2013-09-05 26 4	042	904
Aequorivita sublithincola DSM 14238 GCA_000265385.1 2012-06-08 1 3	520	671
Aeribacillus pallidus GCA_000948185.1 2015-03-05 185 4	985	863
Aerococcus urinae ACS-120-V-Col10a GCA_000193205.1 2011-03-23 1 2	080	974
Aerococcus urinaeequi DSM 20341 GCA_000425085.1 2013-07-11 9 1	992	132
Aerococcus viridans ATCC 11563 GCA_000178435.1 2010-04-20 150 2	005	853
Aerococcus viridans LL1 GCA_000262085.1 2012-05-08 31 1	994	039
Aeromicrobium marinum DSM 15272 GCA_000160775.2 2010-11-15 1 3	079	840
Aeromicrobium massiliense JC14 GCA_000285435.1 2011-10-12 1	274 6	759	256
Aeromicrobium massiliense JC14 GCA_000312105.1 2012-08-16 5 3	322	119
Aeromonas allosaccharophila GCA_000819685.1 2014-11-04 120 4	663	841
Aeromonas allosaccharophila GCA_000820245.1 2014-12-01 131 4	708	594
Aeromonas aquatica GCA_000764655.1 2014-10-08 171 4	582	304
Aeromonas australiensis GCA_000819725.1 2014-12-01 113 4	110	035
Aeromonas bestiarum GCA_000819745.1 2014-12-01 41 4	690	820
Aeromonas bivalvium GCA_000819765.1 2014-12-01 63 4	302	589
Aeromonas caviae Ae398 GCA_000208825.1 2010-12-01 149 4	439	218
Aeromonas caviae GCA_000721855.1 2014-07-02 30 4	847	571
Aeromonas caviae GCA_000783695.1 2014-11-14 10 4	877	790
Aeromonas caviae GCA_000783715.1 2014-11-14 1 4	555	013
Aeromonas caviae GCA_000783775.1 2014-11-14 1 4	517	515
Aeromonas caviae GCA_000813475.1 2015-01-02 91 4	376	717
Aeromonas caviae GCA_000819785.1 2014-12-01 111 4	471	402
Aeromonas caviae GCA_000820265.1 2014-12-01 332 4	579	370
Aeromonas caviae GCA_000959705.1 2015-03-23 34 4	477	475
Aeromonas caviae GCA_001183595.1 2015-07-21 143 4	521	226
Aeromonas dhakensis AAK1 GCA_000315195.1 2012-05-04 37 4	767	693
Aeromonas dhakensis GCA_000708085.1 2014-06-16 271 4	877	870
Aeromonas dhakensis GCA_000819705.1 2014-12-01 78 4	692	336
Aeromonas dhakensis GCA_000820305.1 2014-12-01 73 4	711	881
Aeromonas diversa 2478-85 GCA_000367845.1 2013-04-19 104 4	026	421
Aeromonas diversa GCA_000819805.1 2014-12-01 37 4	062	507
Aeromonas encheleia GCA_000819825.1 2014-12-01 35 4	472	527
Aeromonas enteropelogenes GCA_000687355.1 2014-05-09 1	139 4	054	078
Aeromonas enteropelogenes GCA_000819845.1 2014-12-01 46 4	474	738
Aeromonas enteropelogenes GCA_000820205.1 2014-12-01 27 4	337	245
Aeromonas enteropelogenes GCA_001038825.1 2015-06-24 49 4	678	346
Aeromonas eucrenophila GCA_000819865.1 2014-12-01 22 4	540	059
Aeromonas finlandiensis GCA_000764645.1 2014-10-08 376 4	717	507
Aeromonas fluvialis GCA_000819885.1 2014-12-01 76 3	904	228
Aeromonas hydrophila 116 GCA_000350405.1 2013-04-02 45 4	677	035
Aeromonas hydrophila 14 GCA_000354655.1 2013-04-06 75 4	673	321
Aeromonas hydrophila 145 GCA_000586035.1 2014-03-07 113 4	864	096
Aeromonas hydrophila 173 GCA_000354675.1 2013-04-06 74 4	786	349
Aeromonas hydrophila 187 GCA_000354635.1 2013-04-06 59 4	783	913
Aeromonas hydrophila 226 GCA_000586055.1 2014-03-07 135 5	111	056
Aeromonas hydrophila 259 GCA_000354695.1 2013-04-06 80 4	700	692
Aeromonas hydrophila 277 GCA_000354715.1 2013-04-06 41 4	790	105
Aeromonas hydrophila 4AK4 GCA_000512185.1 2013-12-30 1 4	527	993
Aeromonas hydrophila AD9 GCA_000626755.1 2014-04-11 221 4	907	072
Aeromonas hydrophila AL09-71 GCA_000633175.1 2014-04-18 1 5	023	861
Aeromonas hydrophila GCA_000698205.1 2014-05-21 28 4	705	099
Aeromonas hydrophila GCA_000708065.1 2014-06-16 134 4	787	110
Aeromonas hydrophila GCA_000708105.1 2014-06-16 150 4	806	529
Aeromonas hydrophila GCA_000724965.1 2014-07-11 3 5	088	929
Aeromonas hydrophila GCA_000783255.1 2014-11-14 164 4	967	716
Aeromonas hydrophila GCA_000783635.1 2014-11-14 7 4	926	199
Aeromonas hydrophila GCA_000786315.1 2014-11-23 183 4	914	534
Aeromonas hydrophila GCA_000803185.1 2014-12-17 140 4	974	350
Aeromonas hydrophila GCA_000813465.1 2015-01-02 70 4	682	779
Aeromonas hydrophila GCA_000940915.1 2015-03-04 4 4	901	389
Aeromonas hydrophila GCA_000963645.1 2015-03-26 1 4	908	265
Aeromonas hydrophila GCA_001030105.1 2015-06-22 5 4	445	636
Aeromonas hydrophila GCA_001055195.1 2015-07-10 108 4	668	456
Aeromonas hydrophila GCA_001055245.1 2015-07-10 101 4	671	513
Aeromonas hydrophila GCA_001056955.1 2015-07-10 72 4	700	156
Aeromonas hydrophila GCA_001057115.1 2015-07-10 111 4	683	451
Aeromonas hydrophila GCA_001057275.1 2015-07-10 99 4	683	746
Aeromonas hydrophila J-1 GCA_000819505.1 2015-01-16 1 5	000	814
Aeromonas hydrophila ML09-119 GCA_000401555.1 2013-05-24 1 5	024	500
Aeromonas hydrophila NJ-35 GCA_001019645.1 2015-06-03 1 5	279	644
Aeromonas hydrophila pc104A GCA_000635955.1 2014-04-22 1 5	023	829
Aeromonas hydrophila SNUFPC-A8 GCA_000315835.1 2012-11-29 41 4	969	090
Aeromonas hydrophila SSU GCA_000298055.1 2012-09-21 2 4	941	056
Aeromonas hydrophila subsp. hydrophila ATCC 7966 GCA_000014805.1 2006-11-06 1 4	744	448
Aeromonas hydrophila subsp. ranae GCA_000820325.1 2014-12-01 107 4	682	559
Aeromonas hydrophila YL17 GCA_000612075.1 2014-04-02 1 4	806	266
Aeromonas jandaei GCA_000813485.1 2015-01-02 114 4	676	941
Aeromonas jandaei GCA_000819955.1 2014-12-01 58 4	500	350
Aeromonas jandaei Riv2 GCA_000708125.1 2014-06-16 43 4	478	089
Aeromonas lacus GCA_000764665.1 2014-10-08 196 4	394	373
Aeromonas media GCA_000754915.1 2014-09-16 180 4	612	357
Aeromonas media GCA_000754925.1 2014-09-16 185 4	620	096
Aeromonas media GCA_000819985.1 2014-12-01 233 4	484	338
Aeromonas media WS GCA_000287215.3 2014-04-22 2 4	788	430
Aeromonas molluscorum 848 GCA_000388115.1 2013-05-03 309 4	236	171
Aeromonas piscicola GCA_000820005.1 2014-12-01 91 5	177	970
Aeromonas popoffii GCA_000820025.1 2014-12-01 105 4	762	473
Aeromonas rivuli GCA_000820045.1 2014-12-01 102 4	534	147
Aeromonas salmonicida GCA_000746985.1 2014-09-02 118 4	788	109
Aeromonas salmonicida subsp. achromogenes AS03 GCA_000315855.2 2013-08-13 69 4	958	383
Aeromonas salmonicida subsp. masoucida NBRC 13784 GCA_000647955.1 2014-04-15 227 4	502	258
Aeromonas salmonicida subsp. pectinolytica 34mel GCA_000447435.2 2015-04-23 253 4	767	351
Aeromonas salmonicida subsp. salmonicida 01-B526 GCA_000234845.2 2011-11-10 604 4	927	927
Aeromonas salmonicida subsp. salmonicida A449 GCA_000196395.1 2007-04-06 6 5	040	536
Aeromonas salmonicida subsp. salmonicida GCA_000786795.1 2014-11-25 214 4	958	831
Aeromonas salmonicida subsp. salmonicida GCA_000786805.1 2014-11-25 126 5	021	090
Aeromonas salmonicida subsp. salmonicida GCA_000820065.1 2014-12-01 128 4	740	147
Aeromonas salmonicida subsp. salmonicida GCA_000931985.1 2015-02-25 133 4	806	166
Aeromonas sanarellii GCA_000820085.1 2014-12-01 98 4	186	903
Aeromonas schubertii GCA_000820105.1 2014-12-01 111 4	126	256
Aeromonas simiae GCA_000820125.1 2014-12-01 100 3	987	694
Aeromonas sobria GCA_000820145.1 2014-12-01 48 4	683	669
Aeromonas sp. 159 GCA_000292325.1 2012-08-20 125 3	360	845
Aeromonas sp. HZM GCA_000701085.1 2014-06-11 120 4	451	364
Aeromonas sp. L_1B5_3 GCA_000836735.1 2015-02-12 182 4	840	667
Aeromonas sp. MDS8 GCA_000388005.1 2013-05-02 138 4	841	753
Aeromonas sp. ZOR0001 GCA_000801015.1 2014-12-11 170 4	457	373
Aeromonas sp. ZOR0002 GCA_000801005.1 2014-12-11 407 4	578	066
Aeromonas taiwanensis GCA_000699185.1 2014-05-22 104 4	230	588
Aeromonas taiwanensis GCA_000820165.1 2014-12-01 106 4	250	891
Aeromonas tecta GCA_000820185.1 2014-12-01 51 4	755	365
Aeromonas veronii AER39 GCA_000297975.1 2012-09-21 4 4	420	590
Aeromonas veronii AER397 GCA_000297995.1 2012-09-21 5 4	496	658
Aeromonas veronii AMC34 GCA_000298015.1 2012-09-21 1 4	578	728
Aeromonas veronii AMC35 GCA_000298035.1 2012-09-21 2 4	565	607
Aeromonas veronii B565 GCA_000204115.1 2011-04-13 1 4	551	783
Aeromonas veronii bv. sobria GCA_000820385.1 2014-12-01 72 4	735	607
Aeromonas veronii bv. veronii GCA_000820225.1 2014-12-01 52 4	516	420
Aeromonas veronii GCA_000754905.1 2014-09-16 63 4	542	657
Aeromonas veronii GCA_000820285.1 2014-12-01 64 4	430	813
Aeromonas veronii GCA_000820365.1 2014-12-01 66 4	410	797
Aeromonas veronii Hm21 GCA_000464515.1 2013-09-04 50 4	684	957
Aeromonas veronii PhIn2 GCA_000409545.1 2013-06-10 1	899 4	300	552
Aerophobetes bacterium SCGC AAA255-F10 GCA_000404345.1 2013-06-03 102 1	263	620
Aeropyrum camini SY1 = JCM 12091 GCA_000591035.1 2013-09-27 1 1	595	994
Aeropyrum pernix K1 GCA_000011125.1 2006-10-11 1 1	669	696
Aestuariibacter salexigens DSM 15300 GCA_000429145.1 2013-09-05 22 3	783	840
Aestuariimicrobium kwangyangense DSM 21549 GCA_000421525.1 2013-07-09 5 2	990	149
Afifella pfennigii DSM 17143 GCA_000688515.1 2014-04-08 60 3	872	586
Afipia birgiae 34632 GCA_000308295.2 2014-02-26 5 5	334	146
Afipia broomeae ATCC 49717 GCA_000314675.2 2013-02-06 4 5	261	968
Afipia clevelandensis ATCC 49720 GCA_000336555.1 2013-02-06 1 4	399	548
Afipia felis ATCC 53690 GCA_000314735.2 2013-02-06 11 4	203	290
Afipia felis GCA_001051035.2 2014-10-16 11 3	989	646
Afipia massiliensis GCA_001006325.1 2015-05-13 3 4	506	186
Afipia sp. 1NLS2 GCA_000178995.1 2010-06-18 10 3	971	756
Afipia sp. NBIMC_P1-C1 GCA_000568595.1 2014-02-12 90 5	133	308
Afipia sp. NBIMC_P1-C2 GCA_000568615.1 2014-02-12 66 4	996	867
Afipia sp. NBIMC_P1-C3 GCA_000568515.1 2014-02-12 69 4	996	806
Afipia sp. OHSU_I-C4 GCA_000497635.1 2013-11-20 50 5	082	513
Afipia sp. OHSU_I-C6 GCA_000497655.1 2013-11-20 67 5	091	428
Afipia sp. OHSU_I-uncloned GCA_000497615.1 2013-11-20 47 5	083	702
Afipia sp. OHSU_II-C1 GCA_000497575.1 2013-11-20 42 5	084	693
Afipia sp. OHSU_II-C2 GCA_000497595.1 2013-11-20 69 5	082	998
Afipia sp. OHSU_II-uncloned GCA_000497555.1 2013-11-20 48 5	081	292
Afipia sp. P52-10 GCA_000516555.1 2014-01-07 7 5	085	524
Agarivorans albus MKT 106 GCA_000414175.1 2013-06-12 67 4	734	285
Aggregatibacter actinomycetemcomitans ANH9381 GCA_000241025.2 2011-12-23 1 2	136	808
Aggregatibacter actinomycetemcomitans D11S-1 GCA_000146265.2 2009-10-16 4 2	204	665
Aggregatibacter actinomycetemcomitans D17P-3 GCA_000240985.2 2011-10-03 338 2	402	744
Aggregatibacter actinomycetemcomitans D7S-1 GCA_000163615.2 2012-05-02 1 2	309	073
Aggregatibacter actinomycetemcomitans DSM 8324 GCA_000372365.1 2013-04-19 33 2	085	887
Aggregatibacter actinomycetemcomitans HK1651 GCA_000604045.1 2014-03-28 1 2	105	503
Aggregatibacter actinomycetemcomitans HK1651 GCA_001191585.1 2015-08-03 1 2	105	380
Aggregatibacter actinomycetemcomitans RhAA1 GCA_000259915.1 2011-12-09 11 2	233	070
Aggregatibacter actinomycetemcomitans RhAA1 GCA_001190115.1 2015-07-31 11 2	233	070
Aggregatibacter actinomycetemcomitans serotype a str. A160 GCA_000332915.1 2013-01-24 919 1	988	376
Aggregatibacter actinomycetemcomitans serotype a str. H5P1 GCA_000226715.2 2011-09-29 344 2	162	467
Aggregatibacter actinomycetemcomitans serotype a str. H5P1 GCA_000226715.3 2015-07-30 102 2	200	508
Aggregatibacter actinomycetemcomitans serotype b str. I23C GCA_000226835.2 2011-09-29 457 2	039	898
Aggregatibacter actinomycetemcomitans serotype b str. S23A GCA_000332955.1 2013-01-24 547 1	987	476
Aggregatibacter actinomycetemcomitans serotype b str. SCC1398 GCA_000226815.2 2011-09-29 103 2	042	250
Aggregatibacter actinomycetemcomitans serotype b str. SCC1398 GCA_000226815.3 2015-07-30 34 2	042	853
Aggregatibacter actinomycetemcomitans serotype b str. SCC4092 GCA_000332935.1 2013-01-24 343 2	001	915
Aggregatibacter actinomycetemcomitans serotype c str. AAS4A GCA_000332895.1 2013-01-24 61 2	033	242
Aggregatibacter actinomycetemcomitans serotype c str. D17P-2 GCA_000241005.2 2011-10-03 55 2	162	657
Aggregatibacter actinomycetemcomitans serotype c str. SCC2302 GCA_000226855.2 2011-09-29 93 2	056	215
Aggregatibacter actinomycetemcomitans serotype d str. I63B GCA_000226735.2 2011-09-29 187 2	180	415
Aggregatibacter actinomycetemcomitans serotype e str. SC1083 GCA_000226755.2 2011-09-29 54 2	137	435
Aggregatibacter actinomycetemcomitans serotype e str. SCC393 GCA_000226775.2 2011-09-29 234 2	234	300
Aggregatibacter actinomycetemcomitans serotype f str. D18P1 GCA_000226795.2 2011-09-29 100 2	241	292
Aggregatibacter actinomycetemcomitans Y4 GCA_000318155.1 2013-01-29 87 2	186	501
Aggregatibacter aphrophilus ATCC 33389 GCA_000226495.2 2011-09-27 48 2	267	033
Aggregatibacter aphrophilus ATCC 33389 GCA_000226495.3 2015-07-31 48 2	267	213
Aggregatibacter aphrophilus F0387 GCA_000231255.1 2011-10-21 12 2	262	693
Aggregatibacter aphrophilus GCA_001059425.1 2015-07-10 38 1	934	895
Aggregatibacter aphrophilus NJ8700 GCA_000022985.1 2009-07-02 1 2	313	035
Aggregatibacter aphrophilus NJ8700 GCA_001188835.1 2015-07-30 1 2	313	256
Aggregatibacter segnis ATCC 33393 GCA_000185305.1 2011-01-14 5 2	012	010
Aggregatibacter sp. oral taxon 458 str. W10330 GCA_000466335.1 2013-09-12 45 2	016	624
Agreia bicolorata GCA_000938265.1 2015-03-03 20 3	920	719
Agrobacterium albertimagni AOL15 GCA_000300855.1 2012-10-02 55 5	085	061
Agrobacterium arsenijevicii GCA_000949895.1 2015-03-10 74 6	298	483
Agrobacterium fabrum str. C58 GCA_000092025.1 2007-11-05 4 5	674	258
Agrobacterium radiobacter DSM 30147 GCA_000421945.1 2013-07-10 612 7	178	893
Agrobacterium radiobacter K84 GCA_000016265.1 2009-01-27 5 7	273	300
Agrobacterium rhizogenes GCA_000705135.1 2014-06-12 43 7	070	307
Agrobacterium rhizogenes GCA_000745725.1 2014-08-28 44 7	318	924
Agrobacterium rhizogenes GCA_000745735.1 2014-08-28 36 7	774	528
Agrobacterium rhizogenes GCA_000799685.1 2014-12-09 16 6	667	127
Agrobacterium rhizogenes GCA_000799715.1 2014-12-09 20 6	544	331
Agrobacterium rhizogenes GCA_000800035.1 2014-12-09 16 6	662	905
Agrobacterium sp. 10MFCol1.1 GCA_000381165.1 2013-04-24 28 5	439	200
Agrobacterium sp. 224MFTsu3.1 GCA_000384555.1 2013-04-26 21 4	799	379
Agrobacterium sp. 33MFTa1.1 GCA_000702405.1 2014-06-11 15 5	304	664
Agrobacterium sp. ATCC 31749 GCA_000214615.2 2011-05-23 95 5	461	917
Agrobacterium sp. H13-3 GCA_000192635.1 2011-03-02 3 5	573	770
Agrobacterium sp. LC34 GCA_001005815.1 2015-05-11 33 5	601	584
Agrobacterium sp. UNC420CL41Cvi GCA_000482285.1 2013-10-30 18 4	966	114
Agrobacterium tumefaciens 5A GCA_000236125.2 2011-11-23 50 5	743	108
Agrobacterium tumefaciens CCNWGS0286 GCA_000233975.2 2011-11-04 49 5	214	870
Agrobacterium tumefaciens F2 GCA_000219665.2 2011-06-29 8 5	465	705
Agrobacterium tumefaciens GCA_000648215.1 2014-04-24 68 5	376	763
Agrobacterium tumefaciens GCA_000723345.1 2014-05-15 60 6	004	337
Agrobacterium tumefaciens GCA_000730975.1 2014-07-18 39 5	615	031
Agrobacterium tumefaciens GCA_000834635.1 2015-02-09 61 5	122	354
Agrobacterium tumefaciens GCA_000966435.1 2015-03-31 97 5	622	222
Agrobacterium tumefaciens GCA_000971565.1 2015-04-13 4 5	668	655
Agrobacterium tumefaciens GW4 GCA_000699125.1 2014-06-06 459 5	636	665
Agrobacterium tumefaciens LBA4213 (Ach5) GCA_000576515.1 2014-02-24 4 5	630	690
Agrobacterium tumefaciens P4 GCA_000442985.1 2013-10-28 3 5	570	940
Agrobacterium tumefaciens str. Cherry 2E-2-2 GCA_000349865.1 2013-03-29 112 5	425	293
Agrobacterium tumefaciens WRT31 GCA_000439225.1 2013-10-22 4 5	878	747
Agrobacterium vitis S4 GCA_000016285.1 2009-01-27 7 6	320	946
Agrococcus lahaulensis DSM 17612 GCA_000425105.1 2013-07-11 13 2	677	837
Agrococcus pavilionensis RW1 GCA_000400485.1 2013-05-20 50 2	878	403
Agromyces italicus DSM 16388 GCA_000421545.1 2013-07-09 12 3	730	505
Agromyces subbeticus DSM 16689 GCA_000421565.1 2013-07-09 34 4	303	916
Ahrensia kielensis DSM 5890 GCA_000374465.1 2013-04-23 13 3	364	770
Ahrensia sp. 13_GOM-1096m GCA_000620605.1 2014-04-08 14 3	405	955
Ahrensia sp. R2A130 GCA_000179775.1 2010-08-16 59 3	731	054
Aigarchaeota archaeon JGI 0000001-H6 GCA_000398585.1 2013-05-16 21 198	883
Aigarchaeota archaeon JGI 0000106-J15 GCA_000405685.1 2013-06-03 34 1	085	321
Aigarchaeota archaeon SCGC AAA471-A16 GCA_000380685.1 2013-04-23 49 624	620
Aigarchaeota archaeon SCGC AAA471-D15 GCA_000402915.1 2013-05-29 53 667	371
Aigarchaeota archaeon SCGC AAA471-E14 GCA_000402965.1 2013-05-29 58 703	726
Aigarchaeota archaeon SCGC AAA471-E16 GCA_000398485.1 2013-05-16 39 525	966
Aigarchaeota archaeon SCGC AAA471-F17 GCA_000405905.1 2013-06-03 43 741	841
Aigarchaeota archaeon SCGC AAA471-G05 GCA_000398505.1 2013-05-16 39 640	245
Aigarchaeota archaeon SCGC AAA471-I13 GCA_000405925.1 2013-06-03 18 164	795
Akkermansia muciniphila ATCC BAA-835 GCA_000020225.1 2008-05-05 1 2	664	102
Akkermansia muciniphila CAG:154 GCA_000436395.1 2013-07-17 81 2	721	828
Akkermansia muciniphila GCA_000723745.1 2014-05-16 58 2	557	614
Akkermansia sp. CAG:344 GCA_000437075.1 2013-07-17 78 3	024	253
Akkermansia sp. UNK.MGS-1 GCA_000980515.1 2015-04-24 40 2	770	805
Alcaligenes faecalis GCA_000770015.1 2014-10-30 23 4	402	705
Alcaligenes faecalis GCA_000967305.1 2015-03-31 10 4	265	515
Alcaligenes faecalis subsp. faecalis NBRC 13111 GCA_000739855.1 2014-08-02 29 4	033	686
Alcaligenes faecalis subsp. faecalis NCIB 8687 GCA_000275465.1 2012-06-28 186 3	899	625
Alcaligenes faecalis subsp. phenolicus DSM 16503 GCA_000429385.1 2013-09-05 27 4	248	310
Alcaligenes sp. EGD-AK7 GCA_000465875.2 2013-10-22 70 4	281	837
Alcaligenes sp. HPC1271 GCA_000313875.1 2012-11-21 78 4	270	933
Alcanivorax borkumensis SK2 GCA_000009365.1 2006-07-24 1 3	120	143
Alcanivorax dieselolei B5 GCA_000300005.1 2012-09-28 1 4	928	223
Alcanivorax hongdengensis A-11-3 GCA_000300995.1 2012-10-02 93 3	664	876
Alcanivorax jadensis T9 GCA_000756655.1 2014-09-23 30 3	629	371
Alcanivorax pacificus W11-5 GCA_000299335.2 2015-01-09 1 4	168	427
Alcanivorax sp. 19-m-6 GCA_000756665.1 2014-09-23 35 4	132	804
Alcanivorax sp. 43B_GOM-46m GCA_000518385.1 2014-01-13 49 4	743	861
Alcanivorax sp. 97CO-5 GCA_000524665.1 2014-01-30 32 3	251	563
Alcanivorax sp. DG881 GCA_000155615.1 2008-08-15 4 3	804	728
Alcanivorax sp. NBRC 101098 GCA_001010505.1 2014-07-03 1 3	095	417
Alcanivorax sp. P2S70 GCA_000475295.1 2013-10-21 76 3	636	972
Alcanivorax sp. PN-3 GCA_000475175.1 2013-10-21 104 4	697	326
Algibacter lectus GCA_000764755.1 2014-10-02 56 4	692	319
Algibacter lectus GCA_000764835.1 2014-10-02 72 4	815	979
Algicola sagamiensis DSM 14643 GCA_000374485.1 2013-04-23 37 4	341	282
Algiphilus aromaticivorans DG1253 GCA_000733765.1 2014-07-24 2 3	805	681
Algoriphagus machipongonensis GCA_000166275.1 2010-11-09 1 4	787	724
Algoriphagus mannitolivorans DSM 15301 GCA_000429425.1 2013-07-15 22 4	152	949
Algoriphagus marincola DSM 16067 GCA_000429405.1 2013-09-05 27 4	431	678
Algoriphagus marincola HL-49 GCA_000526355.1 2014-01-14 1 4	182	541
Algoriphagus terrigena DSM 22685 GCA_000429445.1 2013-07-15 58 5	783	376
Algoriphagus vanfongensis DSM 17529 GCA_000429465.1 2013-07-15 17 4	712	065
Aliagarivorans marinus DSM 23064 GCA_000429485.1 2013-07-15 42 4	878	345
Aliagarivorans taiwanensis DSM 22990 GCA_000429505.1 2013-07-15 80 4	413	269
Alicycliphilus denitrificans BC GCA_000179015.2 2011-01-07 3 4	835	713
Alicycliphilus denitrificans K601 GCA_000204645.1 2011-04-19 2 5	070	751
Alicycliphilus sp. B1 GCA_000974645.1 2015-03-24 59 7	465	959
Alicycliphilus sp. CRZ1 GCA_000282995.1 2012-07-30 836 3	007	775
Alicyclobacillus acidocaldarius LAA1 GCA_000173835.1 2008-12-17 58 2	943	284
Alicyclobacillus acidocaldarius subsp. acidocaldarius DSM 446 GCA_000024285.1 2009-09-09 4 3	205	686
Alicyclobacillus acidocaldarius subsp. acidocaldarius Tc-4-1 GCA_000219875.1 2011-07-05 1 3	124	048
Alicyclobacillus acidoterrestris ATCC 49025 GCA_000444055.1 2013-08-05 207 4	063	548
Alicyclobacillus contaminans DSM 17975 GCA_000429525.1 2013-07-15 111 3	272	318
Alicyclobacillus herbarius DSM 13609 GCA_000430585.1 2013-07-16 57 3	310	509
Alicyclobacillus hesperidum URH17-3-68 GCA_000294675.1 2012-09-05 78 2	967	160
Alicyclobacillus macrosporangiidus CPP55 GCA_000702485.1 2014-06-11 2 4	091	649
Alicyclobacillus pomorum DSM 14955 GCA_000472905.1 2013-09-30 36 3	398	558
Aliiglaciecola lipolytica E3 GCA_000314975.1 2012-10-30 76 4	842	140
Aliihoeflea sp. 2WW GCA_000497755.1 2013-11-20 73 4	143	240
Aliivibrio fischeri GCA_001029395.1 2015-06-17 40 4	218	610
Aliivibrio fischeri ZF-211 GCA_000287175.1 2012-08-13 197 4	037	340
Aliivibrio logei 5S-186 GCA_000286935.1 2012-08-13 162 4	451	230
Aliivibrio logei ATCC 35077 GCA_000390125.1 2013-05-10 52 5	288	113
Aliivibrio salmonicida LFI1238 GCA_000196495.1 2008-10-01 6 4	655	660
Aliivibrio wodanis GCA_000953695.1 2014-09-30 6 4	635	126
Alishewanella aestuarii B11 GCA_000280055.1 2012-07-19 43 3	588	054
Alishewanella agri BL06 GCA_000272005.1 2012-06-25 30 3	491	709
Alishewanella jeotgali KCTC 22429 GCA_000245735.2 2012-02-03 65 3	831	357
Alistipes finegoldii CAG:68 GCA_000432715.1 2013-07-17 145 2	862	985
Alistipes finegoldii DSM 17242 GCA_000265365.1 2012-06-08 1 3	734	239
Alistipes indistinctus YIT 12060 GCA_000231275.1 2011-10-21 6 2	855	429
Alistipes onderdonkii WAL 8169 = DSM 19147 GCA_000374505.1 2013-04-23 29 3	865	648
Alistipes putredinis CAG:67 GCA_000436355.1 2013-07-17 50 2	155	210
Alistipes putredinis DSM 17216 GCA_000154465.1 2007-11-01 12 2	550	678
Alistipes senegalensis JC50 GCA_000312145.1 2012-08-16 6 4	017	609
Alistipes shahii WAL 8301 GCA_000210575.1 2010-03-25 1 3	763	317
Alistipes sp. 627 GCA_000786575.1 2014-11-24 66 2	304	821
Alistipes sp. AL-1 GCA_000751455.1 2014-09-06 24 3	611	094
Alistipes sp. AL-1 GCA_000821285.2 2014-09-25 7 3	613	623
Alistipes sp. CAG:157 GCA_000433795.1 2013-07-17 66 2	176	150
Alistipes sp. CAG:268 GCA_000434235.1 2013-07-17 64 2	678	396
Alistipes sp. CAG:29 GCA_000435435.1 2013-07-17 122 3	127	447
Alistipes sp. CAG:435 GCA_000433355.1 2013-07-17 86 2	894	688
[truncated: 41,638 more rows]
