# Supplementary material for: Human Contamination in Public Genome Assemblies
Source: PLoS One. 2016 Sep 9;11(9):e0162424. doi: 10.1371/journal.pone.0162424 (PMC5017631; doi:10.1371/journal.pone.0162424)
Supplement: S3 Dataset — (ZIP) [file pone.0162424.s003.zip › Supplementary-data-genome-lists/genome-list-viruses.txt]

# 4	843 genomes	6	379 sequences	189	550	904 bp
# Columns: name	accession	date	number of sequences	length in bp
Abaca bunchy top virus GCF_000872625.1 2007-04-25 6 6	422
Abalone herpesvirus Victoria/AUS/2009 GCF_000900375.1 2012-10-12 1 211	518
Abalone shriveling syndrome-associated virus GCF_000882555.1 2008-12-08 1 34	952
Abelson murine leukemia virus GCF_000848265.1 1998-01-22 1 5	894
Abutilon Brazil virus GCF_000889055.1 2010-05-11 2 5	271
Abutilon mosaic Bolivia virus GCF_000890575.1 2011-01-10 2 5	399
Abutilon mosaic Brazil virus GCF_000895175.1 2011-06-27 2 5	282
Abutilon mosaic virus GCF_000847225.1 2003-11-21 2 5	217
Acanthamoeba polyphaga mimivirus GCF_000888735.1 2010-11-10 1 1	181	549
Acanthamoeba polyphaga moumouvirus GCF_000904035.1 2013-01-04 1 1	021	348
Acanthocystis turfacea Chlorella virus 1 GCF_000869685.1 2006-12-18 1 288	047
Acartia tonsa copepod circovirus GCF_000905055.1 2013-01-10 1 1	670
Acheta domestica densovirus GCF_000858405.1 2002-02-04 1 5	234
Acheta domesticus mini ambidensovirus GCF_000912155.1 2013-09-25 1 4	945
Acheta domesticus volvovirus GCF_000908295.1 2013-04-11 1 2	517
Achimota virus 1 GCF_000925575.1 2012-11-20 1 15	624
Achimota virus 2 GCF_000924735.1 2012-11-20 1 15	504
Acholeplasma phage L2 GCF_000837825.1 1993-06-11 1 11	965
Acholeplasma phage MV-L1 GCF_000847085.1 1993-04-21 1 4	491
Achromobacter phage JWAlpha GCF_000914775.1 2013-12-18 1 72	329
Acidianus bottle-shaped virus GCF_000873825.1 2007-04-20 1 23	814
Acidianus filamentous virus 1 GCF_000842625.1 2003-10-18 1 20	869
Acidianus filamentous virus 2 GCF_000873645.1 2005-04-01 1 31	787
Acidianus filamentous virus 3 GCF_000878935.1 2007-09-17 1 40	449
Acidianus filamentous virus 6 GCF_000871385.1 2007-09-17 1 39	577
Acidianus filamentous virus 7 GCF_000872245.1 2007-09-17 1 36	895
Acidianus filamentous virus 8 GCF_000872405.1 2007-09-17 1 38	179
Acidianus filamentous virus 9 GCF_000879855.1 2008-03-25 1 41	172
Acidianus rod-shaped virus 1 GCF_000871285.1 2005-05-10 1 24	655
Acidianus spindle-shaped virus 1 GCF_000886935.1 2009-11-20 1 24	186
Acidianus two-tailed virus GCF_000865845.1 2005-09-12 1 62	730
Acinetobacter bacteriophage AP22 GCF_000894675.1 2012-05-14 1 46	387
Acinetobacter phage 133 GCF_000891695.1 2010-06-24 1 159	801
Acinetobacter phage AB3 GCF_000908675.1 2013-01-11 1 31	185
Acinetobacter phage Abp1 GCF_000907515.1 2012-10-24 1 42	185
Acinetobacter phage Ac42 GCF_000890275.1 2010-06-21 1 167	716
Acinetobacter phage Acj61 GCF_000887755.1 2010-05-05 1 164	093
Acinetobacter phage Acj9 GCF_000888755.1 2010-05-11 1 169	947
Acinetobacter phage AP205 GCF_000850225.1 2003-01-30 1 4	268
Acinetobacter phage Bphi-B1251 GCF_000902615.1 2012-08-21 1 45	364
Acinetobacter phage IME_AB3 GCF_000915715.1 2014-02-07 1 43	050
Acinetobacter phage Petty GCF_000916495.1 2013-10-24 1 40	739
Acinetobacter phage Presley GCF_000917335.1 2013-10-24 1 77	792
Acinetobacter phage vB_AbaM_Acibel004 GCF_000925015.1 2014-04-30 1 99	730
Acinetobacter phage vB_AbaP_Acibel007 GCF_000927515.1 2014-04-30 1 42	654
Acinetobacter phage YMC-13-01-C62 GCF_000926095.1 2014-06-16 1 44	844
Acinetobacter phage YMC13/03/R2096 GCF_001042155.1 2014-11-03 1 98	170
Acinetobacter phage ZZ1 GCF_000898295.1 2014-02-05 1 166	682
Aconitum latent virus GCF_000863345.1 2001-05-28 1 8	657
Actinidia virus B GCF_000896495.1 2011-11-10 1 7	488
Actinomyces phage Av-1 GCF_000874085.1 2007-07-02 1 17	171
Actinoplanes phage phiAsp2 GCF_000842685.1 2004-05-26 1 58	638
Acute bee paralysis virus GCF_000856345.1 2000-09-14 1 9	491
Acyrthosiphon pisum virus GCF_000886815.1 1997-12-10 1 10	035
Adelie penguin polyomavirus GCF_000930155.1 2015-01-12 1 4	988
Adeno-associated virus - 1 GCF_000863065.1 1999-04-27 1 4	718
Adeno-associated virus - 2 GCF_000838645.1 1998-02-24 1 4	679
Adeno-associated virus - 3 GCF_000841585.1 1996-07-12 1 4	726
Adeno-associated virus - 4 GCF_000836885.1 1997-08-21 1 4	767
Adeno-associated virus - 5 GCF_000846385.1 1999-02-10 1 4	642
Adeno-associated virus - 7 GCF_000845645.1 2002-09-02 1 4	721
Adeno-associated virus - 8 GCF_000846525.1 2002-09-02 1 4	393
Adoxophyes honmai entomopoxvirus 'L' GCF_000907395.1 2013-05-17 1 228	750
Adoxophyes honmai nucleopolyhedrovirus GCF_000843745.1 2003-04-01 1 113	220
Adoxophyes orana granulovirus GCF_000841485.1 2003-07-11 1 99	657
Adoxophyes orana nucleopolyhedrovirus GCF_000883235.1 2008-06-24 1 111	724
Adult diarrheal rotavirus strain J19 GCF_000864245.1 2005-07-06 11 17	961
Aedes aegypti densovirus 2 GCF_000882875.1 2008-10-31 1 3	776
Aedes albopictus densovirus 2 GCF_000847125.1 1994-07-16 1 4	176
Aedes flavivirus GCF_000885715.1 2009-07-07 1 11	064
Aedes pseudoscutellaris reovirus GCF_000866085.1 2005-08-30 9 23	147
Aeromonas phage 25 GCF_000868205.1 2006-05-31 1 161	475
Aeromonas phage 31 GCF_000862645.1 2005-03-31 1 172	963
Aeromonas phage 44RR2.8t GCF_000842425.1 2003-09-15 1 173	591
Aeromonas phage 65 GCF_000893255.1 2010-11-19 1 235	229
Aeromonas phage Aeh1 GCF_000843245.1 2003-08-04 1 233	234
Aeromonas phage Aes012 GCF_000907075.1 2012-07-17 1 161	978
Aeromonas phage Aes508 GCF_000901975.1 2012-08-31 1 160	646
Aeromonas phage CC2 GCF_000903495.1 2012-07-10 1 231	743
Aeromonas phage pAh6-C GCF_000929475.1 2014-08-01 1 53	744
Aeromonas phage phiAS4 GCF_000890235.1 2010-09-03 1 163	875
Aeromonas phage phiAS5 GCF_000887715.1 2010-09-03 1 225	268
Aeromonas phage phiAS7 GCF_000902435.1 2012-02-06 1 41	572
Aeromonas phage phiO18P GCF_000873905.1 2007-10-19 1 33	985
Aeromonas phage PX29 GCF_000920195.1 2010-11-19 1 222	006
Aeromonas phage vB_AsaM-56 GCF_000901775.1 2012-02-27 1 43	551
African bat icavirus A GCF_000931355.1 2015-02-05 1 8	096
African cassava mosaic virus GCF_000857205.1 1993-08-02 2 5	503
African elephant polyomavirus 1 GCF_000911115.1 2013-09-16 1 5	722
African green monkey polyomavirus GCF_000860565.1 2013-08-20 1 5	270
African green monkey simian foamy virus GCF_000874485.1 1993-08-03 1 13	111
African horse sickness virus GCF_000856125.1 1998-05-30 10 19	524
African oil palm ringspot virus GCF_000882155.1 2009-04-01 1 7	781
African pouched rat virus 1 GCF_000931135.1 2015-02-02 1 14	953
African swine fever virus GCF_000858485.1 2014-10-29 1 170	101
Ageratum conyzoides associated symptomless alphasatellite GCF_000921555.1 2014-08-20 1 1	437
Ageratum enation alphasatellite GCF_000902015.1 2012-11-07 1 1	378
Ageratum enation virus GCF_000859025.1 2002-03-05 1 2	746
Ageratum latent virus GCF_000912595.1 2013-06-04 3 8	577
Ageratum leaf curl betasatellite GCF_000904615.1 2013-03-22 1 1	335
Ageratum leaf curl Buea betasatellite GCF_000888815.1 2010-12-02 1 1	259
Ageratum leaf curl Cameroon alphasatellite GCF_000887815.1 2010-12-02 1 1	383
Ageratum leaf curl Cameroon betasatellite GCF_000884735.1 2009-04-09 1 1	389
Ageratum leaf curl Cameroon virus GCF_000888715.1 2010-11-02 1 2	792
Ageratum leaf curl virus - [G52] GCF_000844985.1 2004-10-22 1 2	735
Ageratum yellow leaf curl betasatellite GCF_000846445.1 2003-07-25 1 1	351
Ageratum yellow vein betasatellite GCF_000844745.1 2000-06-14 1 1	347
Ageratum yellow vein China alphasatellite GCF_000915415.1 2014-01-27 1 1	365
Ageratum yellow vein China betasatellite GCF_000866525.1 2005-05-20 1 1	323
Ageratum Yellow vein China virus - OX1 GCF_000907355.1 2013-05-03 1 2	739
Ageratum yellow vein China virus GCF_000845825.1 2002-07-31 1 2	768
Ageratum yellow vein Hualian virus GCF_000880075.1 2006-09-13 1 2	756
Ageratum yellow vein Singapore alphasatellite GCF_000842005.1 2002-02-15 1 1	360
Ageratum yellow vein Sri Lanka virus GCF_000838085.1 2001-07-04 1 2	748
Ageratum yellow vein Taiwan virus GCF_000840465.1 2000-11-06 1 2	734
Ageratum yellow vein virus GCF_000857345.1 1996-12-12 1 2	741
Ageratum yellow vein virus GCF_001008515.1 2015-02-20 1 2	750
Agrobacterium phage 7-7-1 GCF_000901835.1 2012-04-06 1 69	391
Agropyron mosaic virus GCF_000856705.1 2004-06-10 1 9	540
Agrotis ipsilon multiple nucleopolyhedrovirus GCF_000883155.1 2008-10-03 1 155	122
Agrotis segetum granulovirus GCF_000844105.1 2004-09-22 1 131	680
Agrotis segetum nucleopolyhedrovirus B GCF_000928115.1 2014-12-09 1 148	981
Agrotis segetum nucleopolyhedrovirus GCF_000868985.1 2005-08-01 1 147	544
Aguacate virus GCF_000890995.1 2011-04-15 3 12	408
Aichi virus 1 GCF_000861885.1 1998-07-09 1 8	251
Aichivirus C GCF_001008455.1 2015-04-29 1 8	121
Aino virus GCF_000898555.1 2012-08-20 3 12	135
Akabane virus GCF_000871205.1 2007-04-26 3 12	035
Alcelaphine herpesvirus 1 GCF_000838825.1 1997-08-21 1 130	608
Alcelaphine herpesvirus 2 GCF_000923715.1 2014-05-29 1 137	090
Aleutian mink disease virus GCF_000838725.1 1993-08-02 1 4	801
Alfalfa latent virus GCF_000954395.1 2015-03-04 1 8	041
Alfalfa mosaic virus GCF_000847525.1 1993-08-02 3 8	274
Algerian watermelon mosaic virus GCF_000879995.1 2008-04-11 1 9	842
Alkhumra hemorrhagic fever virus GCF_000863365.1 2001-09-29 1 10	685
Allamanda leaf curl virus GCF_000874545.1 2007-07-20 1 2	755
Allamanda leaf mottle distortion virus GCF_000919815.1 2013-04-11 1 2	772
Allium virus X GCF_000882735.1 2011-07-08 1 7	118
Allpahuayo mammarenavirus GCF_000872565.1 2008-01-09 2 10	396
Almpiwar virus GCF_000927215.1 2014-05-05 1 11	156
Alphapapillomavirus 12 GCF_000836865.1 1995-10-12 1 8	028
Alphapapillomavirus 13 GCF_000864725.1 1995-10-12 1 7	759
Alphapapillomavirus 3 GCF_000862805.1 1995-10-18 1 7	989
Alphapapillomavirus 4 GCF_000864945.1 1993-04-21 1 7	860
Alphapapillomavirus 7 GCF_000865665.1 1993-04-21 1 7	857
Alstroemeria virus x GCF_000866665.1 2005-09-07 1 7	009
Alternanthera mosaic virus GCF_000866985.1 2005-03-31 1 6	607
Alternanthera yellow vein betasatellite GCF_000871765.1 2006-06-15 1 1	344
Alternanthera yellow vein virus GCF_000866585.1 2005-07-21 1 2	745
Alternaria alternata virus 1 GCF_000874585.1 2008-06-16 4 10	357
Alternaria brassicicola endornavirus GCF_000928255.1 2014-12-22 1 10	290
Alternaria longipes dsRNA virus 1 GCF_000924055.1 2014-08-08 1 3	415
Alteromonas phage vB_AmaP_AD45-P1 GCF_000907735.1 2013-05-24 1 103	910
Amapari mammarenavirus GCF_000879015.1 2008-01-09 2 10	387
Amasya cherry disease associated chrysovirus GCF_000874385.1 2004-09-10 4 11	858
Amasya cherry disease-associated mycovirus GCF_000854105.1 2004-09-10 2 3	841
Amazon lily mild mottle virus GCF_000898455.1 2012-07-30 3 8	206
Ambystoma tigrinum virus GCF_000841005.1 2003-10-20 1 106	332
American bat vesiculovirus TFFN-2013 GCF_000912275.1 2013-11-04 1 10	692
American grass carp reovirus GCF_000879275.1 2007-09-06 11 23	576
American hop latent virus GCF_000898055.1 2012-04-27 1 8	601
American plum line pattern virus GCF_000850385.1 2001-03-02 3 7	830
Ampivirus A1 GCF_001029005.1 2015-05-29 1 9	246
Amsacta moorei entomopoxvirus 'L' GCF_000837185.1 2000-08-30 1 232	392
Anabaena phage A-4L GCF_000923615.1 2013-07-18 1 41	750
Anagyris vein yellowing virus GCF_000880855.1 2005-02-14 1 6	151
Anatid herpesvirus 1 GCF_000885795.1 2009-07-29 1 158	091
Ancient caribou feces associated virus GCF_000922615.1 2014-09-08 1 2	231
Andean potato latent virus GCF_000906715.1 2013-02-26 1 6	337
Andean potato mild mosaic virus GCF_000905815.1 2013-02-26 1 6	226
Andes virus GCF_000850405.1 2002-10-02 3 12	104
Andrographis yellow vein leaf curl betasatellite GCF_000920515.2 2015-05-13 1 1	379
Angelonia flower break virus GCF_000865425.1 2005-10-27 1 3	964
Anguilla anguilla circovirus GCF_000915975.1 2013-11-14 1 1	378
Anguillid herpesvirus 1 GCF_000886195.1 2012-05-22 1 248	526
Anomala cuprea entomopoxvirus GCF_000916855.1 2014-02-03 1 245	717
Anopheles gambiae densovirus GCF_000880635.1 2007-12-11 1 4	139
Anopheles minimus irodovirus GCF_000918955.1 2014-03-11 1 163	023
Anopheline-associated C virus GCF_000916595.1 2013-09-25 2 5	557
Antheraea pernyi iflavirus GCF_000916935.1 2014-02-11 1 10	176
Antheraea pernyi nucleopolyhedrovirus GCF_000867205.1 2007-08-01 1 126	629
Anticarsia gemmatalis nucleopolyhedrovirus GCF_000868545.2 2015-06-01 1 132	239
Aotine herpesvirus 1 GCF_000896555.1 2011-12-12 1 219	474
Aphid lethal paralysis virus GCF_000853305.1 2002-10-31 1 9	812
Apium virus Y GCF_000891455.1 2010-12-14 1 9	917
Apocheima cinerarium nucleopolyhedrovirus GCF_000900035.1 2010-01-22 1 123	876
Apodemus sylvaticus papillomavirus 1 GCF_000926195.1 2011-06-15 1 7	589
Apoi virus GCF_000863285.1 2000-05-19 1 10	116
Apple chlorotic leaf spot virus GCF_000848285.1 1993-04-28 1 7	555
Apple dimple fruit viroid GCF_000854605.1 1997-01-09 1 306
Apple fruit crinkle viroid GCF_000853885.1 2001-02-20 1 371
Apple geminivirus PL-2015 GCF_000969055.1 2015-03-24 1 2	932
Apple green crinkle associated virus GCF_000898715.1 2012-09-27 1 9	266
Apple latent spherical virus GCF_000861545.1 2000-02-19 2 10	196
Apple mosaic virus GCF_000849545.1 1999-09-19 3 8	511
Apple scar skin viroid GCF_000854585.1 1993-04-21 1 329
Apple stem grooving virus GCF_000859505.1 2005-01-17 1 6	495
Apple stem pitting virus GCF_000850465.1 2013-01-24 1 9	332
Apricot latent virus GCF_000888875.1 2010-12-20 1 9	311
Apricot pseudo-chlorotic leaf spot virus GCF_000858925.1 2005-01-13 1 7	494
Apricot vein clearing associated virus GCF_000916795.1 2014-01-03 1 7	315
Aquareovirus C GCF_000853585.1 2002-08-07 11 23	696
Arabis mosaic virus large satellite RNA GCF_000850505.1 1993-04-29 1 1	104
Arabis mosaic virus GCF_000855205.1 2003-11-07 2 11	154
Arabis mosaic virus small satellite RNA barley/CHE/1991 GCF_000899115.1 2010-06-28 1 301
Arabis mosaic virus small satellite RNA GCF_000836845.1 1993-08-03 1 300
Aravan virus GCF_000905955.1 2007-09-10 1 11	918
Arboretum virus GCF_000927335.1 2014-04-01 1 11	482
Archaeal BJ1 virus GCF_000870325.1 2006-12-15 1 42	271
Areca palm velarivirus 1 GCF_001019835.1 2015-05-22 1 16	080
Armadillidium vulgare iridescent virus GCF_000923155.1 2014-06-25 1 220	222
Armigeres subalbatus virus SaX06-AK20 GCF_000888675.1 2008-09-08 1 7	510
Aroa virus GCF_000872985.1 2009-04-06 1 10	815
Arracacha mottle virus GCF_000897375.1 2012-07-16 1 9	630
Arracacha virus B GCF_000907115.1 2012-11-27 2 10	739
Artemisia virus A GCF_000896195.1 2012-05-01 1 4	138
Arthrobacter phage vB_ArS-ArV2 GCF_000911555.1 2014-04-08 1 37	372
Arthrobacter phage vB_ArtM-ArV1 GCF_000954695.1 2014-12-04 1 71	200
Artibeus jamaicensis parvovirus 1 GCF_000894295.1 2012-01-10 1 4	595
Artichoke latent virus GCF_000969175.1 2015-03-20 1 8	287
Artichoke mottled crinkle virus GCF_000864965.1 1993-04-21 1 4	789
Arumowot virus GCF_000914815.1 2011-05-18 3 12	262
Asclepias asymptomatic virus GCF_000891115.1 2011-05-04 1 6	175
Asian prunus virus 1 GCF_000924795.1 2009-08-10 1 9	409
Asparagus virus 1 GCF_000928895.1 2014-11-28 1 9	741
Asparagus virus 2 GCF_000881975.1 2008-12-03 3 8	654
Asparagus virus 3 GCF_000855185.1 2002-02-07 1 6	985
Asparagus virus 3 GCF_000879175.1 2008-02-29 1 6	937
Aspergillus foetidus dsRNA mycovirus GCF_000905675.1 2012-08-09 4 10	855
Asterionellopsis glacialis RNA virus GCF_000923275.1 2014-07-21 1 8	842
Astrovirus Er/SZAL6/HUN/2011 GCF_001045265.1 2015-06-18 1 7	025
Astrovirus MLB1 GCF_000880715.1 2008-10-16 1 6	171
Astrovirus MLB1 GCF_001046745.1 2010-06-28 1 6	171
Astrovirus MLB2 GCF_000895575.1 2011-10-31 1 6	119
Astrovirus MLB3 GCF_000899535.1 2012-10-26 1 6	124
Astrovirus SG GCF_000925675.1 2010-05-27 1 6	584
Astrovirus VA1 GCF_000885815.1 2009-05-20 1 6	586
Astrovirus VA2 GCF_000900155.1 2012-09-25 1 6	531
Astrovirus VA3 GCF_000901475.1 2012-10-26 1 6	581
Astrovirus VA4 GCF_000897955.1 2012-10-26 1 6	518
Astrovirus wild boar/WBAstV-1/2011/HUN GCF_000895955.1 2012-02-07 1 6	707
Asystasia mosaic Madagascar virus GCF_000943705.1 2015-02-12 2 5	404
Ateles paniscus polyomavirus 1 GCF_000902815.1 2012-10-02 1 5	273
Ateline herpesvirus 3 GCF_000839425.1 1998-12-16 1 108	409
Atkinsonella hypoxylon virus GCF_000837505.1 1995-01-27 3 6	105
Atlantic salmon calicivirus GCF_000919195.1 2014-04-17 1 7	443
Atlantic salmon paramyxovirus GCF_000926395.1 2008-04-09 1 16	968
Atlantic salmon swim bladder sarcoma virus GCF_000864385.1 2005-10-03 1 10	305
Aura virus GCF_000852325.1 1999-02-09 1 11	824
Aurantimonas phage AmM-1 GCF_001041735.1 2014-12-09 1 47	800
Aurantiochytrium single-stranded RNA virus 01 GCF_000865185.1 2005-10-28 1 9	035
Aureococcus anophagefferens virus GCF_000922335.1 2014-07-30 1 370	920
Australian bat lyssavirus GCF_000850325.1 2001-11-29 1 11	822
Australian grapevine viroid GCF_000854625.1 1993-04-21 1 369
Autographa californica nucleopolyhedrovirus GCF_000838485.1 1994-07-17 1 133	894
Avian adeno-associated virus ATCC VR-865 GCF_000844805.1 2003-06-05 1 4	694
Avian adeno-associated virus strain DA-1 GCF_000846565.1 2004-06-21 1 4	682
Avian bornavirus GCF_000921835.1 2014-05-30 1 8	914
Avian carcinoma virus GCF_000849005.1 1993-04-27 1 2	630
Avian encephalomyelitis virus GCF_000863245.1 1998-12-03 1 7	055
Avian endogenous retrovirus EAV-HP GCF_000859965.1 1999-10-15 1 4	302
Avian gyrovirus 2 GCF_000891935.1 2011-04-06 1 2	383
Avian hepatitis E virus GCF_000915995.1 2004-02-25 1 6	654
Avian leukemia virus GCF_000891575.1 2011-01-18 1 7	489
Avian leukosis virus GCF_000849845.1 1993-04-28 1 7	286
Avian metapneumovirus GCF_000865325.1 2005-06-15 1 14	071
Avian myelocytomatosis virus GCF_000853485.1 1998-01-22 1 3	392
Avian orthoreovirus GCF_000891595.1 2010-12-23 10 23	494
Avian paramyxovirus 11 GCF_000924755.1 2012-06-29 1 17	412
Avian paramyxovirus 12 GCF_000927075.1 2013-03-19 1 15	312
Avian paramyxovirus 3 GCF_000927055.1 2008-10-15 1 16	182
Avian paramyxovirus 4 GCF_000901955.1 2012-11-15 1 15	048
Avian paramyxovirus 5 GCF_000924655.1 2010-03-05 1 17	262
Avian paramyxovirus 6 GCF_000848585.1 2001-08-01 1 16	236
Avian paramyxovirus 7 GCF_000926535.1 2009-03-13 1 15	480
Avian paramyxovirus 8 GCF_000925495.1 2009-03-19 1 15	342
Avian paramyxovirus 9 GCF_000926655.1 2008-12-10 1 15	438
Avian paramyxovirus penguin/Falkland Islands/324/2007 GCF_000924635.1 2010-07-12 1 15	226
Avian sapelovirus GCF_000854225.1 2004-07-02 1 8	289
Avocado sunblotch viroid GCF_000853625.1 1993-04-28 1 247
Avon-Heathcote Estuary associated circular virus 1 GCF_000954875.1 2015-02-25 1 1	763
Avon-Heathcote Estuary associated circular virus 10 GCF_000954515.1 2015-02-25 1 1	981
Avon-Heathcote Estuary associated circular virus 11 GCF_000955235.1 2015-02-25 1 2	307
Avon-Heathcote Estuary associated circular virus 12 GCF_000955575.1 2015-02-25 1 2	161
Avon-Heathcote Estuary associated circular virus 13 GCF_000954855.1 2015-02-25 1 2	212
Avon-Heathcote Estuary associated circular virus 14 GCF_000954495.1 2015-02-25 1 2	255
Avon-Heathcote Estuary associated circular virus 15 GCF_000955215.1 2015-02-25 1 2	817
Avon-Heathcote Estuary associated circular virus 16 GCF_000955555.1 2015-02-25 1 1	990
Avon-Heathcote Estuary associated circular virus 17 GCF_000954835.1 2015-02-25 1 1	741
Avon-Heathcote Estuary associated circular virus 18 GCF_000954475.1 2015-02-25 1 1	741
Avon-Heathcote Estuary associated circular virus 19 GCF_000955195.1 2015-02-25 1 2	784
Avon-Heathcote Estuary associated circular virus 2 GCF_000955535.1 2015-02-25 1 1	865
Avon-Heathcote Estuary associated circular virus 20 GCF_000954815.1 2015-02-25 1 2	537
Avon-Heathcote Estuary associated circular virus 21 GCF_000954455.1 2015-02-25 1 1	769
Avon-Heathcote Estuary associated circular virus 22 GCF_000955175.1 2015-02-25 1 2	109
Avon-Heathcote Estuary associated circular virus 23 GCF_000955515.1 2015-02-25 1 1	942
Avon-Heathcote Estuary associated circular virus 24 GCF_000954795.1 2015-02-25 1 2	007
Avon-Heathcote Estuary associated circular virus 25 GCF_000954435.1 2015-02-25 1 2	142
Avon-Heathcote Estuary associated circular virus 26 GCF_000955155.1 2015-02-25 1 2	456
Avon-Heathcote Estuary associated circular virus 27 GCF_000955495.1 2015-02-25 1 2	632
Avon-Heathcote Estuary associated circular virus 28 GCF_000954775.1 2015-02-25 1 2	422
Avon-Heathcote Estuary associated circular virus 29 GCF_000954415.1 2015-02-25 1 1	825
Avon-Heathcote Estuary associated circular virus 3 GCF_000954575.1 2015-02-25 1 2	656
Avon-Heathcote Estuary associated circular virus 4 GCF_000955295.1 2015-02-25 1 1	835
Avon-Heathcote Estuary associated circular virus 5 GCF_000955635.1 2015-02-25 1 2	434
Avon-Heathcote Estuary associated circular virus 6 GCF_000954915.1 2015-02-25 1 2	096
Avon-Heathcote Estuary associated circular virus 7 GCF_000954555.1 2015-02-25 1 1	976
Avon-Heathcote Estuary associated circular virus 8 GCF_000955275.1 2015-02-25 1 2	184
Avon-Heathcote Estuary associated circular virus 9 GCF_000955615.1 2015-02-25 1 1	806
Axonopus compressus streak virus GCF_000920415.1 2014-03-19 1 2	858
Azospirillum phage Cd GCF_000872705.1 2008-02-19 1 62	337
Baboon endogenous virus strain M7 GCF_000912135.1 1993-04-28 1 8	507
Baboon orthoreovirus GCF_000891275.1 2011-07-26 10 22	435
Bacillus phage 0305phi8-36 GCF_000871045.1 2007-08-02 1 218	948
Bacillus phage Andromeda GCF_000904275.1 2013-02-07 1 49	259
Bacillus phage AP50 GCF_000881695.1 2008-04-01 1 14	398
Bacillus phage B103 GCF_000840305.1 1996-07-17 1 18	630
Bacillus phage B4 GCF_000897755.1 2012-02-06 1 162	596
Bacillus phage Bam35c GCF_000841545.1 2003-07-08 1 14	935
Bacillus phage Bastille GCF_000899475.1 2011-10-12 1 153	962
Bacillus phage BCD7 GCF_000900775.1 2012-02-01 1 93	839
Bacillus phage BCJA1c GCF_000846925.1 2004-09-24 1 41	092
Bacillus phage Bcp1 GCF_000918315.1 2014-03-28 1 152	778
Bacillus phage BCP78 GCF_000898735.1 2011-12-20 1 156	176
Bacillus phage BCP8-2 GCF_001041555.1 2014-02-21 1 159	071
Bacillus phage BigBertha GCF_000912355.1 2013-10-24 1 165	238
Bacillus phage Blastoid GCF_000912395.1 2013-10-24 1 50	354
Bacillus phage BMBtp2 GCF_000904835.1 2012-10-17 1 36	932
Bacillus phage Bobb GCF_000921655.1 2014-08-01 1 160	281
Bacillus phage BPS10C GCF_000915475.1 2013-03-26 1 159	590
Bacillus phage BPS13 GCF_000900195.1 2012-02-01 1 158	305
Bacillus phage BtCS33 GCF_000898915.1 2012-06-05 1 41	992
Bacillus phage CAM003 GCF_000920935.1 2014-05-06 1 160	541
Bacillus phage CampHawk GCF_000911315.1 2013-10-24 1 146	193
Bacillus phage Cherry GCF_000865885.1 2005-09-29 1 36	615
Bacillus phage CP-51 GCF_000926735.1 2014-06-30 1 138	658
Bacillus phage Curly GCF_000905895.1 2013-02-07 1 49	425
Bacillus phage Eoghan GCF_000905295.1 2013-02-07 1 49	458
Bacillus phage Evoli GCF_000922835.1 2014-05-06 1 159	656
Bacillus phage Fah GCF_000867025.1 2005-09-28 1 37	974
Bacillus phage Finn GCF_000906775.1 2013-02-07 1 50	161
Bacillus phage G GCF_000917535.1 2011-09-21 1 497	513
Bacillus phage GA-1 GCF_000858305.1 2001-01-12 1 21	129
Bacillus phage Gamma GCF_000864165.1 2005-09-29 1 37	253
Bacillus phage GIL16c GCF_000859725.1 2005-01-05 1 14	844
Bacillus phage Glittering GCF_000912995.1 2013-10-24 1 49	246
Bacillus phage Grass GCF_000913015.1 2013-10-24 1 156	648
Bacillus phage Hakuna GCF_000922815.1 2014-05-06 1 158	100
Bacillus phage Hoody T GCF_000920895.1 2014-05-06 1 159	837
Bacillus phage IEBH GCF_000881435.1 2008-08-19 1 53	104
Bacillus phage JBP901 GCF_001041155.1 2014-06-16 1 159	492
Bacillus phage Megatron GCF_000920055.1 2014-05-06 1 158	750
Bacillus phage MG-B1 GCF_000910075.1 2013-03-26 1 27	190
Bacillus phage Page GCF_000912335.1 2013-10-24 1 39	874
Bacillus phage PBC1 GCF_000898195.1 2012-03-22 1 41	164
Bacillus phage phi105 GCF_000841105.1 1999-01-08 1 39	325
Bacillus phage phi29 GCF_000880275.1 2008-06-20 1 19	282
Bacillus phage phiAGATE GCF_000905015.1 2013-11-25 1 149	844
Bacillus phage phiCM3 GCF_000916355.1 2013-11-25 1 38	772
Bacillus phage phiNIT1 GCF_000908075.1 2013-07-01 1 155	631
Bacillus phage phIS3501 GCF_000902395.1 2011-12-12 1 44	401
Bacillus phage PM1 GCF_000907095.1 2013-03-11 1 50	861
Bacillus phage Pony GCF_000911355.1 2013-10-24 1 39	844
Bacillus phage Riggi GCF_000912375.1 2013-10-24 1 49	836
Bacillus phage Riley GCF_000926075.1 2014-07-14 1 162	816
Bacillus phage Slash GCF_000913795.1 2013-10-24 1 80	382
Bacillus phage SP10 GCF_000903255.1 2011-07-19 1 143	986
Bacillus phage SPbeta GCF_000837685.1 1998-04-07 1 134	416
Bacillus phage SPO1 GCF_000881675.1 2008-10-22 1 132	562
Bacillus phage Spock GCF_000913815.1 2013-10-24 1 164	297
Bacillus phage SPP1 GCF_000847145.1 2006-07-17 1 44	010
Bacillus phage Staley GCF_000913835.1 2013-10-24 1 81	656
Bacillus phage TP21-L GCF_000880955.1 2008-12-04 1 37	456
Bacillus phage Troll GCF_000913375.1 2013-11-25 1 163	019
Bacillus phage vB_BanS-Tsamsa GCF_000915835.1 2013-03-26 1 168	876
Bacillus phage vB_BceM-Bc431v3 GCF_000906215.1 2012-08-31 1 158	621
Bacillus phage Waukesha92 GCF_000925695.1 2014-06-18 1 45	648
Bacillus phage WBeta GCF_000864445.1 2005-12-15 1 40	867
Bacillus phage Wip1 GCF_000911915.1 2013-08-08 1 14	319
Bacillus phage W.Ph. GCF_000896595.1 2010-05-18 1 156	897
Bacillus virus 1 GCF_000873445.1 2008-06-16 1 35	055
Bacteriophage APSE-2 GCF_000882435.1 2008-11-03 1 39	867
Bacteroides phage B124-14 GCF_000895315.1 2012-01-10 1 47	159
Bacteroides phage B40-8 GCF_000883035.1 2008-09-05 1 44	929
Badger feces-associated gemycircularvirus GCF_000973355.1 2015-03-30 1 2	112
Bagaza virus GCF_000883735.1 2009-04-06 1 10	941
Ball python nidovirus GCF_000924075.1 2014-08-15 1 33	452
Bamboo mosaic virus GCF_000847825.1 1995-01-30 1 6	366
Bamboo mosaic virus satellite RNA GCF_000850485.1 1994-10-15 1 836
Baminivirus GCF_000917875.1 2012-09-13 1 2	806
Banana bract mosaic virus GCF_000871865.1 2006-08-28 1 9	711
Banana bunchy top virus GCF_000847305.1 1995-06-21 6 6	396
Banana mild mosaic virus GCF_000848545.1 2001-04-02 1 7	352
Banana streak CA virus GCF_000891095.1 2011-04-29 1 7	408
Banana streak GF virus GCF_000862625.1 2003-12-31 1 7	263
Banana streak IM virus GCF_000892735.1 2011-04-29 1 7	769
Banana streak MY virus GCF_000858465.1 2005-02-04 1 7	650
Banana streak OL virus GCF_000857505.1 1998-06-04 1 7	389
Banana streak UA virus GCF_000891075.1 2011-04-29 1 7	519
Banana streak UI virus GCF_000892715.1 2011-04-29 1 7	458
Banana streak UL virus GCF_000892055.1 2011-04-29 1 7	401
Banana streak UM virus GCF_000893615.1 2011-04-29 1 7	532
Banana streak virus GCF_000867185.1 2005-07-05 1 7	722
Banana streak VN virus GCF_000859245.1 2004-10-06 1 7	801
Bandicoot papillomatosis carcinomatosis virus type 1 GCF_000872365.1 2007-10-25 1 7	295
Bandicoot papillomatosis carcinomatosis virus type 2 GCF_000880095.1 2008-02-11 1 7	277
Banna virus strain JKT-6423 GCF_000858185.1 2000-06-27 12 20	682
Barbel circovirus GCF_000892615.1 2010-05-04 1 1	957
Barfin flounder nervous necrosis virus GCF_000884415.1 2008-01-31 2 4	534
Barfin flounder virus BF93Hok GCF_000880335.1 2008-07-15 2 4	533
Barley mild mosaic virus GCF_000862285.1 1997-12-05 2 10	786
Barley stripe mosaic virus GCF_000855725.1 1993-08-02 3 10	221
Barley yellow dwarf virus Ker-II GCF_000907695.1 2013-06-07 1 5	736
Barley yellow dwarf virus-GAV GCF_000854205.1 2003-03-26 1 5	685
Barley yellow dwarf virus-MAV GCF_000850645.1 1993-04-29 1 5	273
Barley yellow dwarf virus-PAS GCF_000850165.1 2003-04-21 1 5	695
Barley yellow dwarf virus-PAV GCF_000859045.1 1993-04-21 1 5	677
Barley yellow mosaic virus GCF_000860765.1 1999-02-02 2 11	219
Barmah Forest virus GCF_000847585.1 1997-01-14 1 11	488
Basella rugose mosaic virus GCF_000874125.1 2006-08-09 1 9	804
Bat adeno-associated virus YNM GCF_000888555.1 2010-03-01 1 4	286
Bat adenovirus 2 GCF_000893815.1 2011-08-10 1 31	616
Bat adenovirus TJM GCF_000894355.1 2010-03-01 1 31	681
Bat circovirus POA/2012/II GCF_000930515.1 2014-11-17 1 1	755
Bat circovirus POA/2012/VI GCF_000929875.1 2014-11-17 1 1	790
Bat circovirus GCF_000908355.1 2013-05-07 1 1	798
Bat coronavirus 1A GCF_000879255.1 2008-03-04 1 28	326
Bat coronavirus 1B GCF_000872805.1 2008-03-04 1 28	476
Bat coronavirus BM48-31/BGR/2008 GCF_000887595.1 2010-07-26 1 29	276
Bat coronavirus (BtCoV/133/2005) GCF_000870045.1 2006-06-30 1 30	307
Bat coronavirus CDPHE15/USA/2006 GCF_000913415.1 2013-08-12 1 28	035
Bat hepatitis virus GCF_000905615.1 2013-03-13 1 3	230
Bat hepevirus GCF_000898475.1 2012-07-31 1 6	796
Bat Hp-betacoronavirus/Zhejiang2013 GCF_000926915.1 2014-09-02 1 31	491
Bat Paramyxovirus Eid_hel/GH-M74a/GHA/2009 GCF_000925295.1 2012-04-18 1 18	530
Bat picornavirus 1 GCF_000893855.1 2011-08-11 1 7	753
Bat picornavirus 2 GCF_000891335.1 2011-08-11 1 7	693
Bat picornavirus 3 GCF_000892935.1 2011-08-11 1 7	749
Bat polyomavirus 5a GCF_000969095.1 2015-03-01 1 5	075
Bat polyomavirus 5b GCF_000968995.1 2015-03-01 1 5	047
Bat polyomavirus 6a GCF_000970605.1 2015-03-01 1 5	019
Bat polyomavirus 6b GCF_000969215.1 2015-03-01 1 5	039
Bat polyomavirus 6c GCF_000969035.1 2015-03-01 1 5	046
Bat polyomavirus 6d GCF_000969155.1 2015-03-01 1 4	956
Bat sapovirus TLC58/HK GCF_000894635.1 2012-05-09 1 7	696
Bathycoccus sp. RCC1105 virus BpV1 GCF_000889515.1 2010-11-24 1 198	519
Bdellovibrio phage phi1402 GCF_000892195.1 2011-05-25 1 23	931
Bdellovibrio phage phi1422 GCF_000903295.1 2012-02-27 1 45	354
Bdellovibrio phage phiMH2K GCF_000838865.1 2001-01-03 1 4	594
Beak and feather disease virus GCF_000843965.1 1998-09-09 1 1	993
Bean calico mosaic virus GCF_000840005.1 1999-04-04 2 5	175
Bean chlorosis virus GCF_000902035.1 2012-08-30 2 5	279
Bean chlorotic mosaic virus GCF_000910695.1 2012-08-31 2 5	163
Bean common mosaic necrosis virus GCF_000861385.1 1995-01-19 1 9	612
Bean common mosaic virus GCF_000857245.1 2002-02-07 1 9	992
Bean dwarf mosaic virus GCF_000838545.1 1993-04-28 2 5	191
Bean golden mosaic virus GCF_000841845.1 1993-08-02 2 5	197
Bean golden yellow mosaic virus GCF_000840225.1 1993-04-29 2 5	232
Bean leafroll virus GCF_000850345.1 2002-01-21 1 5	964
Bean necrotic mosaic virus GCF_000897275.1 2011-10-25 3 16	510
Bean pod mottle virus GCF_000862925.1 1999-01-05 2 9	657
Bean yellow disorder virus GCF_000875065.1 2008-01-15 2 17	495
Bean yellow dwarf virus GCF_000849725.1 2003-12-03 1 2	561
Bean yellow mosaic Mexico virus GCF_000893575.1 2010-01-29 1 2	641
Bean yellow mosaic virus GCF_000863145.1 1996-03-08 1 9	532
Bear Canyon mammarenavirus GCF_000874845.1 2005-04-20 2 10	441
Bearded dragon parvovirus GCF_001045385.1 2015-06-17 1 4	590
Beauveria bassiana non-segmented virus 1 GCF_001045305.1 2015-06-20 1 3	218
Beauveria bassiana victorivirus NZL/1980 GCF_000922795.1 2014-05-22 1 5	327
Bebaru virus GCF_000894395.1 2011-07-01 1 11	877
Bee Macula-like virus GCF_001190355.1 2015-07-15 1 6	258
Beet black scorch virus GCF_000855285.1 2004-07-08 1 3	644
Beet black scorch virus satellite RNA GCF_000849805.1 2003-12-08 1 615
Beet chlorosis virus GCF_000847745.1 2001-05-03 1 5	776
Beet cryptic virus 1 GCF_000883355.1 2008-03-12 2 3	791
Beet curly top Iran virus GCF_000879795.1 2008-02-27 1 2	845
Beet curly top virus GCF_000843505.1 2010-03-17 1 2	994
Beet mild yellowing virus GCF_000857745.1 1995-08-22 1 5	722
Beet mosaic virus GCF_000854465.1 2003-12-17 1 9	591
Beet necrotic yellow vein virus GCF_000854885.1 1996-05-08 5 15	914
Beet pseudoyellows virus GCF_000853445.1 2009-09-23 2 15	909
Beet ringspot virus GCF_000860405.1 1993-04-29 2 12	024
Beet soil-borne mosaic virus GCF_000850425.1 2000-08-02 4 14	222
Beet soil-borne virus GCF_000851945.1 2000-12-06 3 12	293
Beet virus Q GCF_000855145.1 1998-09-07 3 11	445
Beet western yellows ST9 associated virus GCF_000851905.1 1993-06-11 1 2	843
Beet western yellows virus GCF_000852565.1 2002-05-08 1 5	666
Beet yellows virus GCF_000860605.1 1993-10-03 1 15	480
Begomovirus-associated DNA-II GCF_000858105.1 2005-02-25 1 1	032
Begomovirus-associated DNA-III GCF_000857145.1 2005-02-25 1 1	209
Beilong virus GCF_000868925.1 2005-08-24 1 19	212
Bell pepper endornavirus GCF_000892875.1 2011-07-14 1 14	728
Bell pepper mottle virus GCF_000873425.1 2006-02-01 1 6	375
Beluga Whale coronavirus SW1 GCF_000872845.1 2007-11-02 1 31	686
Berrimah virus GCF_000927035.1 2011-06-10 1 15	024
Betacoronavirus Erinaceus/VMC/DEU/2012 GCF_000912235.1 2013-10-17 1 30	175
Betacoronavirus HKU24 GCF_000930095.1 2014-12-30 1 31	249
Bettongia penicillata papillomavirus 1 GCF_000887415.1 2010-05-03 1 7	737
Bhanja virus GCF_001019855.1 2013-01-16 3 11	511
Bhendi yellow vein betasatellite GCF_000843925.1 2001-02-05 1 1	353
Bhendi yellow vein Bhubhaneswar virus GCF_000881075.1 2009-01-29 1 2	757
Bhendi yellow vein Delhi virus GCF_001046725.1 2009-01-08 1 2	751
Bhendi yellow vein India betasatellite [India:Aurangabad:OY164:2006] GCF_000891395.1 2010-11-19 1 1	385
Bhendi yellow vein India virus [India:Dharwad OYDWR2:2006] GCF_000889575.1 2010-10-15 1 2	739
Bhendi yellow vein mosaic alphasatellite GCF_000989055.1 2015-04-23 1 1	370
Bhendi yellow vein mosaic betasatellite [India:Coimbator:OYCO1:2005] GCF_000889595.1 2010-11-19 1 1	373
Bhendi yellow vein mosaic virus GCF_001046705.1 2000-04-13 1 2	741
Bhendi yellow vein mosaic virus-associated alphasatellite GCF_000898635.1 2012-08-30 1 1	316
Bidens mosaic virus GCF_000915195.1 2013-12-04 1 9	557
Bidens mottle virus GCF_000889115.1 2010-07-06 1 9	741
Bitter gourd leaf curl betasatellite GCF_000866905.1 2005-04-13 1 1	354
Bitter gourd yellow vein virus GCF_000926175.1 2014-08-25 2 5	453
BK polyomavirus GCF_000837865.1 1993-04-21 1 5	153
Black beetle virus GCF_000855345.1 1993-04-21 2 4	505
Black grass cryptic virus 2 GCF_000970585.1 2015-04-03 2 3	993
Black grass varicosavirus-like virus GCF_000970565.1 2015-04-03 2 10	558
Black howler monkey smacovirus GCF_000931115.1 2015-01-23 1 2	485
Black medic leafroll alphasatellite 1 GCF_000920555.1 2013-12-18 1 1	030
Black medic leafroll virus GCF_000914275.1 2013-12-18 8 8	091
Black queen cell virus GCF_000851425.1 2000-05-29 1 8	550
Black raspberry necrosis virus GCF_000867325.1 2006-01-20 2 13	945
Black raspberry virus F GCF_000872065.1 2007-08-22 1 5	077
Black sea bass polyomavirus 1 GCF_000928835.1 2014-11-18 1 7	369
Blackberry chlorotic ringspot virus GCF_000881795.1 2009-05-15 3 8	647
Blackberry vein banding associated virus GCF_000913355.1 2013-08-05 1 18	643
Blackberry virus E GCF_000893735.1 2011-06-15 1 7	718
Blackberry virus Y GCF_000868605.1 2006-10-30 1 10	851
Blackberry yellow vein-associated virus GCF_000858905.1 2009-09-23 2 15	716
Blackcurrant reversion virus GCF_000849565.1 2001-11-30 2 14	116
Blackcurrant reversion virus satellite RNA GCF_000852285.1 2000-01-01 1 1	432
Blainvillea yellow spot virus GCF_000880175.1 2008-06-04 2 5	300
Blattella germanica densovirus 1 GCF_000843285.1 2011-06-27 1 5	335
Blechum interveinal chlorosis virus GCF_000897995.1 2012-10-24 2 5	285
Blotched snakehead virus GCF_000853685.1 2002-12-19 2 6	179
Blue squill virus A GCF_000902235.1 2012-10-30 1 9	842
Blueberry latent virus GCF_000887675.1 2010-10-04 1 3	431
Blueberry mosaic associated virus GCF_000921335.1 2014-07-11 1 1	934
Blueberry necrotic ring blotch virus GCF_000893955.1 2011-10-14 4 14	153
Blueberry red ringspot virus GCF_000837345.1 2002-05-29 1 8	303
Blueberry scorch virus GCF_000861365.1 1993-10-29 1 8	512
Blueberry shock virus GCF_000912635.1 2013-08-27 3 7	989
Blueberry virus A GCF_000897595.1 2012-08-23 1 17	798
Bluegill picornavirus GCF_000898575.1 2012-08-17 1 8	050
Bluetongue virus GCF_000854445.1 2010-09-08 10 19	208
Boa arenavirus NL GCF_000918835.1 2013-03-12 2 10	283
Bocavirus gorilla/GBoV1/2009 GCF_000889135.1 2010-07-16 1 4	944
Bokeloh bat lyssavirus GCF_000924435.1 2011-08-05 1 11	900
Bombyx mandarina nucleopolyhedrovirus GCF_000884815.1 2009-05-01 1 126	770
Bombyx mori cypovirus 1 satellite RNA GCF_000846085.1 2005-01-06 1 647
Bombyx mori densovirus 3 GCF_000908215.1 2005-05-16 2 12	565
Bombyx mori densovirus 5 GCF_000861145.1 2000-05-20 1 5	078
Bombyx mori Macula-like virus GCF_000892755.1 2011-05-13 1 6	519
Bombyx mori nucleopolyhedrovirus GCF_000837145.1 1996-02-17 1 128	413
Boolarra virus GCF_000852425.1 2001-03-05 2 4	401
Border disease virus <species> GCF_000862865.1 1998-05-16 1 12	333
Bordetella phage BIP-1 GCF_000842605.1 2004-03-04 1 42	638
Bordetella phage BMP-1 GCF_000843465.1 2004-03-04 1 42	663
Bordetella phage BPP-1 GCF_000841725.1 2004-01-16 1 42	493
Borna disease virus GCF_000847565.1 1994-01-06 1 8	910
Bornean orang-utan polyomavirus GCF_000885375.1 2009-10-08 1 5	168
Bos taurus papillomavirus 7 GCF_000864305.1 2005-10-24 1 7	412
Botryosphaeria dothidea victorivirus 1 GCF_000924415.1 2014-09-22 1 5	322
Botryotinia fuckeliana partitivirus 1 GCF_000874945.1 2007-03-21 3 4	742
Botryotinia fuckeliana totivirus 1 GCF_000873065.1 2007-03-21 1 5	261
Botrytis cinerea mitovirus 1 GCF_000883195.1 2010-04-05 1 2	805
Botrytis cinerea RNA virus 1 GCF_000929135.1 2014-11-07 1 8	952
Botrytis porri RNA virus 1 GCF_000899715.1 2012-03-08 2 12	094
Botrytis virus F GCF_000848525.1 2000-10-14 1 6	827
Botrytis virus X GCF_000854485.1 2003-10-01 1 6	966
Bougainvillea chlorotic vein banding virus GCF_000880895.1 2007-08-01 1 8	759
Bovine adeno-associated virus GCF_000846165.1 2003-12-04 1 4	693
Bovine adenovirus 6 GCF_000904975.1 2012-11-01 1 30	024
Bovine adenovirus D GCF_000845805.1 2003-08-26 1 31	301
Bovine astrovirus B170/HK GCF_000918415.1 2011-05-02 1 6	317
Bovine astrovirus B18/HK GCF_000916515.1 2011-05-02 1 6	300
Bovine astrovirus B76-2/HK GCF_000914835.1 2011-05-02 1 6	301
Bovine astrovirus B76/HK GCF_000917375.1 2011-05-02 1 6	253
Bovine astrovirus CH13 GCF_000922275.1 2014-07-16 1 6	530
Bovine astrovirus GCF_000922875.1 2014-05-30 1 6	233
Bovine coronavirus GCF_000862505.1 2001-08-02 1 31	028
Bovine ephemeral fever virus GCF_000845545.1 2000-09-06 1 14	900
Bovine foamy virus GCF_000848225.1 1997-09-03 1 12	002
Bovine hepacivirus GCF_000972615.1 2015-03-26 1 8	850
Bovine herpesvirus 1 GCF_000847945.1 1997-11-29 1 135	301
Bovine herpesvirus 4 GCF_000839745.1 2001-02-14 1 108	873
Bovine herpesvirus 5 GCF_000842385.1 2003-08-18 1 137	821
Bovine herpesvirus 6 GCF_000921015.1 2014-06-03 1 144	898
Bovine hungarovirus 1 GCF_000897695.1 2012-09-20 1 7	583
Bovine immunodeficiency virus GCF_000848165.1 1993-04-28 1 8	482
Bovine kobuvirus GCF_000853805.1 2002-11-09 1 8	374
Bovine leukemia virus GCF_000853665.1 1998-01-22 1 8	419
Bovine mastadenovirus A GCF_000847265.1 2004-09-28 1 34	185
Bovine mastadenovirus B GCF_000844245.1 1998-03-06 1 34	446
Bovine mastadenovirus B GCF_000885255.1 2003-08-16 1 34	446
Bovine nidovirus TCH5 GCF_001021215.1 2015-03-23 1 20	261
Bovine papular stomatitis virus GCF_000844045.1 2003-12-18 1 134	431
Bovine parainfluenza virus 3 GCF_000854745.1 2000-01-27 1 15	456
Bovine parvovirus - 2 GCF_000846945.1 2001-10-02 1 5	610
Bovine parvovirus GCF_000837625.1 1993-08-03 1 5	517
Bovine picornavirus GCF_000930935.1 2015-01-09 1 7	018
Bovine polyomavirus 2 GCF_000927975.1 2014-09-25 1 5	085
Bovine polyomavirus 3 GCF_000930535.1 2014-10-16 1 4	861
Bovine polyomavirus GCF_000836825.1 1993-04-29 1 4	697
Bovine respiratory coronavirus AH187 GCF_000884035.1 2009-07-06 1 30	969
Bovine respiratory coronavirus bovine/US/OH-440-TC/1996 GCF_000885655.1 2009-07-06 1 30	953
Bovine respiratory syncytial virus GCF_000849305.1 1998-12-17 1 15	140
Bovine rhinitis B virus GCF_000879775.1 2008-02-15 1 7	556
Bovine viral diarrhea virus 1 GCF_000861245.1 1993-08-02 1 12	573
Bovine viral diarrhea virus 2 GCF_000855985.1 1997-06-11 1 12	255
Bovine viral diarrhea virus 3 Th/04_KhonKaen GCF_000885615.1 2009-02-10 1 12	337
Brassica yellows virus GCF_000894875.1 2011-01-31 1 5	666
Brazoran virus GCF_000909835.1 2013-08-08 3 13	242
Breda virus GCF_000865145.1 2004-02-10 1 28	475
Brevibacillus phage Davies GCF_000914135.1 2013-10-23 1 45	798
Brevicoryne brassicae picorna-like virus GCF_000873865.1 2007-04-17 1 10	180
Broad bean mottle virus GCF_000851565.1 1993-04-28 3 8	250
Broad bean necrosis virus GCF_000851065.1 1998-11-27 3 10	848
Broad bean true mosaic virus GCF_000910755.1 2010-06-11 2 9	600
Broad bean wilt virus 1 GCF_000853465.1 2003-10-29 2 9	263
Broad bean wilt virus 2 GCF_000861605.1 2001-03-31 2 9	558
Brochothrix phage A9 GCF_000892375.1 2010-06-29 1 127	065
Brochothrix phage BL3 GCF_000891715.1 2010-05-18 1 41	518
Brochothrix phage NF5 GCF_000890735.1 2010-05-18 1 36	953
Brome mosaic virus GCF_000854965.1 1993-08-02 3 8	210
Brome streak mosaic virus GCF_000860645.1 1995-09-21 1 9	672
Bromus catharticus striate mosaic virus GCF_000890415.1 2010-12-20 1 2	797
Bromus-associated circular DNA virus 1 GCF_000930895.1 2015-01-06 1 2	776
Bromus-associated circular DNA virus 2 GCF_000930255.1 2015-01-06 1 2	542
Bromus-associated circular DNA virus 3 GCF_000931075.1 2015-01-06 1 2	238
Bromus-associated circular DNA virus 4 GCF_000929195.1 2015-01-06 1 2	806
Broome virus GCF_000889955.1 2009-08-20 10 22	727
Brucella phage Pr GCF_000902275.1 2012-01-20 1 38	253
Brucella phage Tb GCF_000900615.1 2012-01-20 1 41	148
Brugmansia mild mottle virus GCF_000879495.1 2006-09-14 1 6	381
Brugmansia mosaic virus GCF_000906515.1 2013-01-04 1 9	796
Brugmansia suaveolens mottle virus GCF_000889295.1 2010-09-21 1 9	870
Budgerigar fledgling disease virus - 1 GCF_000842245.1 2000-08-08 1 4	981
Bufavirus-3 GCF_000924255.1 2014-03-21 1 4	733
Bundibugyo virus GCF_000889155.1 2008-10-03 1 18	940
Bunyamwera virus GCF_000849925.1 1993-04-29 3 12	294
Burdock mottle virus GCF_000908875.1 2013-07-08 2 11	353
Burkholderia phage AH2 GCF_000898995.1 2012-01-20 1 58	065
Burkholderia phage Bcep1 GCF_000845445.1 2004-05-27 1 48	177
Burkholderia phage Bcep176 GCF_000865925.1 2005-10-04 1 44	856
Burkholderia phage Bcep22 GCF_000840865.1 2011-09-26 1 63	879
Burkholderia phage Bcep43 GCF_000844585.1 2004-05-27 1 48	024
Burkholderia phage Bcep781 GCF_000845425.1 2004-05-27 1 48	247
Burkholderia phage BcepB1A GCF_000844905.1 2005-06-24 1 47	399
Burkholderia phage BcepC6B GCF_000843605.1 2004-05-28 1 42	415
Burkholderia phage BcepF1 GCF_000873005.1 2006-12-21 1 72	415
Burkholderia phage BcepGomr GCF_000873805.1 2007-04-18 1 52	414
Burkholderia phage BcepIL02 GCF_000882995.1 2011-09-26 1 62	715
Burkholderia phage BcepMigl GCF_000903775.1 2012-07-10 1 62	952
Burkholderia phage BcepMu GCF_000841805.1 2004-03-01 1 36	748
Burkholderia phage BcepNazgul GCF_000840725.1 2006-02-21 1 57	455
Burkholderia phage BcepNY3 GCF_000873385.1 2007-06-12 1 47	382
Burkholderia phage DC1 GCF_000899095.1 2012-02-01 1 61	847
Burkholderia phage JG068 GCF_000914995.1 2013-09-24 1 41	604
Burkholderia phage KL1 GCF_000897395.1 2012-01-10 1 42	832
Burkholderia phage KL3 GCF_000893295.1 2010-10-26 1 40	555
Burkholderia phage KS10 GCF_000881475.1 2008-09-03 1 37	635
Burkholderia phage KS14 GCF_000891775.1 2010-10-26 1 32	317
Burkholderia phage KS5 GCF_000891735.1 2010-10-26 1 37	236
Burkholderia phage KS9 GCF_000885155.1 2009-07-29 1 39	896
Burkholderia phage phi1026b GCF_000846305.1 2003-11-25 1 54	865
Burkholderia phage phi52237 GCF_000861045.1 2006-11-09 1 37	639
Burkholderia phage phi6442 GCF_000893155.1 2007-06-08 1 48	674
Burkholderia phage phiE12-2 GCF_000871505.1 2007-03-27 1 36	690
Burkholderia phage phiE125 GCF_000840845.1 2001-12-11 1 53	373
Burkholderia phage phiE202 GCF_000870585.1 2007-03-27 1 35	741
Burkholderia phage phiE255 GCF_000873105.1 2007-03-27 1 37	446
Burkholderia phage ST79 GCF_000908615.1 2013-05-02 1 35	430
Bush viper reovirus GCF_000919495.1 2014-03-05 10 24	043
Butcherbird polyomavirus GCF_000914155.1 2013-08-30 1 5	084
Butterbur mosaic virus GCF_000886075.1 2009-11-19 1 8	662
Buzura suppressaria nucleopolyhedrovirus GCF_000914375.1 2014-01-31 1 120	420
Cabbage leaf curl virus GCF_000838405.1 2001-08-09 2 5	096
Cacao swollen shoot virus GCF_000844305.1 1993-08-04 1 7	161
Cacipacore virus GCF_000954535.1 2014-10-29 1 10	284
Cactus mild mottle virus GCF_000883515.1 2007-11-27 1 6	449
Cactus virus X GCF_000856405.1 2003-10-03 1 6	614
Cafeteria roenbergensis virus BV-PW1 GCF_000889395.1 2010-10-21 1 617	453
Caladenia virus A GCF_000897635.1 2012-08-31 1 9	847
Calibrachoa mottle virus GCF_000908175.1 2009-07-14 1 3	919
Calicivirus isolate TCG GCF_000859525.1 2005-03-01 1 7	453
Calicivirus pig/AB90/CAN GCF_000883855.1 2009-04-30 1 6	434
Calicivirus strain NB GCF_000851625.1 2002-07-01 1 7	453
California sea lion adenovirus 1 GCF_000920015.1 2014-05-22 1 31	709
California sea lion polyomavirus 1 GCF_000887115.1 2010-02-02 1 5	112
Calla lily latent virus GCF_000907275.1 2007-04-03 1 9	731
Callitrichine herpesvirus 3 GCF_000843305.1 2002-11-07 1 149	696
Camelpox virus GCF_000839105.1 2002-02-04 1 205	719
Camelus dromedarius papillomavirus type 1 GCF_000890775.1 2011-03-15 1 7	679
Camelus dromedarius papillomavirus type 2 GCF_000892415.1 2011-03-15 1 7	906
Campoletis sonorensis ichnovirus GCF_000867225.1 2004-03-15 24 246	734
Camponotus yamaokai virus GCF_001028985.1 2015-04-29 1 5	704
Campylobacter phage CP21 GCF_000902535.1 2012-08-03 1 182	833
Campylobacter phage CP30A GCF_000899455.1 2012-09-10 1 133	572
Campylobacter phage CPX GCF_000895115.1 2011-11-10 1 132	662
Campylobacter phage NCTC12673 GCF_000893555.1 2011-04-05 1 135	041
Canary circovirus GCF_000846785.1 2002-02-15 1 1	952
Canary polyomavirus GCF_000896095.1 2010-09-08 1 5	421
Canarypox virus GCF_000841685.1 2003-12-19 1 359	853
Candiru virus GCF_000891915.1 2011-03-28 3 12	495
Cangyuan orthoreovirus GCF_000929895.1 2014-11-21 10 23	325
Canine adenovirus 1 GCF_000857845.1 2003-08-16 1 30	536
Canine adenovirus 2 GCF_000856885.1 2003-08-16 1 31	323
Canine astrovirus GCF_000973215.1 2015-04-07 1 6	617
Canine bocavirus 1 GCF_000905315.1 2011-11-04 1 5	413
Canine calicivirus GCF_000851085.1 2002-01-14 1 8	513
Canine circovirus GCF_000906275.1 2013-04-01 1 2	063
Canine distemper virus GCF_000854065.1 1998-07-22 1 15	690
Canine mastadenovirus A GCF_000845925.1 1996-09-07 1 30	536
Canine minute virus GCF_000863725.1 2002-04-21 1 5	097
Canine papillomavirus 10 GCF_000896375.1 2011-10-03 1 7	774
Canine papillomavirus 14 GCF_000902855.1 2012-09-28 1 7	826
Canine papillomavirus 16 GCF_000954895.1 2015-02-26 1 7	796
Canine papillomavirus 3 GCF_000869325.1 2005-12-07 1 7	801
Canine papillomavirus 4 GCF_000878975.1 2007-08-29 1 7	742
Canine papillomavirus 9 GCF_000894895.1 2011-10-03 1 7	873
Canine parvovirus GCF_000848925.1 1993-08-03 1 5	323
Canine picodicistrovirus GCF_000908335.1 2012-02-23 1 8	785
Canine picornavirus GCF_000895375.1 2012-02-23 1 7	948
Canine pneumovirus GCF_000926375.1 2014-01-13 1 14	885
Canis familiaris papillomavirus 13 GCF_000920395.1 2012-08-27 1 8	228
Canis familiaris papillomavirus 2 GCF_000844385.1 2004-09-13 1 8	101
Canis familiaris papillomavirus 6 GCF_000884335.1 2009-08-10 1 8	242
Canis familiaris papillomavirus 8 GCF_000894855.1 2011-09-08 1 7	784
Canna yellow streak virus GCF_000885315.1 2009-10-14 1 9	502
Capra hircus papillomavirus 1 GCF_000868145.1 2005-08-03 1 7	542
Capraria yellow spot Yucatan virus GCF_000911775.1 2013-05-03 2 5	208
Capreolus capreolus papillomavirus 1 GCF_000874665.1 2007-09-14 1 8	032
Caprine arthritis encephalitis virus GCF_000857525.1 1993-08-02 1 9	189
Caprine kobuvirus GCF_000915315.1 2014-01-24 1 8	305
Capsicum chlorosis virus GCF_000868405.1 2005-11-21 3 17	212
Cardamine chlorotic fleck virus GCF_000848365.1 1993-10-22 1 4	041
Cardamom bushy dwarf virus satellite GCF_000913955.1 2013-11-05 1 1	127
Cardioderma polyomavirus GCF_000903895.1 2012-12-19 1 5	372
Cardiospermum yellow leaf curl betasatellite GCF_000879055.1 2008-01-27 1 1	338
Caretta caretta papillomavirus 1 GCF_000880755.1 2008-05-12 1 7	020
Caribou feces-associated gemycircularvirus GCF_000926215.1 2014-09-08 1 2	232
Carnation etched ring virus GCF_000845845.1 1993-04-21 1 7	932
Carnation Italian ringspot virus GCF_000856765.1 2010-05-20 1 4	760
Carnation mottle virus GCF_000854705.1 1993-04-21 1 4	003
Carnation ringspot virus GCF_000852765.1 1999-03-11 2 5	243
Carnation yellow fleck virus GCF_000913155.1 2011-01-14 1 15	602
Carp picornavirus 1 GCF_000915915.1 2013-12-20 1 7	697
Carrot betaflexivirus 1 GCF_000925115.1 2013-11-21 1 8	155
Carrot betaflexivirus 2 GCF_000925095.1 2013-11-21 1 8	047
Carrot mottle mimic virus GCF_000856805.1 1996-06-12 1 4	201
Carrot mottle virus GCF_000893875.1 2008-10-27 1 4	193
Carrot red leaf luteovirus associated RNA GCF_000851505.1 1997-11-02 1 2	835
Carrot red leaf virus GCF_000854305.1 2004-08-23 1 5	723
Carrot thin leaf virus GCF_000924455.1 2013-03-18 1 9	491
Carrot torradovirus 1 GCF_000927615.1 2013-11-21 2 11	610
Carrot yellow leaf virus GCF_000884075.1 2009-07-06 1 16	354
CAS virus GCF_000898535.1 2012-08-16 2 10	180
Casphalia extranea densovirus GCF_000841125.1 2002-01-01 1 5	002
Cassava associated cicular DNA virus GCF_000919515.1 2012-04-10 1 2	220
Cassava brown streak virus GCF_000884835.1 2010-12-07 1 8	995
Cassava common mosaic virus GCF_000849345.1 1995-04-17 1 6	376
Cassava Ivorian bacilliform virus GCF_000929575.1 2014-02-21 3 8	247
Cassava mosaic Madagascar alphasatellite GCF_000898675.1 2012-09-16 1 1	478
Cassava mosaic Madagascar virus GCF_000895455.1 2012-03-11 2 5	510
Cassava vein mosaic virus GCF_000838625.1 1996-07-02 1 8	159
Cassava virus C GCF_000885215.1 2008-09-19 3 4	835
Cassia yellow blotch virus GCF_000861785.1 2013-06-18 3 7	988
Castor canadensis papillomavirus 1 GCF_000914255.1 2013-12-19 1 7	435
Casuarina virus GCF_000919795.1 2014-04-02 1 19	917
Cat Que virus GCF_000922635.1 2014-05-01 3 12	390
Catharanthus mosaic virus GCF_001029025.1 2015-06-05 1 9	575
Catharanthus yellow mosaic virus GCF_000928135.1 2014-12-16 1 2	752
Cauliflower mosaic virus GCF_000848745.1 1993-04-21 1 8	024
Caulobacter phage CcrColossus GCF_000899635.1 2012-10-11 1 279	967
Caulobacter phage Cr30 GCF_000927355.1 2013-08-07 1 155	997
Caulobacter phage karma GCF_000901575.1 2012-10-11 1 221	828
Caulobacter phage magneto GCF_000903095.1 2012-10-11 1 218	929
Caulobacter phage phiCb5 GCF_000903235.1 2010-05-26 1 3	762
Caulobacter phage phiCbK GCF_000900535.1 2012-10-11 1 215	710
Caulobacter phage rogue GCF_000900555.1 2012-10-11 1 223	720
Caulobacter phage swift GCF_000899655.1 2012-10-11 1 219	216
Cavally virus GCF_000891195.1 2011-06-08 1 20	128
Caviid herpesvirus 2 GCF_000904135.1 2013-02-01 1 233	501
Cebus albifrons polyomavirus 1 GCF_000902195.1 2013-08-15 1 5	013
Cedar virus GCF_000924595.1 2012-08-14 1 18	162
Celeribacter phage P12053L GCF_000898435.1 2012-06-19 1 38	889
Celery mosaic virus GCF_000893475.1 2011-04-06 1 9	999
Cell fusing agent virus GCF_000862225.1 1993-08-03 1 10	695
Cellulophaga phage phi10:1 GCF_000910535.1 2013-06-24 1 53	664
Cellulophaga phage phi12:1 GCF_000909675.1 2013-06-24 1 39	148
Cellulophaga phage phi12:2 GCF_000910435.1 2013-06-24 1 6	453
Cellulophaga phage phi12a:1 GCF_000910495.1 2013-06-24 1 6	478
Cellulophaga phage phi13:2 GCF_000907995.1 2013-06-24 1 72	369
Cellulophaga phage phi14:2 GCF_000909615.1 2013-06-24 1 100	418
Cellulophaga phage phi17:1 GCF_000909655.1 2013-06-24 1 38	776
Cellulophaga phage phi17:2 GCF_000908055.1 2013-06-24 1 145	343
Cellulophaga phage phi18:1 GCF_000911595.1 2013-06-24 1 39	189
Cellulophaga phage phi18:3 GCF_000910515.1 2013-06-24 1 71	443
Cellulophaga phage phi19:1 GCF_000908935.1 2013-06-24 1 57	447
Cellulophaga phage phi19:3 GCF_000909575.1 2013-06-24 1 75	994
Cellulophaga phage phi38:1 GCF_000909635.1 2013-06-24 1 72	534
Cellulophaga phage phi39:1 GCF_000908015.1 2013-06-24 1 28	760
Cellulophaga phage phi4:1 GCF_000910475.1 2013-06-24 1 145	865
Cellulophaga phage phi46:1 GCF_000908035.1 2013-06-24 1 34	844
Cellulophaga phage phi46:3 GCF_000911615.1 2013-06-24 1 72	961
Cellulophaga phage phi48:2 GCF_000908955.1 2013-06-24 1 11	703
Cellulophaga phage phiSM GCF_000904495.1 2013-03-12 1 44	557
Cellulophaga phage phiST GCF_000906115.1 2013-03-20 1 79	114
Centrosema yellow spot virus GCF_000896055.1 2012-03-15 1 2	675
Ceratocystis polonica partitivirus GCF_000872885.1 2003-06-30 2 4	567
Ceratocystis resinifera virus 1 GCF_000879375.1 2004-09-15 2 4	512
Cercopithecine herpesvirus 2 GCF_000846965.1 2004-09-29 1 150	715
Cercopithecine herpesvirus 5 GCF_000884915.1 2011-12-12 1 226	205
Cercopithecine herpesvirus 5 GCF_001008535.1 2015-05-08 1 226	084
Cercopithecine herpesvirus 9 GCF_000848845.1 2007-01-25 1 124	784
Cercopithecus erythrotis polyomavirus 1 GCF_000929995.1 2012-10-02 1 5	189
Cereal yellow dwarf virus-RPS GCF_000848445.1 2003-04-21 1 5	662
Cereal yellow dwarf virus-RPV GCF_000853365.1 1993-10-19 1 5	723
Cereal yellow dwarf virus-RPV satellite RNA GCF_000840025.1 1993-08-02 1 322
Cestrum yellow leaf curling virus GCF_000845725.1 2003-07-03 1 8	253
Chaerephon polyomavirus 1 GCF_000904955.1 2012-12-19 1 4	899
Chaetoceros lorenzianus DNA virus GCF_000892315.1 2011-02-28 1 5	813
Chaetoceros salsugineum DNA virus GCF_000863905.1 2006-02-03 1 6	000
Chaetoceros socialis f. radians RNA virus 01 GCF_000882095.1 2009-02-10 1 9	467
Chaetoceros sp. DNA virus 7 GCF_000916915.1 2014-01-30 1 5	552
Chaetoceros tenuissimus DNA virus GCF_000887835.1 2010-12-01 1 5	639
Chaetoceros tenuissimus DNA virus type-II GCF_000930655.1 2014-12-09 1 5	770
Chaetoceros tenuissimus RNA virus type-II GCF_000930635.1 2014-12-09 1 9	562
Chalara elegans RNA Virus 1 GCF_000858705.1 2004-03-18 1 5	310
Chandipura virus GCF_000906815.1 2010-10-19 1 11	120
Changuinola virus GCF_000911195.1 2013-10-23 10 19	771
Chaoyang virus GCF_000895475.1 2012-03-22 1 10	733
Chapare mammarenavirus GCF_000879235.1 2008-01-31 2 10	464
Chayote mosaic virus GCF_000862665.1 2000-05-26 1 6	364
Chayote yellow mosaic virus GCF_000859865.1 1998-01-08 1 2	787
Chenuda virus GCF_001184925.1 2015-07-08 10 17	910
Cherax quadricarinatus densovirus GCF_000989115.1 2015-04-15 1 6	334
Cherry green ring mottle virus GCF_000848245.1 1998-09-15 1 8	372
Cherry leaf roll virus GCF_000893515.1 2011-04-22 2 14	278
Cherry leaf scorch small circular viroid-like RNA 1 GCF_000914955.1 2013-11-18 1 412
Cherry mottle leaf virus GCF_000848465.1 2000-07-20 1 8	018
Cherry necrotic rusty mottle virus GCF_000849465.1 2000-06-22 1 8	432
Cherry rasp leaf virus GCF_000859565.1 2004-07-19 2 10	349
Cherry rusty mottle associated virus GCF_000907155.1 2013-04-05 1 8	397
Cherry twisted leaf associated virus GCF_000921255.1 2014-06-18 1 8	431
Cherry virus A GCF_000855945.1 1995-10-04 1 7	383
Chicken anemia virus GCF_000864805.1 1993-08-02 1 2	319
Chicken astrovirus GCF_000852205.1 2000-03-22 1 6	927
Chicken gallivirus 1 GCF_000924095.1 2014-08-18 1 8	432
Chicken megrivirus GCF_000918935.1 2014-03-21 1 9	566
Chicken orivirus 1 GCF_000926835.1 2014-10-31 1 7	037
Chicken parvovirus ABU-P1 GCF_000922115.1 2010-03-02 1 5	257
Chicken picornavirus 1 GCF_000923455.1 2014-08-18 1 8	287
Chicken picornavirus 2 GCF_000924115.1 2014-08-18 1 7	310
Chicken picornavirus 3 GCF_000923475.1 2014-08-18 1 7	167
Chicken picornavirus 4 GCF_000922415.1 2014-08-18 1 9	564
Chicken picornavirus 5 GCF_000921575.1 2014-08-18 1 9	591
Chickpea chlorosis Australia virus GCF_000911975.1 2012-03-16 1 2	572
Chickpea chlorosis virus-A GCF_000887795.1 2010-11-18 1 2	582
Chickpea chlorotic dwarf virus GCF_000880315.1 2008-07-17 1 2	584
Chickpea chlorotic stunt virus GCF_000868345.1 2005-06-29 1 5	900
Chickpea redleaf virus GCF_000890315.1 2010-11-18 1 2	605
Chickpea yellow dwarf virus GCF_000927635.1 2014-11-05 1 2	547
Chicory yellow mottle virus large satellite RNA GCF_000852985.1 1993-04-29 1 1	165
Chicory yellow mottle virus satellite RNA GCF_000854685.1 1993-04-29 1 457
Chikungunya virus GCF_000854045.1 2003-01-14 1 11	826
Chili leaf curl Bhatinda betasatellite GCF_000908515.1 2013-05-22 1 1	224
Chilli leaf curl alphasatellite GCF_000922955.1 2014-06-13 1 1	392
Chilli leaf curl betasatellite GCF_000843905.1 2003-07-25 1 1	387
Chilli leaf curl India alphasatellite GCF_001045325.1 2014-06-13 1 1	375
Chilli leaf curl Multan alphasatellite GCF_000885195.1 2009-02-25 1 1	369
Chilli leaf curl virus GCF_000841265.1 2001-07-02 1 2	754
Chilli ringspot virus GCF_000896355.1 2011-09-28 1 9	595
Chilli veinal mottle virus GCF_000860025.1 2003-06-04 1 9	711
Chiltepin yellow mosaic virus GCF_000889035.1 2010-05-05 1 6	517
Chimpanzee adenovirus Y25 GCF_000897015.1 2011-12-19 1 36	711
Chimpanzee alpha-1 herpesvirus GCF_000918475.1 2012-10-18 1 153	158
Chimpanzee polyomavirus GCF_000890335.1 2010-12-02 1 5	086
Chimpanzee smacovirus GCF_000931315.1 2015-01-23 1 2	529
Chinese wheat mosaic virus GCF_000850145.1 1999-05-20 2 10	716
Chinese yam necrotic mosaic virus GCF_000897555.1 2012-08-16 1 8	224
Chino del tomate virus GCF_000838385.1 1999-03-04 2 5	213
Chinook salmon bafinivirus GCF_000973255.1 2015-02-19 1 27	004
CHIV14 GCF_001021315.1 2015-02-10 1 3	141
Chlamydia phage 1 GCF_000839525.1 1993-04-28 1 4	877
Chlamydia phage 2 GCF_000849665.1 2000-04-03 1 4	563
Chlamydia phage 3 GCF_000846605.1 2004-05-19 1 4	554
Chlamydia phage 4 GCF_000865125.1 2005-02-18 1 4	530
Chloris striate mosaic virus GCF_000839545.1 1993-08-02 1 2	750
Chobar Gorge virus GCF_001184885.1 2015-07-08 10 17	899
Chocolate lily virus A GCF_000895075.1 2011-12-06 2 10	874
Choristoneura biennis entomopoxvirus 'L' GCF_000909015.1 2013-05-17 1 307	691
Choristoneura fumiferana DEF multiple nucleopolyhedrovirus GCF_000857025.1 2005-01-21 1 131	160
Choristoneura fumiferana multiple nucleopolyhedrovirus GCF_000857005.1 2005-01-19 1 129	593
Choristoneura murinana alphabaculovirus GCF_000915935.1 2013-12-20 1 124	688
Choristoneura occidentalis alphabaculovirus GCF_000911735.1 2013-07-23 1 128	446
Choristoneura occidentalis granulovirus GCF_000869805.1 2006-01-10 1 104	710
Choristoneura rosaceana alphabaculovirus GCF_000910655.1 2013-07-23 1 129	052
Choristoneura rosaceana entomopoxvirus 'L' GCF_000909875.1 2013-05-17 1 282	895
Chronic bee paralysis virus GCF_000875145.1 2007-11-06 2 5	979
Chrysanthemum chlorotic mottle viroid GCF_000839165.1 1997-12-01 1 399
Chrysanthemum stunt viroid GCF_000853905.1 1993-04-21 1 356
Chrysanthemum virus B GCF_000870605.1 2007-08-03 1 8	855
Chrysodeixis chalcites nucleopolyhedrovirus GCF_000863745.1 2005-06-20 1 149	622
Chum salmon reovirus CS GCF_000866805.1 2001-11-14 11 23	015
Circo-like virus-Brazil hs1 GCF_000919735.1 2013-06-26 1 2	526
Circoviridae SFBeef GCF_000926895.1 2014-09-25 1 859
Circovirus-like genome BBC-A GCF_000885735.1 2009-05-07 1 1	815
Circovirus-like genome CB-A GCF_000885775.1 2009-05-07 1 2	160
Circovirus-like genome CB-B GCF_000885135.1 2009-05-07 1 2	757
Circovirus-like genome RW-A GCF_000884135.1 2009-05-07 1 2	162
Circovirus-like genome RW-B GCF_000885755.1 2009-05-07 1 2	819
Circovirus-like genome RW-C GCF_000885115.1 2009-05-07 1 1	803
Circovirus-like genome RW-D GCF_000886635.1 2009-05-07 1 2	072
Circovirus-like genome RW-E GCF_000884155.1 2009-05-07 1 2	782
Circovirus-like genome SAR-A GCF_000886655.1 2009-08-03 1 1	739
Circovirus-like genome SAR-B GCF_000886595.1 2009-05-07 1 1	833
Circulifer tenellus virus 1 GCF_000890015.1 2010-07-12 1 8	086
Citrobacter phage CR44b GCF_000915535.1 2014-01-30 1 39	207
Citrobacter phage CR8 GCF_000917035.1 2014-01-30 1 39	651
Citrobacter phage Miller GCF_000987735.1 2014-08-21 1 178	171
Citrobacter phage Moon GCF_001041495.1 2014-11-17 1 170	341
Citrobacter phage Stevie GCF_001041115.1 2014-11-17 1 49	816
Citrus bark cracking viroid GCF_000852785.1 1993-04-21 1 284
Citrus bent leaf viroid GCF_000855385.1 1995-03-16 1 315
Citrus chlorotic dwarf associated virus GCF_000898955.1 2012-07-10 1 3	640
Citrus dwarfing viroid GCF_000856305.1 2001-11-29 1 292
Citrus endogenous pararetrovirus GCF_000916755.1 2013-12-13 1 6	996
Citrus exocortis viroid GCF_000849865.1 1993-08-02 1 371
Citrus leaf blotch virus GCF_000852305.1 2001-05-31 1 8	747
Citrus leaf rugose virus GCF_000851985.1 1995-08-02 3 8	683
Citrus leprosis virus C GCF_000868185.1 2006-01-26 2 13	731
Citrus psorosis virus GCF_000855005.1 2004-07-13 3 11	278
Citrus sudden death-associated virus GCF_000858145.1 2005-02-11 1 6	820
Citrus tristeza virus GCF_000862265.1 1995-05-16 1 19	296
Citrus variegation virus GCF_000870745.1 2007-05-18 3 8	656
Citrus vein enation virus GCF_000910315.1 2013-06-18 1 5	983
Citrus viroid Ia GCF_000852645.1 1998-07-01 1 326
Citrus viroid V GCF_000878955.1 2007-08-21 1 294
Citrus viroid VI GCF_000884515.1 2001-04-02 1 330
Citrus viroid-I-LSS GCF_000853925.1 2000-10-07 1 327
Citrus yellow mosaic virus GCF_000838245.1 2001-10-25 1 7	559
Citrus yellow vein clearing virus GCF_000955035.1 2015-02-18 1 7	531
Cladosporium cladosporioides virus 1 GCF_000921535.1 2014-08-06 5 8	886
Clanis bilineata nucleopolyhedrovirus GCF_000869305.1 2006-05-08 1 135	454
Classical swine fever virus GCF_000864685.1 2001-01-28 1 12	301
Clavibacter phage CMP1 GCF_000887075.1 2009-10-29 1 58	652
Clavibacter phage CN1A GCF_000914735.1 2013-10-24 1 56	789
Cleome golden mosaic virus GCF_000893495.1 2011-04-06 1 2	566
Cleome leaf crumple virus associated DNA 1 GCF_000890255.1 2010-06-09 1 1	351
Cleome leaf crumple virus GCF_000894195.1 2011-06-27 2 5	386
Clerodendron golden mosaic virus GCF_000875165.1 2006-06-15 2 5	524
Clerodendron yellow mosaic virus GCF_000873145.1 2007-04-18 1 2	760
Clerodendrum golden mosaic China virus GCF_000882255.1 2008-10-01 2 5	515
Clitocybe odora virus GCF_000896075.1 2012-03-14 1 3	765
Clitoria yellow mottle virus GCF_000896575.1 2011-12-21 1 6	514
Clostera anachoreta granulovirus GCF_000890975.1 2011-04-06 1 101	487
Clostera anastomosis granulovirus GCF_000911215.1 2013-07-10 1 101	818
Clostridium phage c-st GCF_000865225.1 2005-11-02 1 185	683
Clostridium phage CDMH1 GCF_000922715.1 2014-03-31 1 54	279
Clostridium phage phi24R GCF_000901795.1 2011-12-20 1 18	919
Clostridium phage phi3626 GCF_000839145.1 2002-04-02 1 33	507
Clostridium phage phi8074-B1 GCF_000904815.1 2012-02-29 1 47	595
Clostridium phage phiC2 GCF_000870565.1 2006-04-21 1 56	538
Clostridium phage phiCD119 GCF_000864625.1 2005-09-20 1 53	325
Clostridium phage phiCD27 GCF_000881655.1 2008-09-12 1 50	930
Clostridium phage phiCD38-2 GCF_000891135.1 2011-05-20 1 41	090
Clostridium phage phiCD6356 GCF_000893275.1 2010-07-19 1 37	664
Clostridium phage phiCP13O GCF_000901755.1 2011-06-24 1 38	329
Clostridium phage phiCP26F GCF_000903475.1 2009-09-17 1 39	188
Clostridium phage phiCP34O GCF_000903275.1 2011-06-24 1 38	309
Clostridium phage phiCP39-O GCF_000882235.1 2008-06-18 1 38	753
Clostridium phage phiCP7R GCF_000897195.1 2012-04-06 1 18	397
Clostridium phage phiCPV4 GCF_000899755.1 2012-04-06 1 17	972
Clostridium phage phiCTP1 GCF_000890075.1 2010-08-10 1 59	199
Clostridium phage phiMMP02 GCF_000901555.1 2012-07-27 1 48	396
Clostridium phage phiMMP04 GCF_000900495.1 2012-07-27 1 31	674
Clostridium phage PhiS63 GCF_000896275.1 2012-05-16 1 33	609
Clostridium phage phiZP2 GCF_000897315.1 2012-04-06 1 18	078
Clostridium phage vB_CpeS-CP51 GCF_000909215.1 2013-03-18 1 39	108
Clover yellow mosaic virus GCF_000849905.1 1994-03-25 1 7	015
Clover yellow vein virus GCF_000861485.1 1998-03-15 1 9	584
Coastal Plains virus GCF_000924775.1 2010-05-14 1 13	203
Coccinia mosaic Tamil Nadu virus GCF_000922555.1 2014-08-11 2 5	440
Cocksfoot mild mosaic virus GCF_000875565.1 2007-10-23 1 4	198
Cocksfoot mottle virus GCF_000855085.1 1995-07-06 1 4	082
Cocksfoot streak virus GCF_000862565.1 2002-04-29 1 9	663
Coconut cadang-cadang viroid GCF_000848145.1 1993-08-02 1 246
Coconut foliar decay alphasatellite GCF_000837045.1 1993-08-02 1 1	291
Coconut tinangaja viroid GCF_000848305.1 1993-08-02 1 254
Coleus blumei viroid 1 GCF_000852905.1 1993-04-21 1 248
Coleus blumei viroid 2 GCF_000851325.1 1997-01-09 1 301
Coleus blumei viroid 3 GCF_000852105.1 1997-01-09 1 364
Coleus blumei viroid 5 GCF_000883615.1 2009-02-13 1 274
Coleus blumei viroid 6 GCF_000883995.1 2009-06-10 1 342
Coleus blumei viroid GCF_000850865.1 1997-01-09 1 295
Coleus vein necrosis virus GCF_000871925.1 2007-08-09 1 8	727
Colobus guereza papillomavirus type 2 GCF_000892175.1 2010-11-17 1 7	686
Colombian datura virus GCF_000903975.1 2012-12-20 1 9	621
Colorado tick fever virus GCF_000853265.1 2000-11-25 12 29	174
Columbid circovirus GCF_000843885.1 2000-06-05 1 2	037
Columnea latent viroid GCF_000850525.1 1993-04-21 1 370
Colwellia phage 9A GCF_000898315.1 2012-05-25 1 104	936
Commelina yellow mottle virus GCF_000849585.1 1993-04-21 1 7	489
Common-moorhen coronavirus HKU21 GCF_000896895.1 2012-03-12 1 26	223
Condylorrhiza vestigialis MNPV GCF_000931335.1 2015-01-08 1 125	767
Coniothyrium minitans RNA virus GCF_000866765.1 2003-01-01 1 4	975
Corchorus golden mosaic virus GCF_000873405.1 2006-06-15 2 5	326
Corchorus yellow spot virus GCF_000867685.1 2006-09-21 2 5	195
Corchorus yellow vein mosaic betasatellite GCF_000904215.1 2013-02-26 1 1	390
Corchorus yellow vein mosaic virus GCF_000906695.1 2013-03-01 1 2	743
Corchorus yellow vein virus - [Hoa Binh] GCF_000845265.1 2004-09-16 2 5	415
Corynebacterium phage BFK20 GCF_000874185.1 2010-06-02 1 42	969
Corynebacterium phage P1201 GCF_000874205.1 2006-05-15 1 70	579
Cosavirus A GCF_000885595.1 2009-01-05 1 7	632
Cosavirus JMY-2014 GCF_000930055.1 2014-12-11 1 7	213
Cotesia congregata bracovirus GCF_000844405.1 2005-01-05 30 567	670
Cotia virus SPAn232 GCF_000894375.1 2012-02-22 1 185	139
Cotton leaf crumple virus GCF_000845165.1 2003-03-02 2 5	180
Cotton leaf curl Alabad virus GCF_000842045.1 1998-04-02 1 2	744
Cotton leaf curl Allahabad virus [India:Karnal:OY77:2005] GCF_000890455.1 2010-10-15 1 2	744
Cotton leaf curl Bangalore betasatellite GCF_000865005.1 2004-12-22 1 1	355
Cotton leaf curl Bangalore virus GCF_000865045.1 2004-12-22 1 2	751
Cotton leaf curl betasatellite GCF_000845565.1 2001-07-08 1 1	351
Cotton leaf curl Burewala alphasatellite GCF_000884675.1 2010-02-08 1 1	366
Cotton leaf curl Burewala betasatellite GCF_000887135.1 2010-02-08 1 1	354
Cotton leaf curl Burewala virus GCF_000882715.1 2009-01-11 1 2	759
Cotton leaf curl Gezira alphasatellite GCF_000886955.1 2009-11-29 1 1	387
Cotton leaf curl Gezira beta GCF_000871005.1 2002-08-01 1 1	349
Cotton leaf curl Gezira betasatellite GCF_000858125.1 2003-02-01 1 1	348
Cotton leaf curl Gezira virus GCF_000838805.1 2000-08-04 1 2	764
Cotton leaf curl Kokhran virus GCF_000840425.1 1998-04-02 1 2	748
Cotton leaf curl Multan alphasatellite GCF_000897295.1 2012-06-21 1 1	376
Cotton leaf curl Multan betasatellite GCF_000866685.1 2007-05-02 1 1	346
Cotton leaf curl Multan virus GCF_000841225.1 1998-04-02 1 2	751
Cotton leaf curl Multan virus satellite U36-1 GCF_000866125.1 2006-01-07 1 1	350
Cotton leaf curl Rajasthan virus GCF_000839845.1 2001-06-20 1 2	754
Cotton leaf curl virus associated DNA 1 isolate Lucknow GCF_000890935.1 2011-03-24 1 1	396
Cotton leaf curl virus betasatellite GCF_000897035.1 2011-06-17 1 1	436
Cotton leaf curl virus GCF_000896175.1 2011-06-17 1 2	754
Cotton leafroll dwarf virus GCF_000890175.1 2010-09-24 1 5	866
Cowpea aphid-borne mosaic virus GCF_000861665.1 2002-03-02 1 9	465
Cowpea chlorotic mottle virus GCF_000851205.1 1993-08-02 3 8	118
Cowpea mild mottle virus GCF_000888775.1 2010-11-18 1 8	127
Cowpea mosaic virus GCF_000860385.1 1993-04-21 2 9	370
Cowpea mottle virus GCF_000851965.1 1995-07-02 1 4	029
Cowpea severe leaf curl-associated DNA beta GCF_000858085.1 2004-09-17 1 1	379
Cowpea severe mosaic virus GCF_000861225.1 1993-08-02 2 9	689
Cowpox virus GCF_000839185.1 2003-05-16 1 224	499
Crassocephalum yellow vein virus - Jinghong GCF_000869725.1 2006-12-21 1 2	745
Cricetid herpesvirus 2 GCF_000892215.1 2011-01-28 1 124	335
Cricket paralysis virus GCF_000853145.1 2000-07-02 1 9	185
Crimean-Congo hemorrhagic fever virus GCF_000854165.1 2005-09-19 3 19	146
Cripavirus NB-1/2011/HUN GCF_000926275.1 2014-09-19 1 9	136
Croceibacter phage P2559S GCF_000897435.1 2012-06-19 1 44	988
Croceibacter phage P2559Y GCF_000915675.1 2013-05-20 1 43	153
Crocuta crocuta papillomavirus 1 GCF_000900055.1 2011-10-28 1 8	344
Crohivirus GCF_000925975.1 2014-10-31 1 7	321
Cronobacter phage CR3 GCF_000894715.1 2012-04-06 1 149	273
Cronobacter phage CR5 GCF_000910235.1 2012-07-27 1 223	989
Cronobacter phage CR8 GCF_000923635.1 2014-05-29 1 149	162
Cronobacter phage CR9 GCF_000920235.1 2012-04-06 1 151	924
Cronobacter phage Dev2 GCF_000915495.1 2014-01-28 1 38	966
Cronobacter phage ENT39118 GCF_000904915.1 2011-03-07 1 39	012
Cronobacter phage ENT47670 GCF_000903875.1 2011-03-07 1 47	611
Cronobacter phage ESP2949-1 GCF_000901875.1 2011-08-11 1 49	116
Cronobacter phage phiES15 GCF_000898515.1 2012-04-06 1 39	974
Cronobacter phage vB_CsaM_GAP161 GCF_000901535.1 2012-02-27 1 178	193
Cronobacter phage vB_CsaM_GAP31 GCF_000900455.1 2012-02-27 1 147	940
Cronobacter phage vB_CsaM_GAP32 GCF_000898015.1 2012-02-27 1 358	663
Cronobacter phage vB_CsaP_GAP52 GCF_000899595.1 2012-02-27 1 76	631
Cronobacter phage vB_CskP_GAP227 GCF_000903995.1 2012-12-06 1 41	796
Croton yellow vein mosaic alphasatellite GCF_000888115.1 2010-02-08 1 1	347
Croton yellow vein mosaic betasatellite GCF_000869565.1 2006-11-07 1 1	346
Croton yellow vein mosaic virus GCF_000857305.1 2002-09-23 1 2	757
Croton yellow vein virus GCF_000889255.1 2010-08-28 1 2	744
Crow polyomavirus GCF_000868965.1 2005-10-18 1 5	079
Cryphonectria hypovirus 1 GCF_000849145.1 1993-08-02 1 12	734
Cryphonectria hypovirus 2 GCF_000851185.1 1994-02-19 1 12	507
Cryphonectria hypovirus 3 GCF_000850125.1 1999-11-29 1 9	799
Cryphonectria hypovirus 4 GCF_000855565.1 2003-09-12 1 9	149
Cryphonectria parasitica bipartite mycovirus 1 GCF_000906455.1 2013-05-03 2 3	788
Cryphonectria parasitica mitovirus 1-NB631 GCF_000852365.1 1994-04-15 1 2	728
Cryptophlebia leucotreta granulovirus GCF_000841505.1 2003-08-11 1 110	907
Cuban alphasatellite 1 GCF_000909475.1 2013-07-02 1 1	292
Cucumber Bulgarian virus GCF_000852545.1 2003-02-09 1 4	576
Cucumber fruit mottle mosaic virus GCF_000849365.1 2000-12-28 1 6	562
Cucumber green mottle mosaic virus GCF_000849225.1 1993-04-29 1 6	424
Cucumber leaf spot virus GCF_000868905.1 2007-09-17 1 4	431
Cucumber mosaic virus GCF_000864745.1 1993-04-29 3 8	623
Cucumber mosaic virus satellite RNA GCF_000847065.1 1993-08-02 1 336
Cucumber mottle virus GCF_000869625.1 2006-12-01 1 6	485
Cucumber necrosis virus GCF_000848185.1 1993-08-02 1 4	701
Cucumber vein yellowing virus GCF_000858065.1 2004-12-09 1 9	751
Cucurbit aphid borne yellows virus associated RNA GCF_000943725.1 2015-02-13 1 2	934
Cucurbit aphid-borne yellows virus GCF_000855065.1 1994-01-16 1 5	669
Cucurbit chlorotic yellows virus GCF_000898355.1 2010-02-23 2 16	648
Cucurbit leaf crumple virus GCF_000837305.1 2000-10-25 2 5	232
Cucurbit yellow stunting disorder virus GCF_000851805.1 2003-05-13 2 17	099
Cucurbita yellow vein virus-associated DNA beta GCF_000846845.1 2004-05-11 1 667
Culex flavivirus GCF_000869605.1 2008-01-25 1 10	837
Culex nigripalpus nucleopolyhedrovirus GCF_000838125.1 2001-08-22 1 108	252
Culex originated Tymoviridae-like virus GCF_000898695.1 2012-09-27 1 6	471
Culex pipiens densovirus GCF_000883835.1 2009-05-06 1 5	759
Culex tritaeniorhynchus rhabdovirus GCF_000924695.1 2011-06-15 1 11	190
Cupixi mammarenavirus GCF_000872485.1 2008-01-09 2 10	438
Curionopolis virus GCF_000924675.1 2014-06-30 1 13	169
Curvularia thermal tolerance virus GCF_000880195.1 2007-01-26 2 4	035
Cutthroat trout virus GCF_000892075.1 2011-05-02 1 7	310
Cyanophage 9515-10a GCF_000896715.1 2010-10-25 1 47	055
Cyanophage KBS-P-1A GCF_000904515.1 2013-03-20 1 45	730
Cyanophage KBS-S-2A GCF_000906135.1 2013-03-20 1 40	658
Cyanophage MED4-117 GCF_000905535.1 2013-03-14 1 38	834
Cyanophage NATL1A-7 GCF_000894275.1 2010-10-25 1 47	741
Cyanophage NATL2A-133 GCF_000895875.1 2010-10-25 1 47	536
Cyanophage P-RSM1 GCF_000908275.1 2013-03-18 1 177	211
Cyanophage P-RSM6 GCF_000906155.1 2013-03-20 1 192	497
Cyanophage P-SSP2 GCF_000895235.1 2010-10-25 1 45	890
Cyanophage PP GCF_000913755.1 2013-10-24 1 42	480
Cyanophage PSS2 GCF_000885095.1 2009-07-17 1 107	530
Cyanophage S-TIM5 GCF_000902515.1 2012-02-06 1 161	440
Cyanophage SS120-1 GCF_000907035.1 2013-03-05 1 46	997
Cyanophage Syn30 GCF_000907215.1 2013-03-20 1 178	807
Cyanoramphus nest associated circular K DNA virus GCF_000918055.1 2013-01-15 1 2	087
Cyanoramphus nest associated circular X DNA virus GCF_000919075.1 2013-01-15 1 2	308
Cycad leaf necrosis virus GCF_000875545.1 2008-07-24 1 9	205
Cycas necrotic stunt virus GCF_000860925.1 2006-01-04 2 12	138
Cyclovirus bat/USA/2009 GCF_000890515.1 2011-01-05 1 1	703
Cyclovirus NGchicken15/NGA/2009 GCF_000887995.1 2011-01-05 1 1	760
Cyclovirus PKgoat11/PAK/2009 GCF_000891475.1 2011-01-05 1 1	751
Cyclovirus PKgoat21/PAK/2009 GCF_000889655.1 2011-01-05 1 1	838
Cyclovirus TsCyV-1_JP-NUBS-2014 GCF_001184985.1 2015-07-16 1 1	789
Cyclovirus VN GCF_000923835.1 2013-06-26 1 1	855
Cyclovirus ZM36a GCF_000925995.1 2014-10-31 1 1	865
Cydia pomonella granulovirus GCF_000839785.1 2001-07-03 1 123	500
Cymbidium chlorotic mosaic virus GCF_001020015.1 2015-05-27 1 4	083
Cymbidium mosaic virus GCF_000865585.1 1997-05-20 1 6	227
Cymbidium ringspot virus GCF_000854345.1 1993-04-21 1 4	733
Cymbidium ringspot virus satellite RNA GCF_000854005.1 2007-09-27 1 618
Cypovirus 1 GCF_000850245.1 2001-07-17 10 24	732
Cypovirus 14 GCF_000858525.1 2001-07-16 10 25	325
Cypovirus 5 GCF_000875125.1 2007-09-10 10 24	818
Cyprinid herpesvirus 1 GCF_000903355.1 2012-05-08 1 291	144
Cyprinid herpesvirus 2 GCF_000900815.1 2012-05-08 1 290	304
Cyprinid herpesvirus 3 GCF_000871465.1 2006-06-28 1 295	146
Cyrtanthus elatus virus A GCF_000898155.1 2012-05-15 1 9	908
Dahlia latent viroid GCF_000906555.1 2013-01-08 1 342
Dahlia mosaic virus GCF_000900115.1 2012-09-14 1 7	916
Dalechampia chlorotic mosaic virus GCF_000900175.1 2012-08-30 2 5	214
Danaus plexippus plexippus iteravirus GCF_000918875.1 2014-03-05 1 5	006
Daphne mosaic virus GCF_000869045.1 2005-12-13 1 9	548
Daphne virus S GCF_000867245.1 2005-02-01 1 8	739
Dasheen mosaic virus GCF_000860885.1 2001-10-11 1 10	038
Datura leaf distortion virus GCF_000897735.1 2012-08-30 2 5	163
DeBrazza's monkey virus 1 GCF_000943665.1 2015-02-05 1 15	684
Decapod penstyldensovirus 1 GCF_000844705.1 2009-12-07 1 3	909
Deep-sea thermophilic phage D6E GCF_000900995.1 2010-04-09 1 49	335
Deerpox virus W-1170-84 GCF_000882335.1 2004-12-22 1 170	560
Deerpox virus W-848-83 GCF_000861985.1 2004-12-22 1 166	259
Deformed wing virus GCF_000852585.1 2005-07-26 1 10	140
Deftia phage phiW-14 GCF_000888055.1 2009-09-04 1 157	486
Delftia phage RG-2014 GCF_001042075.1 2014-10-24 1 73	990
Deltapapillomavirus 1 GCF_000864665.1 1993-08-02 1 8	095
Deltapapillomavirus 2 GCF_000838705.1 1993-08-02 1 8	374
Deltapapillomavirus 3 GCF_000863705.1 1997-02-02 1 7	761
Deltapapillomavirus 4 GCF_000863985.1 1993-04-21 1 7	945
Dendrolimus punctatus cypovirus 22 GCF_000930615.1 2014-12-01 16 32	753
Dendrolimus punctatus densovirus GCF_000844365.1 2004-09-03 1 5	039
Dendrolimus punctatus tetravirus GCF_000857905.1 2004-05-17 2 7	982
Dengue virus 1 GCF_000862125.1 1997-02-28 1 10	735
Dengue virus 2 GCF_000871845.1 1997-06-04 1 10	723
Dengue virus 3 GCF_000866625.1 2003-10-07 1 10	707
Dengue virus 4 GCF_000865065.1 2001-01-03 1 10	649
Desmodium leaf distortion virus GCF_000869465.1 2006-09-21 2 5	083
Desmodus rotundus endogenous retrovirus GCF_001012905.1 2015-03-04 1 10	485
Diadromus pulchellus ascovirus 4a GCF_000881595.1 2008-10-02 1 119	343
Diaporthe ambigua RNA virus 1 GCF_000856245.1 2000-01-04 1 4	113
Diascia yellow mottle virus GCF_000874725.1 2008-07-17 1 6	290
Diatraea saccharalis densovirus GCF_000839405.1 1998-06-02 1 5	941
Dickeya phage Limestone GCF_000903075.1 2012-04-12 1 152	427
Dickeya phage RC-2014 GCF_000924915.1 2014-05-13 1 155	346
Dicliptera yellow mottle virus GCF_000840105.1 2000-01-12 2 5	204
Digitaria ciliaris striate mosaic virus GCF_000900075.1 2012-07-18 1 2	816
Digitaria didactyla striate mosaic virus GCF_000889315.1 2010-09-28 1 2	762
Digitaria streak virus GCF_000838685.1 1993-08-02 1 2	701
Dill cryptic virus 1 GCF_000912815.1 2013-10-23 2 3	850
Dill cryptic virus 2 GCF_000908315.1 2013-04-17 2 4	784
Dinocampus coccinellae paralysis virus GCF_000929955.1 2014-09-04 1 10	192
Dinoroseobacter phage DFL12phi1 GCF_000923015.1 2014-05-13 1 75	028
Dioscorea bacilliform virus GCF_000870445.1 2006-09-01 1 7	261
Diplodia scrobiculata RNA virus 1 GCF_000888075.1 2008-06-04 1 5	018
Discula destructiva virus 1 GCF_000837285.1 2001-04-25 4 4	861
Discula destructiva virus 2 GCF_000851345.1 2001-06-10 2 3	392
Diuris virus A GCF_000899555.1 2012-10-26 1 6	956
Diuris virus B GCF_000901495.1 2012-10-26 1 7	001
Dobrava-Belgrade virus GCF_000863045.1 2003-03-27 3 11	840
Dolphin morbillivirus GCF_000857405.1 2003-11-21 1 15	702
Dolphin polyomavirus 1 GCF_000928955.1 2013-07-18 1 5	159
Dolphin rhabdovirus GCF_000924815.1 2014-06-19 1 11	141
Donggang virus GCF_000894455.1 2012-03-15 1 10	791
Donkey orchid symptomless virus GCF_000914975.1 2013-11-18 1 7	838
Donkey orchid virus A GCF_000907335.1 2012-08-31 1 9	868
Dracaena mottle virus GCF_000867285.1 2006-04-18 1 7	531
Dragonfly circularisvirus GCF_000917895.1 2012-09-26 1 2	067
Dragonfly cyclicusvirus GCF_000919555.1 2012-09-26 1 1	831
Dragonfly cyclovirus 1 GCF_000920575.1 2011-02-28 1 1	741
Dragonfly cyclovirus 2 GCF_000919015.1 2012-09-26 1 1	896
Dragonfly cyclovirus 3 GCF_000917995.1 2012-09-26 1 1	711
Dragonfly cyclovirus 4 GCF_000919655.1 2012-09-26 1 1	740
Dragonfly cyclovirus 5 GCF_000920495.1 2012-09-26 1 1	784
Dragonfly larvae associated circular virus-1 GCF_000916895.1 2014-01-28 1 2	668
Dragonfly larvae associated circular virus-10 GCF_000914355.1 2014-01-28 1 2	259
Dragonfly larvae associated circular virus-2 GCF_000916035.1 2014-01-28 1 2	398
Dragonfly larvae associated circular virus-3 GCF_000914335.1 2014-01-28 1 2	249
Dragonfly larvae associated circular virus-4 GCF_000915375.1 2014-01-28 1 2	121
Dragonfly larvae associated circular virus-5 GCF_000916875.1 2014-01-28 1 1	960
Dragonfly larvae associated circular virus-6 GCF_000915355.1 2014-01-28 1 1	700
Dragonfly larvae associated circular virus-7 GCF_000916015.1 2014-01-28 1 2	253
Dragonfly larvae associated circular virus-8 GCF_000914315.1 2014-01-28 1 1	628
Dragonfly larvae associated circular virus-9 GCF_000915335.1 2014-01-28 1 1	722
Dragonfly orbiculatusvirus GCF_000918915.1 2012-09-26 1 1	915
Dragonfly-associated alphasatellite GCF_000900895.1 2012-11-06 1 1	479
Dragonfly-associated circular virus 1 GCF_000917975.1 2012-09-26 1 2	225
Dragonfly-associated circular virus 2 GCF_000919635.1 2012-09-26 1 2	236
Dragonfly-associated circular virus 3 GCF_000918995.1 2012-09-26 1 2	208
Dragonfly-associated mastrevirus GCF_000903435.1 2012-11-06 1 2	650
Dragonfly-associated microphage 1 GCF_000901395.1 2012-09-26 1 4	472
Dromedary stool-associated circular ssDNA virus GCF_000929015.1 2014-11-24 1 2	948
Drosophila A virus GCF_000884055.1 2009-03-19 1 4	806
Drosophila C virus GCF_000850085.1 1997-09-11 1 9	264
Drosophila immigrans Nora virus GCF_000921395.1 2014-05-19 1 12	265
Drosophila melanogaster sigmavirus AP30 GCF_000885235.1 2009-08-18 1 12	390
Drosophila melanogaster totivirus SW-2009a GCF_000884455.1 2009-10-29 1 6	780
Drosophila obscura sigmavirus 10A GCF_000911135.1 2009-08-20 1 12	676
Drosophila subobscura Nora virus GCF_000922235.1 2014-05-19 1 12	276
Drosophila x virus GCF_000851665.1 2002-01-22 2 6	603
Duck adenovirus 2 GCF_000923915.1 2014-07-09 1 43	734
Duck adenovirus A GCF_000845945.1 1997-06-01 1 33	213
Duck adenovirus A GCF_000886775.1 2003-08-16 1 33	213
Duck astrovirus C-NGB GCF_000883675.1 2009-03-18 1 7	722
Duck circovirus GCF_000864045.1 2005-07-12 1 1	991
Duck hepatitis A virus 1 GCF_000869945.1 2005-10-26 1 7	711
Duck hepatitis B virus GCF_000847905.1 1993-04-21 1 3	027
Duck megrivirus GCF_000920755.1 2013-06-27 1 9	700
Duck picornavirus GL/12 GCF_000919155.1 2014-04-02 1 8	976
Dugbe virus GCF_000850985.1 2002-02-02 3 18	859
Dulcamara mottle virus GCF_000864285.1 2005-01-25 1 6	181
Dunaliella viridis virus SI2 GCF_000920355.1 2013-03-14 1 37	328
Duvenhage virus GCF_000905375.1 2008-02-08 1 11	976
East African cassava mosaic Cameroon virus GCF_000858965.1 1999-06-27 2 5	543
East African cassava mosaic Kenya virus GCF_000882315.1 2006-05-12 2 5	573
East African cassava mosaic Malawi virus GCF_000912855.1 2013-07-24 2 5	558
East African cassava mosaic virus GCF_000859785.1 2000-03-12 2 5	576
East African cassava mosaic Zanzibar virus GCF_000845125.1 2003-04-04 2 5	548
East Asian Passiflora virus GCF_000866965.1 2006-01-19 1 10	046
Eastern equine encephalitis virus GCF_000862705.1 1993-04-21 1 11	675
Eclipta yellow vein virus GCF_000895255.1 2010-08-24 1 2	740
Ectocarpus siliculosus virus 1 GCF_000839765.1 2001-03-01 1 335	593
Ectromelia virus GCF_000841905.1 2002-08-06 1 209	771
Ectropis obliqua nucleopolyhedrovirus GCF_000868645.1 2006-08-30 1 131	204
Ectropis obliqua picorna-like virus GCF_000855305.1 2003-08-29 1 9	394
Edwardsiella phage eiAU-183 GCF_000914675.1 2014-01-14 1 43	017
Edwardsiella phage GF-2 GCF_000954295.1 2014-08-21 1 43	129
Edwardsiella phage KF-1 GCF_000900595.1 2012-10-22 1 41	549
Edwardsiella phage MSW-3 GCF_000905655.1 2012-12-03 1 42	746
Edwardsiella phage PEi21 GCF_000915155.1 2013-04-25 1 43	378
Eel picornavirus 1 GCF_000910995.1 2013-09-09 1 7	539
Eel River basin pequenovirus GCF_000959675.1 2015-02-09 1 6	083
Eel virus European X GCF_000912795.1 2010-10-25 1 11	806
Eggplant latent viroid GCF_000853945.1 2003-04-13 1 335
Eggplant mosaic virus GCF_000847385.1 1993-08-02 1 6	331
Eggplant mottled crinkle virus GCF_000916815.1 2013-01-22 1 4	767
Eggplant mottled dwarf virus GCF_000927295.1 2014-03-21 1 13	100
Eidolon helvum (bat) parvovirus GCF_000896735.1 2012-01-10 1 5	065
Eidolon polyomavirus 1 GCF_000903035.1 2012-12-19 1 5	294
Eilat virus GCF_000898655.1 2012-09-14 1 11	634
Eimeria brunetti RNA virus 1 GCF_000849445.1 2001-03-25 1 5	358
Eimeria tenella RNA virus 1 GCF_000929115.1 2014-11-07 1 6	006
Elderberry latent virus GCF_000930275.1 2014-05-13 1 3	892
Elephant endotheliotropic herpesvirus 5 GCF_000922355.1 2013-12-11 1 180	800
Elephantid herpesvirus 1 GCF_000905835.1 2013-01-31 1 180	421
Elm mottle virus GCF_000850545.1 1997-06-03 3 8	620
Emilia yellow vein virus-associated DNA beta GCF_000881315.1 2009-04-24 1 1	337
Emilia yellow vein virus-[Fz1] GCF_000879075.1 2008-01-29 1 2	725
Emiliania huxleyi virus 86 GCF_000865825.1 2005-08-12 1 407	339
Encephalomyocarditis virus GCF_000862985.1 1993-08-02 1 7	835
Endosymbiont phage APSE-1 GCF_000837745.1 1999-10-26 1 36	524
Enhydra lutris papillomavirus 1 GCF_000919095.1 2014-03-12 1 8	194
Entebbe bat virus GCF_000870345.1 2006-08-21 1 10	510
Enterobacter phage EcP1 GCF_000900655.1 2011-01-05 1 59	080
Enterobacter phage Enc34 GCF_000901895.1 2012-02-24 1 60	364
Enterobacter phage IME11 GCF_000903115.1 2012-10-18 1 72	570
Enterobacter phage PG7 GCF_000916315.1 2014-02-07 1 173	276
Enterobacteria phage 13a GCF_000880255.1 2008-06-27 1 38	841
Enterobacteria phage 285P GCF_000892355.1 2009-08-31 1 39	270
Enterobacteria phage 4MG GCF_000915095.1 2013-10-31 1 148	567
Enterobacteria phage 933W GCF_000837725.1 1999-04-16 1 61	670
Enterobacteria phage 9g GCF_000920815.1 2014-03-28 1 56	702
Enterobacteria phage alpha3 GCF_000846145.1 1993-04-20 1 6	087
Enterobacteria phage BA14 GCF_000874625.1 2008-06-27 1 39	816
Enterobacteria phage BP-4795 GCF_000843125.1 2004-06-30 1 57	930
Enterobacteria phage Bp4 GCF_000922735.1 2015-01-02 1 72	605
Enterobacteria phage Bp7 GCF_000900735.1 2011-09-02 1 168	066
Enterobacteria phage BZ13 GCF_000847365.1 1993-04-20 1 3	466
Enterobacteria phage C-1 INW-2012 GCF_000901295.1 2012-07-10 1 3	523
Enterobacteria phage CC31 GCF_000889435.1 2010-01-21 1 165	540
Enterobacteria phage cdtI GCF_000873845.1 2007-05-31 1 47	021
Enterobacteria phage Chi GCF_000909135.1 2012-07-27 1 59	407
Enterobacteria phage DT57C GCF_001042135.1 2014-12-23 1 108	065
Enterobacteria phage EcoDS1 GCF_000875445.1 2008-06-27 1 39	252
Enterobacteria phage EK99P-1 GCF_000922495.1 2014-08-21 1 44	332
Enterobacteria phage ES18 GCF_000858165.1 2005-01-31 1 46	900
Enterobacteria phage f1 GCF_000929915.1 1993-04-27 1 6	407
Enterobacteria phage fd GCF_000930555.1 1993-04-28 1 6	408
Enterobacteria phage FI sensu lato GCF_000862845.1 1993-04-20 1 4	276
Enterobacteria phage fiAA91-ss GCF_000912255.1 2013-10-18 1 33	628
Enterobacteria phage G4 sensu lato GCF_000840785.1 1993-04-20 1 5	577
Enterobacteria phage GEC-3S GCF_000926715.1 2014-08-16 1 163	424
Enterobacteria phage Hgal1 GCF_000903835.1 2012-07-10 1 3	562
Enterobacteria phage HK022 GCF_000836965.1 2000-02-04 1 40	751
Enterobacteria phage HK106 GCF_000903655.1 2012-04-06 1 41	468
Enterobacteria phage HK140 GCF_000901015.1 2012-04-06 1 40	710
Enterobacteria phage HK225 GCF_000902675.1 2012-04-06 1 45	366
Enterobacteria phage HK446 GCF_000902055.1 2012-04-06 1 39	026
Enterobacteria phage HK542 GCF_000901115.1 2012-04-06 1 38	964
Enterobacteria phage HK544 GCF_000902775.1 2012-04-06 1 40	155
Enterobacteria phage HK629 GCF_000902695.1 2012-06-21 1 47	288
Enterobacteria phage HK630 GCF_000903575.1 2012-04-06 1 47	090
Enterobacteria phage HK633 GCF_000901035.1 2012-04-06 1 41	528
Enterobacteria phage HK97 GCF_000848825.1 2000-02-05 1 39	732
Enterobacteria phage HX01 GCF_000901375.1 2012-10-01 1 169	158
Enterobacteria phage I2-2 GCF_000847885.1 1993-04-20 1 6	744
Enterobacteria phage ID18 sensu lato GCF_000867085.1 2005-08-05 1 5	486
Enterobacteria phage ID2 Moscow/ID/2001 GCF_000864545.1 2005-08-05 1 5	486
Enterobacteria phage If1 GCF_000836925.1 1998-10-01 1 8	454
Enterobacteria phage Ike GCF_000848985.1 1993-04-20 1 6	883
Enterobacteria phage IME08 GCF_000889095.1 2010-06-10 1 172	253
Enterobacteria phage ime09 GCF_000902495.1 2011-07-13 1 166	499
Enterobacteria phage IME10 GCF_000903395.1 2011-10-27 1 39	646
Enterobacteria phage J8-65 GCF_000927415.1 2014-09-04 1 40	981
Enterobacteria phage JL1 GCF_000900575.1 2013-04-08 1 43	457
Enterobacteria phage JS10 GCF_000882975.1 2009-01-13 1 171	451
Enterobacteria phage JS98 GCF_000872205.1 2007-11-14 1 170	523
Enterobacteria phage JSE GCF_000883895.1 2009-01-13 1 166	418
Enterobacteria phage K1-5 GCF_000869785.1 2004-01-09 1 44	385
Enterobacteria phage K1E GCF_000866045.1 2005-12-06 1 45	251
Enterobacteria phage K1F GCF_000866705.1 2005-08-12 1 39	704
Enterobacteria phage K30 GCF_000891215.1 2011-06-09 1 40	940
Enterobacteria phage lambda GCF_000840245.1 1993-04-28 1 48	502
Enterobacteria phage M GCF_000902155.1 2012-10-05 1 3	405
Enterobacteria phage M13 GCF_000845205.1 2004-12-19 1 6	407
Enterobacteria phage mEp043 c-1 GCF_000902075.1 2012-06-21 1 42	780
Enterobacteria phage mEp235 GCF_000903595.1 2012-06-21 1 37	595
Enterobacteria phage mEp237 GCF_000901055.1 2012-06-21 1 44	375
Enterobacteria phage mEp460 GCF_000902715.1 2012-06-21 1 44	510
Enterobacteria phage mEpX1 GCF_000902095.1 2012-06-21 1 41	567
Enterobacteria phage mEpX2 GCF_000903615.1 2012-06-21 1 38	759
Enterobacteria phage Min27 GCF_000872765.1 2007-12-28 1 63	395
Enterobacteria phage MS2 GCF_000847485.1 1993-04-20 1 3	569
Enterobacteria phage Mu GCF_000837225.1 1999-10-05 1 36	717
Enterobacteria phage N15 GCF_000839625.1 1998-06-07 1 46	375
Enterobacteria phage NJ01 GCF_000899435.1 2012-10-05 1 77	448
Enterobacteria phage P1 GCF_000844165.1 2003-07-29 1 94	800
Enterobacteria phage P2 GCF_000836905.1 1998-05-20 1 33	593
Enterobacteria phage P22 GCF_000845765.1 2003-02-15 1 41	724
Enterobacteria phage P4 GCF_000846325.1 1993-04-20 1 11	624
Enterobacteria phage P88 GCF_000930115.1 2014-12-15 1 35	814
Enterobacteria phage Phi1 GCF_000874225.1 2007-06-22 1 164	270
Enterobacteria phage phi80 GCF_001015325.1 2012-10-18 1 46	150
Enterobacteria phage phi92 GCF_000914915.1 2012-07-19 1 148	612
Enterobacteria phage Phieco32 GCF_000879095.1 2007-12-31 1 77	554
Enterobacteria phage phiEcoM-GJ1 GCF_000871345.1 2007-07-03 1 52	975
Enterobacteria phage phiP27 GCF_000847205.1 2002-01-15 1 42	575
Enterobacteria phage phiX174 sensu lato GCF_000819615.1 1993-04-28 1 5	386
Enterobacteria phage PRD1 GCF_000837025.1 2005-03-16 1 14	927
Enterobacteria phage PsP3 GCF_000843405.1 2003-10-07 1 30	636
Enterobacteria phage Qbeta GCF_000866345.1 1998-04-26 1 4	215
Enterobacteria phage RB14 GCF_000884775.1 2009-04-23 1 165	429
Enterobacteria phage RB16 GCF_000889235.1 2010-06-30 1 176	788
Enterobacteria phage RB32 GCF_000870165.1 2006-09-26 1 165	890
Enterobacteria phage RB43 GCF_000863505.1 2005-04-06 1 180	500
Enterobacteria phage RB49 GCF_000840705.1 2003-07-30 1 164	018
Enterobacteria phage RB51 GCF_000881275.1 2009-04-24 1 168	394
Enterobacteria phage RB69 GCF_000858005.1 2003-06-30 1 167	560
Enterobacteria phage Sf101 GCF_001041875.1 2014-08-01 1 38	742
Enterobacteria phage SfI GCF_001042255.1 2012-09-10 1 38	389
Enterobacteria phage SfMu GCF_001041695.1 2014-11-24 1 37	146
Enterobacteria phage SfV GCF_000839125.1 2002-03-15 1 37	074
Enterobacteria phage SP6 GCF_000843145.1 2003-06-17 1 43	769
Enterobacteria phage SSL2009a GCF_000881155.1 2013-09-13 1 44	899
Enterobacteria phage St-1 GCF_000884975.1 2009-06-18 1 6	094
Enterobacteria phage ST104 GCF_000846745.1 2004-04-09 1 41	391
Enterobacteria phage T1 GCF_000845005.1 2003-10-21 1 48	836
Enterobacteria phage T3 GCF_000841665.1 2001-12-05 1 38	208
Enterobacteria phage T4 GCF_000836945.1 2003-03-28 1 168	903
Enterobacteria phage T7 GCF_000844825.1 1993-04-20 1 39	937
Enterobacteria phage UAB_Phi78 GCF_000905795.1 2011-02-04 1 43	931
Enterobacteria phage vB_EcoM-FV3 GCF_000903315.1 2012-02-06 1 136	947
Enterobacteria phage vB_EcoM-VR7 GCF_000890395.1 2010-12-02 1 169	285
Enterobacteria phage vB_EcoM_ACG-C40 GCF_000899615.1 2012-04-06 1 167	396
Enterobacteria phage vB_EcoP_ACG-C91 GCF_000900475.1 2012-04-06 1 43	731
Enterobacteria phage vB_EcoS_ACG-M12 GCF_000900515.1 2012-04-06 1 46	054
Enterobacteria phage vB_EcoS_Rogue1 GCF_000901075.1 2012-06-21 1 45	805
Enterobacteria phage vB_KleM-RaK2 GCF_000903335.1 2012-02-13 1 345	809
Enterobacteria phage VT2-Sakai GCF_000844925.1 1999-09-14 1 60	942
Enterobacteria phage WA13 sensu lato GCF_000866265.1 2005-08-05 1 6	068
Enterobacteria phage YYZ-2008 GCF_000882275.1 2008-10-07 1 54	896
Enterobacterial phage mEp213 GCF_000902735.1 2012-06-21 1 44	120
Enterobacterial phage mEp234 GCF_000902115.1 2012-06-21 1 39	578
Enterobacterial phage mEp390 GCF_000903635.1 2012-06-21 1 40	029
Enterobacteriaphage UAB_Phi87 GCF_001041175.1 2012-08-31 1 87	603
Enterococcus phage BC611 GCF_000898895.1 2012-06-01 1 53	996
Enterococcus phage ECP3 GCF_001041015.1 2014-08-01 1 145	518
Enterococcus phage EfaCPT1 GCF_000927555.1 2012-07-23 1 40	923
Enterococcus phage EFAP-1 GCF_000882115.1 2009-03-19 1 21	115
Enterococcus phage EFC-1 GCF_000927435.1 2014-10-06 1 40	286
Enterococcus phage EFRM31 GCF_000893315.1 2010-05-28 1 16	945
Enterococcus phage IME-EF4 GCF_000916395.1 2013-12-09 1 40	692
Enterococcus phage IME-EFm1 GCF_000921115.1 2014-05-29 1 42	597
Enterococcus phage IME_EF3 GCF_000917055.1 2014-03-31 1 41	687
Enterococcus phage phiEf11 GCF_000886215.1 2009-09-16 1 42	822
Enterococcus phage phiEF24C GCF_000872105.1 2007-10-04 1 142	072
Enterococcus phage phiFL1A GCF_000886175.1 2009-12-03 1 38	764
Enterococcus phage phiFL2A GCF_000884575.1 2009-12-03 1 36	270
Enterococcus phage phiFL3A GCF_000884555.1 2009-12-03 1 39	576
Enterococcus phage phiFL4A GCF_000887035.1 2009-12-03 1 37	856
Enterococcus phage vB_Efae230P-4 GCF_000929535.1 2012-03-23 1 17	972
Enterococcus phage VD13 GCF_000920875.1 2014-03-28 1 55	726
Enterovirus A GCF_000861905.1 1994-03-08 1 7	413
Enterovirus B GCF_000861325.1 1993-08-02 1 7	389
Enterovirus C GCF_000861165.1 1993-04-21 1 7	440
Enterovirus D GCF_000861205.1 1993-04-29 1 7	390
Enterovirus E GCF_000863205.1 1993-04-29 1 7	414
Enterovirus F GCF_000907315.1 2005-08-15 1 7	397
Enterovirus G GCF_000863405.1 2002-04-02 1 7	388
Enterovirus H GCF_000861565.1 2000-07-15 1 7	374
Enterovirus J GCF_000875085.1 2008-02-19 1 7	351
Enterovirus J GCF_000884595.1 2008-02-25 1 7	379
Enterovirus sp. GCF_000919855.1 2014-04-29 1 7	376
Enzootic nasal tumour virus of goats GCF_000853405.1 2003-07-30 1 7	448
Epinephelus tauvina nervous necrosis virus GCF_000851645.1 2001-03-21 2 4	536
Epinotia aporema granulovirus GCF_000901435.1 2011-10-31 1 119	082
Epiphyas postvittana nucleopolyhedrovirus GCF_000838965.1 2001-08-19 1 118	584
Epirus cherry virus GCF_000875525.1 2008-06-30 3 4	757
Epizootic hemorrhagic disease virus (serotype 1 / strain New Jersey) GCF_000885335.1 2009-10-05 10 19	405
Epsilonpapillomavirus 1 GCF_000841945.1 2002-09-16 1 7	841
Equid herpesvirus 1 GCF_000844025.1 2004-07-02 1 150	224
Equid herpesvirus 2 GCF_000843985.2 2015-01-26 1 184	439
Equid herpesvirus 3 GCF_000921595.1 2014-08-22 1 151	601
Equid herpesvirus 4 GCF_000846345.1 1997-11-12 1 145	597
Equid herpesvirus 5 GCF_000929435.1 2014-10-23 1 182	380
Equid herpesvirus 8 GCF_000894575.1 2012-04-20 1 149	332
Equid herpesvirus 9 GCF_000883455.1 2008-12-08 1 148	371
Equine arteritis virus GCF_000860865.1 2001-06-26 1 12	704
Equine coronavirus GCF_000872645.1 2007-04-23 1 30	992
Equine foamy virus GCF_000850365.1 2000-04-19 1 12	035
Equine hepacivirus JPN3/JAPAN/2013 GCF_000922575.1 2014-09-15 1 9	355
Equine infectious anemia virus GCF_000847605.1 1998-01-22 1 8	359
Equine papillomavirus 2 GCF_000882695.1 2008-05-12 1 7	802
Equine papillomavirus type 6 GCF_000906795.1 2012-09-28 1 7	551
Equine pegivirus 1 GCF_000904655.1 2013-03-26 1 11	197
Equine polyomavirus GCF_000898215.1 2012-05-17 1 4	987
Equine rhinitis A virus GCF_000859925.1 1996-04-13 1 7	734
Equine rhinitis B virus 1 GCF_000858325.1 1996-04-13 1 8	828
Equus asinus papillomavirus AA-2014 GCF_000920535.1 2014-02-06 1 7	467
Equus caballus papillomavirus 1 GCF_000866385.1 2002-04-28 1 7	610
Equus caballus papillomavirus 3 GCF_000897055.1 2011-01-07 1 7	582
Equus ferus caballus papillomavirus type 4 GCF_000906495.1 2012-09-27 1 7	554
Equus ferus caballus papillomavirus type 5 GCF_000904015.1 2012-09-27 1 7	519
Equus ferus caballus papillomavirus type 7 GCF_000904315.1 2012-09-28 1 7	619
Eragrostis curvula streak virus GCF_000884795.1 2009-04-15 1 2	754
Eragrostis minor streak virus GCF_000893655.1 2011-05-12 1 2	689
Eragrostis streak virus GCF_000872685.1 2008-02-05 1 2	746
Erectites yellow mosaic virus GCF_000873285.1 2006-06-15 1 2	751
Erectites yellow mosaic virus satellite DNA beta GCF_000874005.1 2006-06-15 1 1	342
Erethizon dorsatum papillomavirus 1 GCF_000857185.1 2004-09-02 1 7	428
Erinaceus europaeus papillomavirus 1 GCF_000880995.1 2008-12-17 1 8	256
Erinnyis ello granulovirus GCF_000926335.1 2014-10-08 1 102	759
Erwinia amylovora phage Era103 GCF_000867985.1 2007-01-10 1 45	445
Erwinia phage Ea35-70 GCF_000914635.1 2014-02-07 1 271	084
Erwinia phage Ea9-2 GCF_000917295.1 2014-02-07 1 75	568
Erwinia phage ENT90 GCF_000901315.1 2011-02-10 1 29	564
Erwinia phage FE44 GCF_000912295.1 2013-10-23 1 39	860
Erwinia phage PEp14 GCF_000894335.1 2012-01-20 1 60	714
Erwinia phage phiEa100 GCF_000901255.1 2010-11-11 1 45	554
Erwinia phage phiEa104 GCF_000890875.1 2010-11-11 1 84	565
Erwinia phage phiEa21-4 GCF_000881995.1 2008-09-11 1 84	576
Erwinia phage phiEa2809 GCF_001041355.1 2014-11-17 1 162	160
Erwinia phage PhiEaH1 GCF_000914555.1 2013-09-30 1 218	339
Erwinia phage phiEaH2 GCF_000902915.1 2012-08-31 1 243	050
Erwinia phage phiEt88 GCF_000893415.1 2010-11-11 1 47	279
Erwinia phage vB_EamM-Y2 GCF_000903375.1 2011-07-06 1 56	621
Erwinia phage vB_EamP-L1 GCF_000902475.1 2011-07-06 1 39	282
Erwinia phage vB_EamP-S6 GCF_000901855.1 2011-07-06 1 74	669
Erysimum latent virus GCF_000847445.1 1998-11-19 1 6	035
Escherichia phage 121Q GCF_000926855.1 2014-10-08 1 348	532
Escherichia phage 2 JES-2013 GCF_000913575.1 2013-05-20 1 136	910
Escherichia phage ADB-2 GCF_000901095.1 2012-10-24 1 50	552
Escherichia phage Akfv33 GCF_000894655.1 2012-01-25 1 108	853
Escherichia phage Av-05 GCF_000928035.1 2014-08-01 1 120	938
Escherichia phage bV_EcoS_AHP42 GCF_000921675.1 2014-02-07 1 46	847
Escherichia phage bV_EcoS_AHS24 GCF_000921635.1 2014-02-07 1 46	440
Escherichia phage bV_EcoS_AKS96 GCF_000924195.1 2014-02-07 1 45	746
Escherichia phage Cba120 GCF_000895155.1 2011-08-23 1 157	304
Escherichia phage CICC 80001 GCF_001041375.1 2014-09-04 1 38	810
Escherichia phage D108 GCF_000884495.1 2009-09-10 1 37	235
Escherichia phage e11/2 GCF_000918255.1 2014-10-16 1 168	470
Escherichia phage e4/1c GCF_000918355.1 2014-05-02 1 47	112
Escherichia phage EB49 GCF_000914935.1 2011-06-27 1 47	180
Escherichia phage EC6 GCF_001041415.1 2012-10-05 1 86	231
Escherichia phage ECBP1 GCF_000900235.1 2012-09-10 1 69	855
Escherichia phage ECBP2 GCF_000897795.1 2012-09-10 1 77	315
Escherichia phage ECBP5 GCF_001040975.1 2015-03-05 1 45	403
Escherichia phage ECML-117 GCF_000925795.1 2012-07-23 1 66	854
Escherichia phage ECML-134 GCF_000925055.1 2012-07-23 1 166	783
Escherichia phage ECML-4 GCF_000924955.1 2012-07-23 1 157	308
Escherichia phage Eps7 GCF_000872825.1 2008-04-11 1 111	382
Escherichia phage HK578 GCF_000903555.1 2012-04-06 1 43	741
Escherichia phage HK639 GCF_000893995.1 2011-01-07 1 49	576
Escherichia phage HK75 GCF_000894975.1 2010-10-21 1 36	661
Escherichia phage HY01 GCF_001041535.1 2014-02-25 1 166	977
Escherichia phage Jk06 GCF_000865785.1 2005-07-26 1 46	072
Escherichia phage KBNP1711 GCF_000917255.1 2014-02-07 1 76	184
Escherichia phage Lw1 GCF_000907595.1 2013-06-07 1 176	227
Escherichia phage N4 GCF_000867865.1 2006-11-09 1 70	153
Escherichia phage P13374 GCF_000900315.1 2012-09-17 1 60	894
Escherichia phage PBECO 4 GCF_001041035.1 2013-01-11 1 348	113
Escherichia phage PE3-1 GCF_000923095.1 2014-06-03 1 39	093
Escherichia phage phAPEC8 GCF_000906475.1 2012-10-05 1 147	737
Escherichia phage PhaxI GCF_000902355.1 2011-12-15 1 156	628
Escherichia phage phiKT GCF_000901815.1 2012-02-06 1 42	608
Escherichia phage phiV10 GCF_000866205.1 2007-08-10 1 39	104
Escherichia phage Pollock GCF_001042195.1 2014-11-17 1 68	365
Escherichia phage Rtp GCF_000865245.1 2005-11-04 1 46	219
Escherichia phage rv5 GCF_000875465.1 2006-09-18 1 137	947
Escherichia phage T5 GCF_000858785.1 2004-03-29 1 121	750
Escherichia phage TL-2011b GCF_000903215.1 2011-12-15 1 44	784
Escherichia phage TL-2011c GCF_000900675.1 2011-12-15 1 60	523
Escherichia phage Tls GCF_000871665.1 2003-10-30 1 49	902
Escherichia phage vB_EcoM-ep3 GCF_000925835.1 2014-09-05 1 42	351
Escherichia phage vB_EcoM-VpaE1 GCF_001041835.1 2014-11-03 1 88	403
Escherichia phage vB_EcoM_FFH2 GCF_000919935.1 2014-03-28 1 139	020
Escherichia phage vB_EcoM_JS09 GCF_000919915.2 2015-07-20 1 169	148
Escherichia phage vB_EcoM_PhAPEC2 GCF_000926115.1 2014-04-02 1 167	318
Escherichia phage vB_EcoP_G7C GCF_000891295.1 2011-08-05 1 72	917
Escherichia phage vB_EcoP_PhAPEC5 GCF_000922515.1 2013-09-17 1 71	248
Escherichia phage vB_EcoP_PhAPEC7 GCF_000924215.1 2014-04-02 1 71	778
Escherichia phage vB_EcoS_FFH1 GCF_000920795.1 2014-03-28 1 108	483
Escherichia phage wV7 GCF_000900835.1 2011-08-09 1 166	452
Escherichia phage wV8 GCF_000886395.1 2008-12-08 1 88	487
Escherichia Stx1 converting phage GCF_000840665.1 2003-06-19 1 59	866
Espirito Santo virus GCF_000895095.1 2011-12-23 2 6	677
Etapapillomavirus 1 GCF_000841045.1 2002-07-10 1 7	729
Ethiopian tobacco bushy top virus GCF_000921715.1 2014-08-25 1 4	236
Ethiopian tobacco bushy top virus satellite RNA GCF_000924235.1 2014-08-25 1 521
Eupatorium vein clearing virus GCF_000872905.1 2008-04-03 1 8	463
Eupatorium yellow vein betasatellite GCF_000846485.1 2003-01-07 1 1	356
Eupatorium yellow vein virus GCF_000838325.1 2000-08-01 1 2	766
Euphorbia leaf curl virus GCF_000843385.1 2004-01-05 1 2	746
Euphorbia mosaic virus - A [Mexico:Yucatan:2004] GCF_000869345.1 2005-12-14 2 5	215
Euphorbia yellow mosaic virus GCF_000882835.1 2011-01-10 2 5	187
Euphorbia yellow mosaic virus GCF_000889375.1 2010-06-09 1 1	331
Euproctis pseudoconspersa nucleopolyhedrovirus GCF_000883795.1 2009-04-07 1 141	291
Euprosterna elaeasa virus GCF_000849505.1 2002-02-20 1 5	698
European bat lyssavirus 1 GCF_000870765.1 2007-03-29 1 11	966
European bat lyssavirus 2 GCF_000871625.2 2015-02-25 1 11	930
European brown hare syndrome virus GCF_000857785.1 1996-09-19 1 7	442
European catfish virus GCF_000897115.1 2012-05-10 1 127	732
European mountain ash ringspot-associated virus GCF_000884235.1 2006-08-02 4 12	282
Eyach virus GCF_000852925.1 2002-04-23 12 29	210
Faba bean necrotic stunt alphasatellite 1 GCF_000919055.1 2013-12-18 1 1	001
Faba bean necrotic stunt alphasatellite 2 GCF_000919695.1 2013-12-18 1 995
Faba bean necrotic stunt virus GCF_000884215.1 2009-08-03 8 7	907
Faba bean necrotic yellows C1 alphasatellite GCF_000926155.1 1995-02-06 1 1	002
Faba bean necrotic yellows C11 alphasatellite GCF_000922135.1 1998-09-08 1 1	004
Faba bean necrotic yellows C7 alphasatellite GCF_000921295.1 1999-06-03 1 1	015
Faba bean necrotic yellows C9 alphasatellite GCF_000923815.1 1999-06-03 1 1	007
Faba bean necrotic yellows virus GCF_000844665.1 2006-02-02 8 7	993
Faecal-associated gemycircularvirus 10 GCF_000930475.1 2013-08-30 1 2	229
Faecal-associated gemycircularvirus 11 GCF_000929835.1 2013-08-30 1 2	159
Faecal-associated gemycircularvirus 12 GCF_000928795.1 2013-08-30 1 2	122
Faecal-associated gemycircularvirus 1a GCF_000927895.1 2013-08-30 1 2	197
Faecal-associated gemycircularvirus 1b GCF_000930455.1 2013-08-30 1 2	160
Faecal-associated gemycircularvirus 1c GCF_000929815.1 2013-08-30 1 2	185
Faecal-associated gemycircularvirus 2 GCF_000928775.1 2013-08-30 1 2	175
Faecal-associated gemycircularvirus 3 GCF_000927875.1 2013-08-30 1 2	199
Faecal-associated gemycircularvirus 4 GCF_000930435.1 2013-08-30 1 2	224
Faecal-associated gemycircularvirus 5 GCF_000929795.1 2013-08-30 1 2	187
Faecal-associated gemycircularvirus 6 GCF_000928755.1 2013-08-30 1 2	288
Faecal-associated gemycircularvirus 7 GCF_000927855.1 2013-08-30 1 2	290
Faecal-associated gemycircularvirus 8 GCF_000928815.1 2013-08-30 1 2	174
Faecal-associated gemycircularvirus 9 GCF_000927915.1 2013-08-30 1 2	130
Fako virus GCF_000925135.1 2014-11-05 9 23	170
Falconid herpesvirus 1 GCF_000922095.1 2014-06-19 1 204	054
Falcovirus A1 GCF_000981755.1 2015-04-15 1 8	003
Farmington virus GCF_000926315.1 2013-07-17 1 12	233
Fathead minnow picornavirus GCF_000916055.1 2013-11-05 1 7	934
Feldmannia species virus GCF_000874805.1 2008-08-21 1 154	641
Felid herpesvirus 1 GCF_000885455.1 2009-12-01 1 135	797
Feline astrovirus 2 GCF_000910975.1 2013-08-23 1 6	795
Feline astrovirus D1 GCF_000921515.1 2014-08-06 1 6	598
Feline bocavirus 2 GCF_000911415.1 2013-11-07 1 5	479
Feline bocavirus GCF_000896155.1 2012-04-18 1 5	331
Feline calicivirus GCF_000853345.1 1995-06-02 1 7	683
Feline cyclovirus GCF_000923395.1 2014-08-06 1 1	773
Feline foamy virus GCF_000857425.1 1998-05-08 1 10	479
Feline immunodeficiency virus GCF_000854865.1 1993-08-02 1 9	474
Feline infectious peritonitis virus GCF_000856025.1 2005-04-21 1 29	355
Feline leukemia virus GCF_000850105.1 1998-08-15 1 8	448
Feline morbillivirus GCF_000925315.1 2014-10-15 1 16	004
Feline picornavirus GCF_000894955.1 2011-11-04 1 7	391
Feline sakobuvirus A GCF_000913895.1 2013-11-04 1 7	807
Felis catus papillomavirus 3 GCF_000910155.1 2013-05-24 1 7	583
Felis catus papillomavirus 4 GCF_000912755.1 2013-09-12 1 7	616
Felis domesticus papillomavirus type 1 GCF_000845485.1 2002-03-07 1 8	300
Fenneropenaeus chinensis hepandensovirus GCF_000887475.1 2010-07-23 1 6	085
Fer-de-Lance paramyxovirus GCF_000853985.1 2004-01-29 1 15	378
Ferret papillomavirus GCF_000912015.1 2013-08-30 1 7	985
Fig badnavirus 1 GCF_000895535.1 2011-05-20 1 7	140
Fig cryptic virus GCF_000893595.1 2011-05-04 2 3	111
Fig fleck-associated virus GCF_000893235.1 2011-03-17 1 6	704
Figwort mosaic virus GCF_000845905.1 1993-04-21 1 7	743
Fiji disease virus GCF_000863765.1 2005-02-25 10 29	339
Fikirini bat rhabdovirus GCF_000927015.1 2013-10-22 1 11	139
Finch circovirus GCF_000869525.1 2006-09-08 1 1	962
Finch polyomavirus GCF_000864605.1 2006-01-09 1 5	278
Fisavirus 1 GCF_000928055.1 2014-11-25 1 8	712
Flavobacterium phage 11b GCF_000846125.1 2005-10-04 1 36	012
Flavobacterium phage 6H GCF_000909695.1 2013-06-11 1 46	978
Flavobacterium phage FCL-2 GCF_001019815.1 2015-05-21 1 47	142
Flexal mammarenavirus GCF_000872925.1 2008-04-28 2 10	448
Flock house virus GCF_000854385.1 1994-01-26 2 4	507
Florida woods cockroach-associated cyclovirus GCF_000905135.1 2013-01-23 1 1	719
Foot-and-mouth disease virus - type O GCF_000863325.1 2001-01-03 1 8	134
Formica exsecta virus 1 GCF_000915215.1 2013-12-06 1 9	554
Formica exsecta virus 2 GCF_000916735.1 2013-12-06 1 9	160
Fort Morgan virus GCF_000885435.1 2009-11-24 1 11	381
Fowl adenovirus 5 GCF_000907375.1 2013-05-09 1 45	781
Fowl aviadenovirus A GCF_000845105.1 1996-05-16 1 43	804
Fowl aviadenovirus A GCF_000884315.1 2003-08-16 1 43	804
Fowl aviadenovirus C GCF_000890915.1 2010-11-17 1 45	667
Fowl aviadenovirus D GCF_000844285.1 1999-11-23 1 45	063
Fowl aviadenovirus D GCF_000886795.1 2003-08-16 1 45	063
Fowl aviadenovirus E GCF_000890555.1 2010-04-05 1 44	055
Fowlpox virus GCF_000838605.1 2000-03-21 1 288	539
Foxtail mosaic virus GCF_000849045.1 1993-08-02 1 6	151
Fragaria chiloensis cryptic virus GCF_000873185.1 2006-11-13 3 4	678
Fragaria chiloensis latent virus GCF_000858685.1 2004-11-23 3 8	485
Francolinus leucoscepus papillomavirus 1 GCF_000884255.1 2007-11-29 1 7	498
Frangipani mosaic virus GCF_000887655.1 2010-09-28 1 6	643
Freesia mosaic virus GCF_000889895.1 2010-01-07 1 9	489
French bean leaf curl betasatellite-Kanpur GCF_000897335.1 2012-06-22 1 1	379
French bean leaf curl virus-Kanpur GCF_000899775.1 2012-06-22 1 2	741
French bean severe leaf curl virus GCF_000899975.1 2012-08-08 1 2	771
Friend murine leukemia virus GCF_000859065.1 1993-04-21 1 8	323
Fritillary virus Y GCF_000880155.1 2006-03-08 1 9	656
Frog adenovirus 1 GCF_000844965.1 2000-07-20 1 26	163
Frog virus 3 GCF_000844425.1 2004-05-06 1 105	903
Fruit bat alphaherpesvirus 1 GCF_000921855.1 2014-06-12 1 149	459
Fujinami sarcoma virus GCF_000847725.1 1998-01-22 1 4	788
Fulmarus glacialis papillomavirus 1 GCF_000922895.1 2014-04-02 1 8	132
Fur seal faeces associated circular DNA virus GCF_000919715.1 2013-07-03 1 2	925
Furcraea necrotic streak virus GCF_000905235.1 2009-09-28 1 3	966
Fusarium coeruleum mitovirus 1 GCF_000955595.1 2015-02-24 1 2	423
Fusarium globosum mitovirus 1 GCF_000955475.1 2015-02-24 1 2	414
Fusarium graminearum dsRNA mycovirus-1 GCF_000857105.1 2009-06-16 1 6	621
Fusarium graminearum dsRNA mycovirus-3 GCF_000885415.1 2009-11-03 1 9	098
Fusarium graminearum dsRNA mycovirus-4 GCF_000886915.1 2009-11-03 2 4	122
Fusarium graminearum hypovirus 1 GCF_000917655.1 2013-01-18 1 13	023
Fusarium graminearum hypovirus 2 GCF_000973455.1 2015-04-08 1 12	800
Fusarium oxysporum f. sp. dianthi mycovirus 1 GCF_001184825.1 2015-07-08 4 11	804
Fusarium poae virus 1 GCF_000853125.1 1998-12-31 2 4	388
Gaillardia latent virus GCF_000919115.1 2014-03-28 1 8	659
Gairo virus GCF_000930915.1 2014-08-19 2 10	609
Galinsoga mosaic virus GCF_000859945.1 1997-06-24 1 3	803
Galleria mellonella densovirus GCF_000840325.1 1994-10-08 1 6	039
Gallid herpesvirus 1 GCF_000847005.1 1997-03-04 1 148	687
Gallid herpesvirus 2 GCF_000846265.1 2000-09-18 1 177	874
Gallid herpesvirus 3 GCF_000838845.1 2000-10-12 1 164	270
Garlic common latent virus GCF_000896535.1 2011-12-07 1 8	638
Garlic latent virus GCF_000861065.1 2002-02-07 1 8	363
Garlic virus A GCF_000848665.1 1998-01-30 1 8	660
Garlic virus B GCF_000928855.1 2014-11-14 1 8	336
Garlic virus C GCF_000847865.1 1998-01-30 1 8	405
Garlic virus D GCF_000915015.1 2013-11-22 1 8	424
Garlic virus E GCF_000852345.1 2002-02-07 1 8	451
Garlic virus X GCF_000856365.1 1997-03-15 1 8	106
Gastropod associated circular ssDNA virus GCF_000905215.1 2013-02-25 1 2	351
Gayfeather mild mottle virus GCF_000881115.1 2009-03-03 3 8	499
GB virus C GCF_000862005.1 1996-01-27 1 9	392
Gemycircularvirus SL1 GCF_000973195.1 2015-01-08 1 2	199
Gentian Kobu-sho-associated virus GCF_000906635.1 2013-02-01 1 22	786
Gentian ovary ring-spot virus GCF_000921435.1 2014-07-23 2 9	388
Geobacillus phage GBK2 GCF_000914595.1 2014-02-21 1 39	078
Geobacillus phage GBSV1 GCF_000867645.1 2007-01-30 1 34	683
Geobacillus virus E2 GCF_000870845.1 2006-08-31 1 40	863
Getah virus GCF_000855805.1 2004-09-24 1 11	597
Giant guitarfish polyomavirus 1 GCF_000928315.1 2015-01-15 1 3	962
Giardia lamblia virus GCF_000854825.1 1994-11-28 1 6	277
Gibbon ape leukemia virus GCF_000849965.1 1993-08-02 1 8	088
Gill-associated virus GCF_000872605.1 2008-01-31 1 26	253
Glossina pallidipes salivary gland hypertrophy virus GCF_000879155.1 2007-10-30 1 190	032
Glypta fumiferanae ichnovirus GCF_000872945.1 2007-01-29 105 291	597
Goatpox virus Pellor GCF_000840165.1 2002-06-05 1 149	599
Gokushovirinae Bog1183_53 GCF_001190615.1 2015-05-22 1 4	609
Gokushovirinae Bog5712_52 GCF_001190475.1 2015-05-22 1 4	501
Gokushovirinae Bog8989" GCF_001190595.1 2015-05-22 1 4	656
Gokushovirinae Fen672_31 GCF_001190535.1 2015-05-22 1 4	624
Gokushovirinae Fen7875_21 GCF_001190375.1 2015-05-22 1 4	631
Golden Gate virus GCF_000899995.1 2012-08-16 2 10	404
Goose adenovirus 4 GCF_000897155.1 2012-02-29 1 43	376
Goose calicivirus GCF_000920715.1 2014-05-01 1 8	013
Goose circovirus GCF_000837325.1 2001-08-09 1 1	821
Goose hemorrhagic polyomavirus GCF_000841425.1 2003-05-07 1 5	256
Goose paramyxovirus SF02 GCF_000852605.1 2002-09-03 1 15	192
Goose parvovirus GCF_000839685.1 1995-12-12 1 5	106
Gooseberry vein banding associated virus GCF_000899795.1 2012-06-26 1 7	659
Gordonia phage GRU1 GCF_000896515.1 2011-11-07 1 65	766
Gordonia phage GTE2 GCF_000892855.1 2011-02-11 1 45	530
Gordonia phage GTE5 GCF_000894075.1 2011-11-07 1 65	839
Gordonia phage GTE7 GCF_000894035.1 2011-10-26 1 74	431
Gorilla gorilla gorilla polyomavirus 1 GCF_000924615.1 2010-11-18 1 5	300
Gorilla smacovirus GCF_000929415.1 2015-01-23 1 2	532
Gossypium darwinii symptomless alphasatellite GCF_000886575.1 2008-04-24 1 1	378
Gossypium darwinii symptomless virus GCF_000881015.1 2008-03-13 1 2	740
Gossypium davidsonii symptomless alphasatellite GCF_000885695.1 2008-04-24 1 1	315
Gossypium mustilinum symptomless alphasatellite GCF_000885055.1 2008-04-24 1 1	321
Gossypium punctatum mild leaf curl virus GCF_000882615.1 2008-04-24 2 5	462
Goutanap virus GCF_000926435.1 2014-08-27 1 9	165
Graminella nigrifrons virus 1 GCF_000960945.1 2015-03-12 1 9	617
Grapevine Algerian latent virus GCF_000883275.1 2005-04-05 1 4	731
Grapevine Anatolian ringspot virus GCF_000897495.1 2012-08-09 2 11	895
Grapevine berry inner necrosis virus GCF_000893215.1 2011-03-10 1 7	241
Grapevine Bulgarian latent virus GCF_000892035.1 2011-03-29 2 13	273
Grapevine chrome mosaic virus GCF_000862025.1 1993-04-21 2 11	653
Grapevine deformation virus GCF_000898115.1 2012-05-17 2 11	139
Grapevine endophyte endornavirus GCF_000902555.1 2012-11-06 1 12	154
Grapevine fanleaf virus GCF_000860305.1 1993-04-29 2 11	116
Grapevine fanleaf virus satellite RNA GCF_000855465.1 1993-04-29 1 1	114
Grapevine fleck virus GCF_000859005.1 2002-01-06 1 7	564
Grapevine geminivirus GCF_000898075.1 2014-03-12 1 3	206
Grapevine leafroll-associated virus 1 GCF_000895715.1 2011-12-15 1 18	659
Grapevine leafroll-associated virus 10 GCF_000883475.1 2008-12-16 1 13	696
Grapevine leafroll-associated virus 2 GCF_000864185.1 2005-03-09 1 16	494
Grapevine leafroll-associated virus 3 GCF_000851885.1 2003-03-27 1 17	919
Grapevine leafroll-associated virus 4 GCF_000894055.1 2009-06-17 1 13	830
Grapevine leafroll-associated virus 5 GCF_000894915.1 2011-10-10 1 13	384
Grapevine leafroll-associated virus 6 GCF_000895655.1 2010-03-01 1 13	807
Grapevine leafroll-associated virus 7 GCF_000895675.1 2011-09-15 1 16	404
Grapevine Pinot gris virus GCF_000894735.1 2011-07-04 1 7	275
Grapevine red-blotch associated virus GCF_000909815.1 2013-08-02 1 3	206
Grapevine roditis leaf discoloration-associated virus GCF_001019755.1 2015-05-27 1 6	988
Grapevine rootstock stem lesion associated virus GCF_000851765.1 2002-11-06 1 16	527
Grapevine rupestris stem pitting-associated virus GCF_000860125.1 1998-09-15 1 8	744
Grapevine satellite virus GCF_000910175.1 2013-06-07 1 1	060
Grapevine Syrah virus 1 GCF_000882775.1 2009-03-26 1 6	506
Grapevine vein-clearing virus GCF_000891255.1 2011-08-26 1 7	753
Grapevine virus A GCF_000855125.1 2006-02-05 1 7	351
Grapevine virus B GCF_000857765.1 1995-11-13 1 7	599
Grapevine virus E GCF_000881395.1 2008-08-01 1 7	564
Grapevine virus F GCF_000899135.1 2012-08-16 1 7	551
Grapevine yellow speckle viroid 1 GCF_000854565.1 1998-07-16 1 366
Grapevine yellow speckle viroid 2 GCF_000850565.1 1993-08-02 1 363
Grass carp rhabdovirus V76 GCF_000924575.1 2013-01-31 1 11	096
Great Island virus GCF_000887635.1 2010-09-08 10 17	858
Gremmeniella abietina mitochondrial RNA virus S2 GCF_000860045.1 2004-06-22 1 2	587
Gremmeniella abietina RNA virus L1 GCF_000851525.1 2001-02-21 1 5	133
Gremmeniella abietina RNA virus L2 GCF_000858445.1 2004-06-22 1 5	129
Gremmeniella abietina RNA virus MS1 GCF_000853165.1 2002-04-17 3 4	554
Gremmeniella abietina RNA virus MS2 GCF_000859225.1 2004-06-22 3 4	553
Gremmeniella abietina type B RNA virus XL1 GCF_000867145.1 2006-03-13 1 10	375
Ground squirrel hepatitis virus GCF_000837845.1 1993-08-02 1 3	311
Groundnut bud necrosis virus GCF_000851245.1 1998-01-01 3 16	769
Groundnut ringspot and Tomato chlorotic spot virus reassortant GCF_000892015.1 2011-04-19 3 16	791
Groundnut rosette virus GCF_000851225.1 1996-06-05 1 4	019
Groundnut rosette virus satellite RNA GCF_000845525.1 2000-06-08 1 893
Gryllus bimaculatus nudivirus GCF_000870665.1 2007-03-22 1 96	944
Guanarito mammarenavirus GCF_000853765.1 2003-08-27 2 10	424
Guar leaf curl alphasatellite GCF_000905935.1 2013-03-15 1 1	364
Guinea pig Chlamydia phage GCF_000836805.1 1999-01-05 1 4	529
Gull circovirus GCF_000870205.1 2006-09-08 1 2	035
Gyrovirus 4 GCF_000899075.1 2012-07-27 1 2	034
Gyrovirus GyV3 GCF_000896975.1 2012-03-22 1 2	359
Gyrovirus GyV7-SF GCF_000924395.1 2014-09-25 1 2	439
Gyrovirus GyV8 GCF_001045285.1 2015-06-18 1 2	218
Gyrovirus Tu243 GCF_000913875.1 2013-11-01 1 2	020
Gyrovirus Tu789 GCF_000912415.1 2013-11-01 1 2	282
H-1 parvovirus GCF_000848765.1 1993-04-21 1 5	176
Habenaria mosaic virus GCF_000908975.1 2013-07-16 1 9	499
Haemophilus phage Aaphi23 GCF_000859205.1 2003-06-04 1 43	033
Haemophilus phage HP1 GCF_000837885.1 1995-11-01 1 32	355
Haemophilus phage HP2 GCF_000842865.1 2001-04-22 1 31	508
Haemophilus phage SuMu GCF_000903175.1 2011-05-25 1 37	151
Halastavi arva RNA virus GCF_000895035.1 2011-09-23 1 9	565
Haloarcula hispanica icosahedral virus 2 GCF_000896015.1 2012-03-07 1 30	578
Haloarcula hispanica pleomorphic virus 1 GCF_000884635.1 2010-01-20 1 8	082
Haloarcula hispanica pleomorphic virus 2 GCF_000914515.1 2014-01-06 1 8	176
Haloarcula phage SH1 GCF_000864025.1 2005-05-02 1 30	889
Halocynthia phage JM-2012 GCF_000897215.1 2012-04-25 1 167	292
Halogeometricum pleomorphic virus 1 GCF_000895495.1 2012-03-08 1 9	694
Halomonas phage phiHAP-1 GCF_000879135.1 2008-02-04 1 39	245
Halorubrum phage CGphi46 GCF_000909335.1 2013-06-05 1 39	784
Halorubrum phage HF2 GCF_000839925.1 2001-12-31 1 77	670
Halorubrum pleomorphic virus 1 GCF_000883755.1 2009-04-07 1 7	048
Halorubrum pleomorphic virus 2 GCF_000896955.1 2012-03-08 1 10	656
Halorubrum pleomorphic virus 3 GCF_000894515.1 2012-03-08 1 8	770
Halorubrum pleomorphic virus 6 GCF_000896115.1 2012-03-08 1 8	549
Halovirus HCTV-1 GCF_000909275.1 2013-05-20 1 103	257
Halovirus HCTV-2 GCF_000907655.1 2013-05-20 1 54	291
Halovirus HCTV-5 GCF_000910135.1 2013-05-20 1 102	105
Halovirus HF1 GCF_000841465.1 2003-06-30 1 75	898
Halovirus HGTV-1 GCF_000908655.1 2013-05-20 1 143	855
Halovirus HHTV-1 GCF_000909255.1 2013-05-20 1 49	107
Halovirus HHTV-2 GCF_000907635.1 2013-05-20 1 52	643
Halovirus HRTV-4 GCF_000910115.1 2013-05-20 1 35	722
Halovirus HRTV-5 GCF_000908635.1 2013-05-20 1 76	134
Halovirus HRTV-7 GCF_000909235.1 2013-05-20 1 69	048
Halovirus HRTV-8 GCF_000907615.1 2013-05-20 1 74	519
Halovirus HSTV-1 GCF_000907675.1 2013-01-11 1 32	189
Halovirus HSTV-2 GCF_000905695.1 2013-01-11 1 68	527
Halovirus HVTV-1 GCF_000905075.1 2013-01-11 1 102	319
Halovirus PH1 GCF_000908235.1 2013-01-17 1 28	072
Halovirus VNH-1 GCF_000924375.1 2014-06-27 1 10	021
Halyomorpha halys virus GCF_000911155.1 2013-10-23 1 9	271
Hamster polyomavirus GCF_000844005.1 2012-07-06 1 5	372
Hana virus GCF_000906255.1 2013-01-30 1 20	070
Hantaan virus GCF_000856085.1 1993-08-02 3 11	845
Hantavirus Z10 GCF_000855785.1 2000-07-26 3 11	850
Hardenbergia mosaic virus GCF_000890955.1 2011-04-06 1 9	682
Hardenbergia virus A GCF_000892595.1 2011-04-06 1 6	942
HCBI8.215 virus GCF_000921475.1 2014-07-28 1 2	152
HCBI9.212 virus GCF_000923995.1 2014-07-28 1 2	121
Heartland virus GCF_000922255.1 2012-08-03 3 11	567
Hedyotis uncinella yellow mosaic betasatellite GCF_000915855.1 2013-12-02 1 1	348
Helicobacter phage 1961P GCF_000903415.1 2012-02-29 1 26	836
Helicobacter phage KHP30 GCF_000902955.1 2012-07-31 1 26	215
Helicobacter phage KHP40 GCF_000902935.1 2012-07-31 1 26	449
Helicobacter phage phiHP33 GCF_000894175.1 2011-11-18 1 24	645
Helicobasidium mompa endornavirus 1 GCF_000886015.1 2006-05-18 1 16	614
Helicobasidium mompa totivirus 1-17 GCF_000853525.1 2003-08-13 2 7	303
Heliconius erato iflavirus GCF_000918155.1 2014-04-15 1 9	910
Helicoverpa armigera densovirus GCF_000893755.1 2011-06-16 1 4	926
Helicoverpa armigera granulovirus GCF_000872285.1 2007-12-21 1 169	794
Helicoverpa armigera multiple nucleopolyhedrovirus GCF_000882515.1 2008-09-10 1 154	196
Helicoverpa armigera NPV NNg1 GCF_000883175.1 2008-10-09 1 132	425
Helicoverpa armigera nucleopolyhedrovirus G4 GCF_000838025.1 2007-11-06 1 131	405
Helicoverpa armigera nucleopolyhedrovirus GCF_000849765.1 2004-08-05 1 130	759
Helicoverpa armigera stunt virus GCF_000849105.1 1995-01-04 2 7	790
Helicoverpa SNPV AC53 GCF_000923435.1 2014-07-24 1 130	442
Helicoverpa zea nudivirus 2 GCF_000841925.1 2011-12-22 1 231	621
Helicoverpa zea single nucleopolyhedrovirus GCF_000839065.1 2002-01-01 1 130	869
Heliothis virescens ascovirus 3e GCF_000871485.1 2007-03-16 1 186	262
Helleborus net necrosis virus GCF_000883575.1 2009-01-29 1 8	542
Helminthosporium victoriae 145S virus GCF_000855265.1 2002-06-29 4 12	481
Helminthosporium victoriae virus 190S GCF_000852005.1 2007-02-05 1 5	179
Hemidesmus yellow mosaic virus GCF_000911895.1 2013-08-06 1 2	825
Hemileuca sp. nucleopolyhedrovirus GCF_000909795.1 2013-07-23 1 140	633
Hendra virus GCF_000852685.1 2013-08-07 1 18	234
Hepatitis A virus GCF_000860505.1 1993-08-02 1 7	478
Hepatitis B virus GCF_000861825.1 1993-04-21 1 3	215
Hepatitis C virus genotype 2 GCF_000871165.1 1999-10-05 1 9	711
Hepatitis C virus genotype 3 GCF_000874285.1 1994-07-22 1 9	456
Hepatitis C virus genotype 4 GCF_000874265.1 1997-07-10 1 9	355
Hepatitis C virus genotype 5 GCF_000873605.1 1997-09-16 1 9	343
Hepatitis C virus genotype 6 GCF_000872025.1 2005-02-22 1 9	628
Hepatitis C virus GCF_000861845.1 1997-08-09 1 9	646
Hepatitis delta virus GCF_000856565.1 1993-04-29 1 1	682
Hepatitis E virus GCF_000861105.1 1993-08-02 1 7	176
Hepatitis GB virus B GCF_000862405.1 1999-10-07 1 9	399
Heron hepatitis B virus GCF_000861965.1 1993-08-02 1 3	027
Heterocapsa circularisquama RNA virus GCF_000865985.1 2005-10-26 1 4	375
Heterosigma akashiwo RNA virus GCF_000863545.1 2003-07-23 1 8	587
Hibiscus bacilliform virus GD1 GCF_000916095.1 2014-02-11 1 7	435
Hibiscus chlorotic ringspot virus GCF_000859105.1 2000-03-19 1 3	911
Hibiscus green spot virus GCF_000894935.1 2011-10-24 3 14	702
Hibiscus latent Fort Pierce virus GCF_000925375.1 2014-10-22 1 6	431
Hibiscus latent Singapore virus GCF_000867565.1 2013-12-11 1 6	485
Highlands J virus GCF_000881255.1 2009-04-10 1 11	526
Himetobi P virus GCF_000850745.1 1998-08-31 1 9	275
Hippeastrum latent virus GCF_000880795.1 2005-07-15 1 8	500
Hippeastrum mosaic virus GCF_000894695.1 2012-05-15 1 9	660
Hirame rhabdovirus GCF_000857965.1 2003-09-08 1 11	034
His 1 virus GCF_000868945.1 2003-07-29 1 14	462
His2 virus GCF_000864585.1 2005-10-26 1 16	067
HMO Astrovirus A GCF_000884395.1 2009-10-19 1 6	534
Hollyhock leaf crumple virus GCF_000842745.1 2002-01-08 1 2	755
Hollyhock leaf crumple virus satellite DNA GCF_000840265.1 2002-08-02 1 741
Hollyhock yellow vein mosaic Islamabad virus GCF_001019895.1 2015-05-28 1 2	741
Hollyhock yellow vein mosaic virus GCF_000896675.1 2012-01-10 1 2	750
Homalodisca coagulata virus-1 GCF_000869745.1 2006-01-04 1 9	345
Homalodisca vitripennis reovirus GCF_000881235.1 2009-03-31 12 25	724
Honeysuckle ringspot virus GCF_000891515.1 2011-01-10 1 3	956
Honeysuckle yellow vein beta-[Japan:Fukui:2001] GCF_000870705.1 2007-03-20 1 1	336
Honeysuckle yellow vein betasatellite GCF_000848105.1 2003-07-25 1 1	344
Honeysuckle yellow vein Japan betasatellite GCF_000871565.1 2007-03-20 1 1	350
Honeysuckle yellow vein Kagoshima virus GCF_000870405.1 2004-05-12 1 2	762
Honeysuckle yellow vein mosaic disease associated satellite DNA beta GCF_000873365.1 2007-06-12 1 1	346
Honeysuckle yellow vein mosaic virus GCF_000837545.1 2000-08-01 1 2	757
Honeysuckle yellow vein virus GCF_000859185.1 2003-02-06 1 2	784
Hop latent viroid GCF_000856285.1 1993-04-21 1 256
Hop latent virus GCF_000863305.1 2000-09-20 1 8	612
Hop mosaic virus GCF_000875045.1 2008-03-25 1 8	550
Hop stunt viroid GCF_000847785.1 1993-04-21 1 302
Hop trefoil cryptic virus 2 GCF_000906375.1 2013-04-17 2 4	780
Hordeum mosaic virus GCF_000855025.1 2004-06-10 1 9	463
Horsegram yellow mosaic virus GCF_000840965.1 2004-02-18 2 5	405
Horseradish curly top virus GCF_000837985.1 1996-04-04 1 3	080
Horseradish latent virus GCF_000897895.1 2012-09-28 1 7	954
Horseshoe bat hepatitis B virus GCF_000923115.1 2013-09-17 1 3	377
Hosta virus X GCF_000880815.1 2005-02-01 1 6	528
Human adenovirus 1 GCF_000858645.1 2004-09-28 1 36	001
Human adenovirus 2 GCF_000859465.1 2003-08-16 1 35	937
Human adenovirus 35 GCF_000857885.1 2004-09-28 1 34	794
Human adenovirus 5 GCF_000857865.1 2003-08-16 1 35	938
Human adenovirus 54 GCF_000885675.1 2009-07-09 1 34	920
Human adenovirus 7 GCF_000859485.1 2004-09-28 1 35	514
Human astrovirus BF34 GCF_000923215.1 2014-07-03 1 6	577
Human bocavirus 2c PK GCF_000882675.1 2008-11-14 1 5	196
Human bocavirus 3 GCF_000882855.1 2008-09-24 1 5	242
Human bocavirus 4 NI GCF_000886375.1 2010-02-18 1 5	104
Human bocavirus GCF_000866725.1 2005-05-20 1 5	299
Human circovirus VS6600022 GCF_000924015.1 2014-07-24 1 2	836
Human coronavirus 229E GCF_000853505.1 2001-01-11 1 27	317
Human coronavirus HKU1 GCF_000858765.1 2006-01-18 1 29	926
Human coronavirus NL63 GCF_000853865.1 2004-06-22 1 27	553
Human coronavirus OC43 GCF_000863605.1 2003-10-17 1 30	738
Human cosavirus B GCF_000884955.1 2009-01-05 1 7	205
Human cosavirus D GCF_000886475.1 2009-01-05 1 7	215
Human cosavirus E GCF_000886455.1 2009-01-22 1 6	580
Human cosavirus GCF_000920655.1 2014-04-03 1 7	802
Human cyclovirus GCF_000918035.1 2014-02-13 1 1	790
Human cyclovirus VS5700009 GCF_000908835.1 2013-06-14 1 1	832
Human endogenous retrovirus K113 GCF_000913595.1 2001-10-29 1 9	472
Human enteric coronavirus strain 4408 GCF_000885015.1 2009-07-06 1 30	953
Human erythrovirus V9 GCF_000841965.1 2001-10-03 1 5	028
Human genital-associated circular DNA virus-1 GCF_000973295.1 2014-04-21 1 2	235
Human gyrovirus type 1 GCF_000891175.1 2011-06-06 1 2	315
Human herpesvirus 1 GCF_000859985.2 2011-10-19 1 152	222
Human herpesvirus 2 GCF_000858385.2 2013-11-01 1 154	675
Human herpesvirus 3 GCF_000858285.1 1993-04-21 1 124	884
Human herpesvirus 4 type 2 GCF_000872045.1 2005-11-28 1 172	764
Human herpesvirus 5 GCF_000845245.1 2007-08-13 1 235	646
Human herpesvirus 6A GCF_000845685.1 1995-06-08 1 159	322
Human herpesvirus 6B GCF_000846365.1 1999-08-16 1 162	114
Human herpesvirus 7 GCF_000848125.1 1998-01-06 1 153	080
Human herpesvirus 8 GCF_000838265.1 2006-02-13 1 137	969
Human immunodeficiency virus 1 GCF_000864765.1 1999-04-02 1 9	181
Human immunodeficiency virus 2 GCF_000856385.1 1993-08-02 1 10	359
Human mastadenovirus A GCF_000846805.1 1993-07-28 1 34	125
Human mastadenovirus A GCF_000884295.1 2003-08-16 1 34	125
Human mastadenovirus B GCF_000857085.1 2002-11-06 1 34	794
Human mastadenovirus B GCF_000880515.1 2005-10-24 1 35	343
Human mastadenovirus C GCF_000845085.1 1993-04-27 1 35	937
Human mastadenovirus D GCF_000845985.1 2004-12-03 1 35	083
Human mastadenovirus D GCF_000858625.1 2003-08-16 1 35	100
Human mastadenovirus E GCF_000859665.1 2004-03-17 1 35	994
Human mastadenovirus F GCF_000846685.1 1993-07-26 1 34	214
Human metapneumovirus GCF_000865625.1 2003-09-03 1 13	335
Human papillomavirus 116 GCF_000884175.1 2009-07-23 1 7	184
Human papillomavirus KC5 GCF_000989155.1 2012-10-18 1 7	143
Human papillomavirus type 10 GCF_000864905.1 1993-09-03 1 7	919
Human papillomavirus type 101 GCF_000869845.1 2005-08-03 1 7	259
Human papillomavirus type 103 GCF_000868225.1 2005-08-03 1 7	263
Human papillomavirus type 108 GCF_000883655.1 2009-03-09 1 7	149
Human papillomavirus type 109 GCF_000883695.1 2008-05-21 1 7	346
Human papillomavirus type 112 GCF_000882135.1 2008-05-21 1 7	227
Human papillomavirus type 121 GCF_000889075.1 2010-05-21 1 7	342
Human papillomavirus type 126 GCF_000896435.1 2011-11-07 1 7	326
Human papillomavirus type 127 GCF_000890115.1 2010-04-02 1 7	181
Human papillomavirus type 128 GCF_000889675.1 2010-12-08 1 7	259
Human papillomavirus type 129 GCF_000891495.1 2010-12-08 1 7	219
Human papillomavirus type 131 GCF_000890535.1 2010-11-23 1 7	182
Human papillomavirus type 132 GCF_000888015.1 2010-11-23 1 7	125
Human papillomavirus type 134 GCF_000889695.1 2010-11-23 1 7	309
Human papillomavirus type 135 GCF_000898235.1 2011-08-11 1 7	293
Human papillomavirus type 136 GCF_000899695.1 2011-08-11 1 7	319
Human papillomavirus type 137 GCF_000897255.1 2011-08-11 1 7	236
Human papillomavirus type 140 GCF_000898855.1 2011-08-11 1 7	341
Human papillomavirus type 144 GCF_000898255.1 2011-08-11 1 7	271
Human papillomavirus type 154 GCF_000908695.1 2012-06-04 1 7	286
Human papillomavirus type 16 GCF_000863945.1 1993-08-02 1 7	905
Human papillomavirus type 166 GCF_000899515.1 2012-10-18 1 7	212
Human papillomavirus type 167 GCF_000913075.1 2013-11-13 1 7	228
Human papillomavirus type 178 GCF_000918095.1 2014-03-25 1 7	314
Human papillomavirus type 179 GCF_000912535.1 2013-08-14 1 7	228
Human papillomavirus type 201 GCF_001184845.1 2015-07-07 1 7	291
Human papillomavirus type 26 GCF_000866485.1 1993-09-03 1 7	855
Human papillomavirus type 32 GCF_000864925.1 1993-09-03 1 7	961
Human papillomavirus type 34 GCF_000863965.1 1993-09-03 1 7	723
Human papillomavirus type 4 GCF_000864845.1 1993-07-27 1 7	353
Human papillomavirus type 41 GCF_000863845.1 1993-04-21 1 7	614
Human papillomavirus type 48 GCF_000839365.1 1995-10-18 1 7	100
Human papillomavirus type 49 GCF_000862825.1 1993-09-03 1 7	560
Human papillomavirus type 5 GCF_000866505.1 1993-08-02 1 7	746
Human papillomavirus type 50 GCF_000841625.1 1995-10-18 1 7	184
Human papillomavirus type 53 GCF_000865685.1 1993-09-03 1 7	856
Human papillomavirus type 60 GCF_000838505.1 1995-10-18 1 7	313
Human papillomavirus type 63 GCF_000865565.1 1993-07-27 1 7	348
[truncated: 2,845 more rows]
