# Supplementary material for: Human Contamination in Public Genome Assemblies
Source: PLoS One. 2016 Sep 9;11(9):e0162424. doi: 10.1371/journal.pone.0162424 (PMC5017631; doi:10.1371/journal.pone.0162424)
Supplement: S1 Table — (XLSX) [file pone.0162424.s007.xlsx]

## Sheet: S4 Table
S1 Table. Non-primate mammalian genomes containing likely human originated (LHO) sequence.
Organism	Assembly accession	Assembly date	LHO Regions	Total LHO length (bp)	LHO bp / genome Mbp
Felis catus	GCF_000181335.2	2014-11-07	42	15056	5.79
Rattus norvegicus	GCF_000001895.5	2014-07-01	24	5907	2.16
Bison bison bison	GCF_000754665.1	2014-10-08	8	2750	1.04
Bubalus bubalis	GCF_000471725.1	2013-09-30	8	1778	0.64
Bos taurus	GCF_000003055.6	2014-11-25	7	1528	0.58
Odocoileus virginianus	GCA_000191625.1	2011-03-07	5	1245	33.07
Vicugna pacos	GCF_000164845.1	2013-03-13	2	505	0.24
Choloepus hoffmanni	GCA_000164785.2	2014-09-30	1	334	0.1
Dipodomys ordii	GCF_000151885.1	2014-12-12	1	308	0.15
Canis lupus familiaris	GCF_000002285.3	2011-11-02	1	196	0.08
Sus scrofa	GCF_000003025.5	2011-09-07	1	163	0.06
Total: 100 sequences in 11 genomes.
