# Supplementary material for: Human Contamination in Public Genome Assemblies
Source: PLoS One. 2016 Sep 9;11(9):e0162424. doi: 10.1371/journal.pone.0162424 (PMC5017631; doi:10.1371/journal.pone.0162424)
Supplement: S2 Table — (XLSX) [file pone.0162424.s008.xlsx]

## Sheet: S5 Table
S2 Table. Non-mammal vertebrate genomes containing likely human originated (LHO) sequence.
Organism	Assembly accession	Assembly date	LHO Regions	Total LHO length (bp)	LHO bp / genome Mbp
Chelonia mydas	GCF_000344595.1	2013-03-18	130	33289	15.77
Cathartes aura	GCA_000699945.1	2014-06-11	57	14273	12.5
Serinus canaria	GCF_000534875.1	2014-01-15	111	13488	11.97
Meleagris gallopavo	GCF_000146605.2	2014-11-24	13	3189	2.92
Salmo salar	GCA_000233375.4	2015-06-10	9	3141	1.03
Periophthalmus magnuspinnatus	GCA_000787105.1	2014-12-02	13	2359	3.43
Tetraodon nigroviridis	GCA_000180735.1	2004-05-14	7	1819	5.82
Apteryx australis mantelli	GCA_001039765.1	2015-06-23	13	1516	1.1
Oryzias latipes	GCF_000313675.1	2007-05-09	4	738	1.05
Leucoraja erinacea	GCA_000238235.1	2011-12-15	2	385	0.25
Dicentrarchus labrax	GCA_000689215.1	2014-04-09	2	314	0.47
Chrysemys picta bellii	GCF_000241765.3	2014-03-31	1	301	0.14
Pseudopleuronectes yokohamae	GCA_000787555.1	2014-11-24	2	269	0.49
Taeniopygia guttata	GCF_000151805.1	2013-02-08	1	261	0.21
Gadus morhua	GCA_000231765.1	2011-08-26	1	128	0.21
Total: 366 sequences in 15 genomes.
