# Supplementary material for: Human Contamination in Public Genome Assemblies
Source: PLoS One. 2016 Sep 9;11(9):e0162424. doi: 10.1371/journal.pone.0162424 (PMC5017631; doi:10.1371/journal.pone.0162424)
Supplement: S3 Table — (XLSX) [file pone.0162424.s009.xlsx]

## Sheet: S6 Table
S3 Table. Non-vertebrate eukaryote genomes containing likely human originated (LHO) sequence.
Organism	Assembly accession	Assembly date	LHO Regions	Total LHO length (bp)	LHO bp / genome Mbp
Plasmodium gaboni	GCA_000576715.1	2014-02-03	1404	335303	20566.8
Lotus japonicus	GCA_000181115.1	2008-06-27	576	150537	1018.43
Phanerochaete chrysosporium RP-78	GCA_000167175.1	2004-04-29	129	35036	1174.04
Toxoplasma gondii COUG	GCA_000338675.1	2013-02-07	127	26468	415.54
Lachancea waltii NCYC 2644	GCA_000167115.1	2004-03-15	76	18422	1688.22
Saccharomyces cerevisiae CBS 7960	GCA_000192455.1	2011-03-18	60	11195	916.47
Toxoplasma gondii	GCA_000256725.1	2012-03-27	53	9963	158.19
Hordeum vulgare subsp. vulgare	GCA_001077415.1	2014-07-08	76	9391	5.77
Saccharomyces paradoxus NRRL Y-17217	GCA_000166955.1	2003-03-28	34	7498	631.54
Sarcocystis neurona	GCA_000875885.1	2015-02-13	20	6350	53.96
Pneumocystis jirovecii	GCA_000333975.2	2012-12-19	19	6145	751.22
Saccharomyces mikatae IFO 1815	GCA_000166975.1	2003-03-28	10	3793	330.68
Hordeum pubiflorum	GCA_000582825.1	2013-08-30	19	3607	2.55
Chlamydomonas reinhardtii	GCF_000002595.1	2007-10-15	11	3505	33.25
Zea mays	GCF_000005005.1	2013-10-24	14	2854	1.39
Saccharina japonica	GCA_000978595.1	2015-04-22	6	2782	5.18
Melampsora pinitorqua Mpini7	GCA_000464645.1	2014-06-06	9	2672	80.36
Nematostella vectensis	GCF_000209225.1	2007-08-22	10	2567	8.63
Toxoplasma gondii ME49	GCA_000006565.2	2013-08-02	10	2242	34.25
Toxoplasma gondii TgCATBr5	GCA_000259835.1	2011-08-26	10	2085	33.83
Physarum polycephalum	GCA_000413255.3	2014-06-30	10	1955	10.29
Leishmania mexicana MHOM/GT/2001/U1103	GCA_000234665.4	2011-11-08	5	1752	54.62
Paramecium tetraurelia	GCA_000165425.1	2007-02-02	6	1634	22.85
Toxoplasma gondii FOU	GCA_000224905.2	2014-08-13	11	1549	25.04
Spirometra erinaceieuropaei	GCA_000951995.1	2014-09-26	3	1537	1.36
Eucalyptus camaldulensis	GCA_000260855.1	2012-01-23	6	1453	2.22
Cryptosporidium muris RN66	GCA_000006515.1	2008-07-23	2	1294	140.06
Ixodes scapularis	GCF_000208615.1	2008-04-18	2	970	0.7
Betula nana	GCA_000327005.1	2012-12-03	7	944	1.81
Bombyx mori	GCF_000151625.1	2008-04-28	6	905	2.1
Pyrenochaeta sp. UM 256	GCA_000359685.1	2013-04-10	2	879	24.8
Laccaria bicolor S238N-H82	GCA_000143565.1	2008-01-11	3	873	14.88
Trypanosoma vivax Y486	GCA_000227375.1	2011-08-11	4	862	34.79
Puccinia arachidis	GCA_001013415.1	2015-05-26	4	783	8.94
Moniliophthora perniciosa FA553	GCA_000183025.1	2008-12-02	3	718	26.95
Eimeria tenella	GCA_000499545.1	2013-11-06	4	714	13.95
Blumeria graminis f. sp. tritici Bgt#70	GCA_000441875.1	2013-07-29	3	552	7.23
Heterodera glycines	GCA_000150805.1	2008-04-01	2	502	6.21
Loa loa	GCF_000183805.1	2010-02-03	2	491	5.66
Strongylocentrotus purpuratus	GCF_000002235.4	2015-03-10	3	435	0.48
Podospora anserina S mat+	GCA_000226545.1	2008-05-14	2	415	12.12
Aspergillus rambellii	GCA_000986645.1	2015-04-30	2	323	12.22
Brugia malayi	GCF_000002995.3	2008-03-04	2	317	3.64
Toxoplasma gondii GAB2-2007-GAL-DOM2	GCA_000325525.2	2014-08-13	1	276	4.38
Malus domestica	GCF_000148765.1	2012-08-16	1	271	0.39
Botrytis paeoniae	GCA_001005785.1	2015-05-11	1	258	5.83
Epichloe sylvatica	GCA_001008265.1	2015-05-15	2	258	7.15
Caenorhabditis briggsae	GCF_000004555.1	2008-05-01	1	221	2.1
Plasmodium vivax	GCF_000002415.2	2009-05-06	1	205	7.6
Carica papaya	GCA_000150535.1	2008-05-06	1	200	0.74
Thielaviopsis punctulata	GCA_000968615.1	2015-04-03	1	193	6.92
Drosophila mojavensis	GCF_000005175.2	2006-06-30	1	184	1.02
Pinus taeda	GCA_000404065.1	2013-05-31	1	164	0.62
Cronartium quercuum f. sp. banksianae CqE3WM	GCA_000500775.1	2013-12-03	1	163	7.56
Epichloe uncinata	GCA_001043855.1	2015-06-30	1	162	3.04
Rhizopus microsporus	GCA_000825725.1	2014-12-08	1	162	3.55
Entamoeba dispar SAW760	GCA_000209125.2	2008-01-16	1	161	5.28
Chondrus crispus	GCA_000350225.2	2013-05-22	1	158	1.52
Ascogregarina taiwanensis	GCA_000172235.1	2010-01-28	1	157	25.53
Wasmannia auropunctata	GCF_000956235.1	2015-03-17	1	137	0.48
Adineta vaga	GCA_000513175.1	2013-11-26	1	131	0.61
Toxoplasma gondii VAND	GCA_000224845.2	2014-08-15	1	131	2.1
Hevea brasiliensis	GCA_000340545.1	2013-03-15	1	122	0.11
Plasmodium chabaudi chabaudi	GCA_000003075.2	2004-12-09	1	116	6.87
Priapulus caudatus	GCA_000485595.1	2013-10-29	1	114	0.37
Schistosoma japonicum	GCA_000151775.1	2009-04-21	1	113	0.31
Trypanosoma cruzi strain Esmeraldo	GCA_000327425.1	2013-01-02	1	101	2.89
Total: 2,792 sequences in 67 genomes.
