# Supplementary material for: Human Contamination in Public Genome Assemblies
Source: PLoS One. 2016 Sep 9;11(9):e0162424. doi: 10.1371/journal.pone.0162424 (PMC5017631; doi:10.1371/journal.pone.0162424)
Supplement: S4 Table — (XLSX) [file pone.0162424.s010.xlsx]

## Sheet: S7 Table
S4 Table. Prokaryote genomes containing likely human originated (LHO) sequence.
Organism	Assembly accession	Assembly date	LHO Regions	Total LHO length (bp)	LHO bp / genome Mbp
Pseudomonas aeruginosa	GCA_000825745.1	2014-12-01	34	7301	1146.8
Gemmata obscuriglobus UQM 2246	GCA_000171775.1	2007-10-23	10	4221	460.72
candidate division TM7 single-cell isolate TM7a	GCA_000170635.1	2007-06-08	14	3099	1082.27
Pseudomonas sp. 2(2015)	GCA_000955865.1	2015-03-18	5	2946	503.02
Streptococcus pneumoniae	GCA_001171765.1	2015-07-14	2	1466	677.13
Acinetobacter baumannii	GCA_000695855.2	2015-04-06	3	1158	300.65
Microbacterium barkeri 2011-R4	GCA_000299315.1	2012-09-26	1	1115	306.55
Brevundimonas sp. EAKA	GCA_000698025.1	2014-06-04	3	936	264.4
Bacteroides fragilis str. 1007-1-F #3	GCA_000599265.1	2014-03-20	2	911	159.96
gamma proteobacterium SCGC AAA001-B15	GCA_000213375.2	2011-05-12	4	849	1101.45
Fusobacterium nucleatum subsp. vincentii ATCC 49256	GCA_000182945.1	2003-01-24	4	808	381.48
Acinetobacter sp. MII	GCA_000761495.1	2014-10-01	4	758	197.04
Roseburia inulinivorans DSM 16841	GCA_000174195.1	2009-03-12	3	751	185.5
Bacteroides fragilis	GCA_000724815.1	2014-07-11	3	749	136.94
Rhizobium etli IE4771	GCA_000172775.1	2008-06-17	4	713	178.74
Streptococcus sp. GMD6S	GCA_000297015.1	2012-09-14	4	704	310.9
Peptoclostridium difficile QCD-23m63	GCA_000155065.1	2009-01-22	2	654	166.16
Escherichia coli 1-176-05_S1_C2	GCA_000627905.1	2014-04-11	1	631	122.52
Azospirillum sp. B4	GCA_000333275.1	2013-01-08	1	619	84.27
Beggiatoa sp. PS	GCA_000170715.1	2007-07-17	4	607	79.54
Bacillus vireti LMG 21834	GCA_000508325.1	2013-12-16	1	534	100.96
Acinetobacter baumannii MRSN 58	GCA_000586655.1	2014-03-11	1	514	130.15
Burkholderia pseudomallei 1710a	GCA_000193455.1	2009-12-09	2	513	70
Staphylococcus aureus subsp. aureus ST 1413	GCA_000564875.1	2014-02-06	1	505	181.92
Staphylococcus aureus subsp. aureus	GCA_000877985.1	2015-02-20	2	494	180.29
Listeria ivanovii subsp. ivanovii PAM 55	GCA_001049935.1	2015-06-30	2	416	140.29
Bacteroides fragilis	GCA_000724805.1	2014-07-11	1	386	72.87
Bacteroides fragilis	GCA_000710365.2	2014-07-11	2	381	70.86
Pectobacterium carotovorum subsp. brasiliense	GCA_000754695.1	2014-09-15	2	372	76.99
Lactobacillus rossiae DSM 15814	GCA_000277855.1	2012-07-23	1	352	119.48
Cytophagales bacterium B6	GCA_000333295.1	2013-01-08	2	351	65.1
Actinobacillus pleuropneumoniae serovar 1 str. 4074	GCA_000167095.1	2003-04-21	1	338	147.47
Bacteroides fragilis	GCA_000710375.2	2014-07-11	1	308	55.9
Proteus hauseri ZMd44	GCA_000497855.1	2013-11-20	1	308	79.46
Clostridium botulinum C str. Eklund	GCA_000171095.1	2007-07-11	2	292	98.61
Streptococcus pneumoniae	GCA_000685585.1	2014-05-08	1	285	136.2
Staphylococcus aureus subsp. aureus	GCA_000878015.1	2015-02-19	1	281	100.89
Bacillus thuringiensis serovar pondicheriensis BGSC 4BA1	GCA_000161655.1	2009-05-29	1	241	40.08
Enterococcus faecium TX1330	GCA_000159675.1	2009-05-15	1	241	88.56
Colwellia psychrerythraea	GCA_000764225.1	2014-10-06	1	239	46.36
Raoultella ornithinolytica	GCA_000935285.1	2015-03-02	1	233	38.23
Corynebacterium glucuronolyticum ATCC 51866	GCA_000159595.1	2009-05-05	1	232	81.53
Staphylococcus aureus	GCA_001045935.1	2015-07-02	1	226	78.62
Clostridium cellulovorans 743B	GCA_000180115.1	2010-03-20	2	220	42.95
Bordetella pertussis B1831	GCA_000193555.2	2010-11-09	2	219	57.33
Bacillus thuringiensis serovar huazhongensis BGSC 4BD1	GCA_000161675.1	2009-05-29	1	217	34.98
candidate division TM7 single-cell isolate TM7b	GCA_000170655.1	2007-06-08	1	171	1516.59
Bacteroides fragilis	GCA_000724665.2	2014-09-08	1	162	30.56
Georgenia sp. SUBG003	GCA_000715355.1	2014-06-27	1	157	32.43
Kurthia massiliensis	GCA_000285555.1	2012-07-19	1	144	44.98
Bacillus cereus Rock3-29	GCA_000161215.1	2009-05-29	1	142	24.23
Sulfolobus solfataricus 98/2	GCA_000175555.1	2009-07-20	1	141	52.6
Rhodopseudomonas sp. B29	GCA_000333455.1	2013-01-10	1	136	24.65
Candidatus Endoriftia persephone str. Hot96_1+Hot96_2	GCA_000168735.1	2007-01-12	1	135	42.15
Anaerococcus lactolyticus ATCC 51172	GCA_000156575.1	2009-05-01	1	127	58.32
Enterobacter cloacae str. Hanford	GCA_000422225.1	2013-07-11	1	112	23.18
Pseudomonas aeruginosa	GCA_001181325.1	2015-07-07	1	112	15.71
Pseudomonas putida DOT-T1E	GCA_000281215.1	2012-07-24	1	109	17.41
Salmonella enterica subsp. enterica serovar Typhi str. E00-7866	GCA_000180215.1	2008-05-14	1	107	22.48
Wolbachia endosymbiont of Culex pipiens molestus	GCA_000208785.1	2010-12-01	1	106	71.65
Pectobacterium carotovorum subsp. carotovorum WPP14	GCA_000173155.1	2008-09-09	1	102	21.15
Total: 158 sequences in 61 genomes.
